# Supplementary material for: Catalytic Asymmetric β‐Oxygen Elimination
Source: Angew Chem Int Ed Engl. 2022 Mar 25;61(22):e202114044. doi: 10.1002/anie.202114044 (PMC9314826; doi:10.1002/anie.202114044)
Supplement: Supplementary file 1 — Supporting Information [file ANIE-61-0-s001.cif]

data_ao_js_cm_910_1_0m
# end Validation Reply Form
_audit_creation_date               2021-09-01
_audit_creation_method
;
Olex2 1.3
(compiled 2020.11.12 svn.r5f609507 for OlexSys, GUI svn.r6272)
;
_shelx_SHELXL_version_number       '2018/3'
_audit_contact_author_address      ?
_audit_contact_author_email        ?
_audit_contact_author_name         ''
_audit_contact_author_phone        ?
_publ_contact_author_id_orcid      ?
_publ_section_references
;
Dolomanov, O.V., Bourhis, L.J., Gildea, R.J, Howard, J.A.K. & Puschmann, H.
 (2009), J. Appl. Cryst. 42, 339-341.

Sheldrick, G.M. (2008). Acta Cryst. A64, 112-122.

Sheldrick, G.M. (2015). Acta Cryst. A71, 3-8.
;
_chemical_name_common              ?
_chemical_name_systematic          ?
_chemical_formula_moiety           'C13 H15 Br O3'
_chemical_formula_sum              'C13 H15 Br O3'
_chemical_formula_weight           299.16
_chemical_absolute_configuration   ad
_chemical_melting_point            ?
loop_
  _atom_type_symbol
  _atom_type_description
  _atom_type_scat_dispersion_real
  _atom_type_scat_dispersion_imag
  _atom_type_scat_source
 'C' 'C' 0.0033 0.0016 'International Tables Vol C Tables 4.2.6.8 and 6.1.1.4'
 'H' 'H' 0.0000 0.0000 'International Tables Vol C Tables 4.2.6.8 and 6.1.1.4'
 'Br' 'Br' -0.2901 2.4595
 'International Tables Vol C Tables 4.2.6.8 and 6.1.1.4'
 'O' 'O' 0.0106 0.0060 'International Tables Vol C Tables 4.2.6.8 and 6.1.1.4'

_shelx_space_group_comment
;
The symmetry employed for this shelxl refinement is uniquely defined
by the following loop, which should always be used as a source of
symmetry information in preference to the above space-group names.
They are only intended as comments.
;
_space_group_crystal_system        'orthorhombic'
_space_group_IT_number             19
_space_group_name_H-M_alt          'P 21 21 21'
_space_group_name_Hall             'P 2ac 2ab'
loop_
  _space_group_symop_operation_xyz
 'x, y, z'
 '-x+1/2, -y, z+1/2'
 '-x, y+1/2, -z+1/2'
 'x+1/2, -y+1/2, -z'

_cell_length_a                     6.355(2)
_cell_length_b                     21.957(8)
_cell_length_c                     27.613(10)
_cell_angle_alpha                  90
_cell_angle_beta                   90
_cell_angle_gamma                  90
_cell_volume                       3853(2)
_cell_formula_units_Z              12
_cell_measurement_reflns_used      9866
_cell_measurement_temperature      150.15
_cell_measurement_theta_max        25.81
_cell_measurement_theta_min        2.37
_shelx_estimated_absorpt_T_max     0.883
_shelx_estimated_absorpt_T_min     0.568
_exptl_absorpt_coefficient_mu      3.194
_exptl_absorpt_correction_T_max    0.7455
_exptl_absorpt_correction_T_min    0.6119
_exptl_absorpt_correction_type     multi-scan
_exptl_absorpt_process_details    
 'SADABS-2014/5 (Bruker,2014/5) was used for absorption correction. wR2(int) was 0.1235 before and 0.0749 after correction. The Ratio of minimum to maximum transmission is 0.8208. The \l/2 correction factor is 0.00150.'
_exptl_absorpt_special_details     ?
_exptl_crystal_colour              'clear light colourless'
_exptl_crystal_colour_lustre       clear
_exptl_crystal_colour_modifier     light
_exptl_crystal_colour_primary      colourless
_exptl_crystal_density_diffrn      1.547
_exptl_crystal_density_meas        ?
_exptl_crystal_density_method      ?
_exptl_crystal_description         plate
_exptl_crystal_F_000               1824
_exptl_crystal_size_max            0.2
_exptl_crystal_size_mid            0.18
_exptl_crystal_size_min            0.04
_exptl_transmission_factor_max     ?
_exptl_transmission_factor_min     ?
_diffrn_reflns_av_R_equivalents    0.0711
_diffrn_reflns_av_unetI/netI       0.0538
_diffrn_reflns_Laue_measured_fraction_full  1.000
_diffrn_reflns_Laue_measured_fraction_max  0.995
_diffrn_reflns_limit_h_max         8
_diffrn_reflns_limit_h_min         -8
_diffrn_reflns_limit_k_max         28
_diffrn_reflns_limit_k_min         -28
_diffrn_reflns_limit_l_max         35
_diffrn_reflns_limit_l_min         -35
_diffrn_reflns_number              70178
_diffrn_reflns_point_group_measured_fraction_full  1.000
_diffrn_reflns_point_group_measured_fraction_max  0.994
_diffrn_reflns_theta_full          25.242
_diffrn_reflns_theta_max           27.168
_diffrn_reflns_theta_min           1.185
_diffrn_ambient_temperature        150.15
_diffrn_detector                   'Bruker APEX2 area detector'
_diffrn_detector_area_resol_mean   7.9
_diffrn_detector_type              'CCD area detector'
_diffrn_measured_fraction_theta_full  1.000
_diffrn_measured_fraction_theta_max  0.995
_diffrn_measurement_device         'three-circle diffractometer'
_diffrn_measurement_device_type    'Bruker SMART APEX2 area detector'
_diffrn_measurement_method         '\w and \f scans'
_diffrn_radiation_monochromator    'mirror optics'
_diffrn_radiation_probe            x-ray
_diffrn_radiation_type             MoK\a
_diffrn_radiation_wavelength       0.71073
_diffrn_source                     'microfocus sealed X-ray tube'
_diffrn_source_current             0.6
_diffrn_source_power               0.03
_diffrn_source_type                'Incoatec I\ms'
_diffrn_source_voltage             50.0
_diffrn_standards_number           0
_reflns_Friedel_coverage           0.759
_reflns_Friedel_fraction_full      1.000
_reflns_Friedel_fraction_max       0.993
_reflns_number_gt                  6735
_reflns_number_total               8507
_reflns_special_details
;
 Reflections were merged by SHELXL according to the crystal
 class for the calculation of statistics and refinement.
 
 _reflns_Friedel_fraction is defined as the number of unique
 Friedel pairs measured divided by the number that would be
 possible theoretically, ignoring centric projections and
 systematic absences.
;
_reflns_threshold_expression       'I > 2\s(I)'
_computing_cell_refinement         'SAINT v8.34A (Bruker, 2013)'
_computing_data_collection         ?
_computing_data_reduction          'SAINT v8.34A (Bruker, 2013)'
_computing_molecular_graphics      'Olex2 1.3 (Dolomanov et al., 2009)'
_computing_publication_material    'Olex2 1.3 (Dolomanov et al., 2009)'
_computing_structure_refinement    'XL  (Sheldrick, 2008)'
_computing_structure_solution      'SHELXT 2014/4 (Sheldrick, 2014)'
_refine_diff_density_max           0.550
_refine_diff_density_min           -0.533
_refine_diff_density_rms           0.065
_refine_ls_abs_structure_details
;
 Flack x determined using 2287 quotients [(I+)-(I-)]/[(I+)+(I-)]
 (Parsons, Flack and Wagner, Acta Cryst. B69 (2013) 249-259).
;
_refine_ls_abs_structure_Flack     0.011(4)
_refine_ls_extinction_coef         .
_refine_ls_extinction_method       none
_refine_ls_goodness_of_fit_ref     1.034
_refine_ls_hydrogen_treatment      constr
_refine_ls_matrix_type             full
_refine_ls_number_parameters       463
_refine_ls_number_reflns           8507
_refine_ls_number_restraints       0
_refine_ls_R_factor_all            0.0645
_refine_ls_R_factor_gt             0.0424
_refine_ls_restrained_S_all        1.034
_refine_ls_shift/su_max            0.002
_refine_ls_shift/su_mean           0.000
_refine_ls_structure_factor_coef   Fsqd
_refine_ls_weighting_details      
 'w=1/[\s^2^(Fo^2^)+(0.0238P)^2^+2.5721P] where P=(Fo^2^+2Fc^2^)/3'
_refine_ls_weighting_scheme        calc
_refine_ls_wR_factor_gt            0.0733
_refine_ls_wR_factor_ref           0.0789
_refine_special_details            ?
_olex2_refinement_description
;
1. Fixed Uiso
 At 1.2 times of:
  All C(H) groups, All C(H,H) groups
 At 1.5 times of:
  All O(H) groups
2.a Ternary CH refined with riding coordinates:
 C2B(H2B), C2C(H2C), C1C(H1CA), C2A(H2A), C1B(H1BA), C1A(H1AA)
2.b Secondary CH2 refined with riding coordinates:
 C3B(H3BA,H3BB), C3A(H3AA,H3AB), C6C(H6CA,H6CB), C6A(H6AA,H6AB), C4B(H4BA,
 H4BB), C3C(H3CA,H3CB), C6B(H6BA,H6BB), C5C(H5CA,H5CB), C4A(H4AA,H4AB),
 C4C(H4CA,H4CB), C5B(H5BA,H5BB), C5A(H5AA,H5AB)
2.c Aromatic/amide H refined with riding coordinates:
 C9C(H9C), C9A(H9A), C13A(H13A), C10A(H10A), C10C(H10C), C9B(H9B), C13B(H13B),
 C10B(H10B), C12B(H12B), C13C(H13C), C12A(H12A), C12C(H12C)
2.d Idealised tetrahedral OH refined as rotating group:
 O1B(H1B), O1C(H1C), O1A(H1A)
;
_atom_sites_solution_hydrogens     geom
_atom_sites_solution_primary       dual
_atom_sites_solution_secondary     ?
loop_
  _atom_site_label
  _atom_site_type_symbol
  _atom_site_fract_x
  _atom_site_fract_y
  _atom_site_fract_z
  _atom_site_U_iso_or_equiv
  _atom_site_adp_type
  _atom_site_occupancy
  _atom_site_site_symmetry_order
  _atom_site_calc_flag
  _atom_site_refinement_flags_posn
  _atom_site_refinement_flags_adp
  _atom_site_refinement_flags_occupancy
  _atom_site_disorder_assembly
  _atom_site_disorder_group
 Br1C Br 0.49280(10) 0.41992(2) 0.06072(2) 0.04446(15) Uani 1 1 d . . . . .
 Br1A Br -0.25170(11) 1.02407(2) 0.05825(2) 0.04823(16) Uani 1 1 d . . . . .
 Br1B Br 0.39757(11) 0.69803(3) 0.51478(2) 0.05354(19) Uani 1 1 d . . . . .
 O1B O 0.4183(5) 0.69034(14) 0.21303(12) 0.0295(8) Uani 1 1 d . . . . .
 H1B H 0.511411 0.713169 0.201345 0.044 Uiso 1 1 calc R U . . .
 O2C O 0.8706(5) 0.70952(13) 0.07027(11) 0.0274(8) Uani 1 1 d . . . . .
 O2B O 0.5830(5) 0.61117(15) 0.28185(11) 0.0286(8) Uani 1 1 d . . . . .
 O2A O 0.1109(6) 0.86708(14) 0.25247(12) 0.0316(8) Uani 1 1 d . . . . .
 O3A O 0.4105(6) 0.86423(18) 0.20795(13) 0.0417(9) Uani 1 1 d . . . . .
 O1C O 0.7327(6) 0.74026(16) 0.16185(12) 0.0350(8) Uani 1 1 d . . . . .
 H1C H 0.833812 0.742599 0.181348 0.052 Uiso 1 1 calc R U . . .
 O3B O 0.9212(6) 0.61239(16) 0.30793(13) 0.0375(9) Uani 1 1 d . . . . .
 O3C O 1.1516(6) 0.66258(16) 0.10378(14) 0.0416(9) Uani 1 1 d . . . . .
 O1A O 0.0504(6) 0.74660(17) 0.22495(13) 0.0399(10) Uani 1 1 d . . . . .
 H1A H 0.155364 0.723978 0.220653 0.060 Uiso 1 1 calc R U . . .
 C8B C 0.6443(8) 0.63653(19) 0.36361(17) 0.0252(11) Uani 1 1 d . . . . .
 C7B C 0.7344(9) 0.61833(19) 0.31524(17) 0.0269(11) Uani 1 1 d . . . . .
 C3B C 0.2697(8) 0.5894(2) 0.20793(17) 0.0270(11) Uani 1 1 d . . . . .
 H3BA H 0.155232 0.604955 0.186989 0.032 Uiso 1 1 calc R U . . .
 H3BB H 0.222087 0.591930 0.242011 0.032 Uiso 1 1 calc R U . . .
 C7C C 0.9800(8) 0.6601(2) 0.08538(17) 0.0256(11) Uani 1 1 d . . . . .
 C2B C 0.4651(7) 0.62829(19) 0.20118(16) 0.0228(11) Uani 1 1 d . . . . .
 H2B H 0.505928 0.626596 0.166228 0.027 Uiso 1 1 calc R U . . .
 C9C C 0.6530(8) 0.6024(2) 0.05953(18) 0.0299(11) Uani 1 1 d . . . . .
 H9C H 0.584141 0.639812 0.052707 0.036 Uiso 1 1 calc R U . . .
 C7A C 0.2311(9) 0.8811(2) 0.21403(17) 0.0283(11) Uani 1 1 d . . . . .
 C2C C 0.7541(8) 0.7861(2) 0.12569(16) 0.0267(11) Uani 1 1 d . . . . .
 H2C H 0.792137 0.825346 0.141810 0.032 Uiso 1 1 calc R U . . .
 C8A C 0.1163(8) 0.9210(2) 0.17922(17) 0.0269(11) Uani 1 1 d . . . . .
 C9A C 0.2154(9) 0.9369(2) 0.13585(19) 0.0341(13) Uani 1 1 d . . . . .
 H9A H 0.357833 0.925433 0.130751 0.041 Uiso 1 1 calc R U . . .
 C11C C 0.6474(9) 0.4942(2) 0.06462(17) 0.0310(12) Uani 1 1 d . . . . .
 C8C C 0.8618(8) 0.6027(2) 0.07531(16) 0.0262(11) Uani 1 1 d . . . . .
 C13A C -0.0903(8) 0.9396(2) 0.18702(18) 0.0304(12) Uani 1 1 d . . . . .
 H13A H -0.158985 0.929713 0.216545 0.036 Uiso 1 1 calc R U . . .
 C1C C 0.9296(8) 0.7689(2) 0.09034(18) 0.0272(11) Uani 1 1 d . . . . .
 H1CA H 1.066926 0.765755 0.107860 0.033 Uiso 1 1 calc R U . . .
 C11B C 0.4996(10) 0.6735(2) 0.45278(17) 0.0314(12) Uani 1 1 d . . . . .
 C10A C 0.1114(9) 0.9687(2) 0.10060(19) 0.0356(13) Uani 1 1 d . . . . .
 H10A H 0.180231 0.979230 0.071230 0.043 Uiso 1 1 calc R U . . .
 C2A C 0.0387(8) 0.7638(2) 0.27485(17) 0.0280(12) Uani 1 1 d . . . . .
 H2A H 0.087501 0.728714 0.295070 0.034 Uiso 1 1 calc R U . . .
 C11A C -0.0955(9) 0.9851(2) 0.10849(18) 0.0334(12) Uani 1 1 d . . . . .
 C10C C 0.5459(8) 0.5483(2) 0.05377(18) 0.0343(12) Uani 1 1 d . . . . .
 H10C H 0.404642 0.548102 0.042518 0.041 Uiso 1 1 calc R U . . .
 C1B C 0.6490(8) 0.6046(2) 0.23097(16) 0.0253(11) Uani 1 1 d . . . . .
 H1BA H 0.776869 0.629970 0.224740 0.030 Uiso 1 1 calc R U . . .
 C9B C 0.4401(8) 0.6594(2) 0.36791(17) 0.0279(12) Uani 1 1 d . . . . .
 H9B H 0.350231 0.661290 0.340448 0.034 Uiso 1 1 calc R U . . .
 C13B C 0.7729(9) 0.6319(2) 0.40365(18) 0.0298(12) Uani 1 1 d . . . . .
 H13B H 0.911459 0.616137 0.400433 0.036 Uiso 1 1 calc R U . . .
 C3A C -0.1892(8) 0.7772(2) 0.28732(19) 0.0319(12) Uani 1 1 d . . . . .
 H3AA H -0.275363 0.740230 0.282125 0.038 Uiso 1 1 calc R U . . .
 H3AB H -0.243285 0.809665 0.265771 0.038 Uiso 1 1 calc R U . . .
 C6C C 0.9469(8) 0.8149(2) 0.04903(17) 0.0301(12) Uani 1 1 d . . . . .
 H6CA H 0.996772 0.854309 0.062096 0.036 Uiso 1 1 calc R U . . .
 H6CB H 1.052216 0.800296 0.025306 0.036 Uiso 1 1 calc R U . . .
 C6A C 0.1599(9) 0.8412(3) 0.33627(19) 0.0355(13) Uani 1 1 d . . . . .
 H6AA H 0.241990 0.879293 0.339956 0.043 Uiso 1 1 calc R U . . .
 H6AB H 0.219016 0.810653 0.358819 0.043 Uiso 1 1 calc R U . . .
 C4B C 0.3169(8) 0.5235(2) 0.19502(18) 0.0332(12) Uani 1 1 d . . . . .
 H4BA H 0.351104 0.520679 0.160112 0.040 Uiso 1 1 calc R U . . .
 H4BB H 0.190298 0.498352 0.201084 0.040 Uiso 1 1 calc R U . . .
 C3C C 0.5449(7) 0.7941(2) 0.09991(18) 0.0267(11) Uani 1 1 d . . . . .
 H3CA H 0.436711 0.807527 0.123416 0.032 Uiso 1 1 calc R U . . .
 H3CB H 0.499392 0.754690 0.086041 0.032 Uiso 1 1 calc R U . . .
 C6B C 0.6957(8) 0.5381(2) 0.21961(18) 0.0293(12) Uani 1 1 d . . . . .
 H6BA H 0.749971 0.534870 0.186094 0.035 Uiso 1 1 calc R U . . .
 H6BB H 0.806629 0.523152 0.241811 0.035 Uiso 1 1 calc R U . . .
 C5C C 0.7383(9) 0.8244(2) 0.02355(17) 0.0314(12) Uani 1 1 d . . . . .
 H5CA H 0.698344 0.786573 0.006343 0.038 Uiso 1 1 calc R U . . .
 H5CB H 0.753294 0.857200 -0.000801 0.038 Uiso 1 1 calc R U . . .
 C1A C 0.1814(8) 0.8182(2) 0.28469(18) 0.0302(12) Uani 1 1 d . . . . .
 H1AA H 0.331280 0.807483 0.277657 0.036 Uiso 1 1 calc R U . . .
 C10B C 0.3699(9) 0.6793(2) 0.41287(19) 0.0338(12) Uani 1 1 d . . . . .
 H10B H 0.233937 0.696802 0.416142 0.041 Uiso 1 1 calc R U . . .
 C12B C 0.6985(9) 0.6505(2) 0.44921(19) 0.0379(14) Uani 1 1 d . . . . .
 H12B H 0.785253 0.647077 0.477101 0.045 Uiso 1 1 calc R U . . .
 C4A C -0.2080(8) 0.7977(2) 0.34039(18) 0.0333(12) Uani 1 1 d . . . . .
 H4AA H -0.356434 0.807807 0.347743 0.040 Uiso 1 1 calc R U . . .
 H4AB H -0.164190 0.764081 0.362036 0.040 Uiso 1 1 calc R U . . .
 C13C C 0.9598(8) 0.5476(2) 0.08525(19) 0.0352(13) Uani 1 1 d . . . . .
 H13C H 1.101696 0.547404 0.096074 0.042 Uiso 1 1 calc R U . . .
 C4C C 0.5650(8) 0.8414(2) 0.05942(19) 0.0328(12) Uani 1 1 d . . . . .
 H4CA H 0.429264 0.844666 0.041996 0.039 Uiso 1 1 calc R U . . .
 H4CB H 0.596820 0.881710 0.073763 0.039 Uiso 1 1 calc R U . . .
 C5B C 0.5018(9) 0.4983(2) 0.22476(19) 0.0351(12) Uani 1 1 d . . . . .
 H5BA H 0.460831 0.496089 0.259307 0.042 Uiso 1 1 calc R U . . .
 H5BB H 0.534996 0.456490 0.213675 0.042 Uiso 1 1 calc R U . . .
 C12A C -0.1960(8) 0.9726(2) 0.15184(18) 0.0341(13) Uani 1 1 d . . . . .
 H12A H -0.335566 0.986475 0.157385 0.041 Uiso 1 1 calc R U . . .
 C5A C -0.0695(9) 0.8535(2) 0.34955(19) 0.0374(14) Uani 1 1 d . . . . .
 H5AA H -0.122548 0.888131 0.330157 0.045 Uiso 1 1 calc R U . . .
 H5AB H -0.078283 0.864879 0.384170 0.045 Uiso 1 1 calc R U . . .
 C12C C 0.8550(9) 0.4933(2) 0.0797(2) 0.0400(14) Uani 1 1 d . . . . .
 H12C H 0.924043 0.455790 0.086101 0.048 Uiso 1 1 calc R U . . .

loop_
  _atom_site_aniso_label
  _atom_site_aniso_U_11
  _atom_site_aniso_U_22
  _atom_site_aniso_U_33
  _atom_site_aniso_U_23
  _atom_site_aniso_U_13
  _atom_site_aniso_U_12
 Br1C 0.0600(4) 0.0302(2) 0.0431(3) 0.0035(2) 0.0014(3) -0.0071(3)
 Br1A 0.0684(4) 0.0374(3) 0.0388(3) 0.0052(3) -0.0019(4) 0.0075(3)
 Br1B 0.0702(5) 0.0586(4) 0.0318(3) -0.0099(3) 0.0096(3) -0.0076(3)
 O1B 0.026(2) 0.0270(16) 0.036(2) -0.0004(15) 0.0033(16) 0.0024(15)
 O2C 0.0256(19) 0.0261(15) 0.0306(19) -0.0046(13) -0.0046(16) 0.0022(14)
 O2B 0.0206(19) 0.0439(19) 0.0213(17) 0.0013(15) 0.0004(16) -0.0014(16)
 O2A 0.028(2) 0.0360(18) 0.0310(19) 0.0023(15) 0.0072(18) 0.0039(16)
 O3A 0.020(2) 0.065(2) 0.039(2) -0.0049(18) 0.0060(18) 0.0065(19)
 O1C 0.032(2) 0.047(2) 0.0258(19) 0.0051(15) -0.0021(18) -0.0107(18)
 O3B 0.021(2) 0.053(2) 0.038(2) -0.0023(17) -0.0024(17) 0.0088(17)
 O3C 0.025(2) 0.045(2) 0.055(3) 0.0120(18) -0.012(2) -0.0027(17)
 O1A 0.032(2) 0.050(2) 0.038(2) -0.0178(17) -0.0064(18) 0.0155(18)
 C8B 0.027(3) 0.023(2) 0.026(3) 0.0047(19) -0.002(2) -0.003(2)
 C7B 0.024(3) 0.027(2) 0.030(3) 0.003(2) -0.002(3) 0.002(2)
 C3B 0.022(3) 0.033(2) 0.026(3) -0.002(2) -0.001(2) 0.002(2)
 C7C 0.020(3) 0.037(2) 0.020(2) 0.003(2) 0.003(2) 0.007(2)
 C2B 0.022(3) 0.029(2) 0.018(2) -0.0007(18) 0.003(2) 0.005(2)
 C9C 0.031(3) 0.029(2) 0.030(3) 0.003(2) -0.002(3) 0.005(2)
 C7A 0.025(3) 0.035(3) 0.025(3) -0.010(2) 0.005(3) -0.006(2)
 C2C 0.024(3) 0.032(2) 0.023(2) -0.0051(19) -0.001(2) -0.009(2)
 C8A 0.029(3) 0.026(2) 0.026(3) -0.007(2) 0.002(2) -0.006(2)
 C9A 0.028(3) 0.036(3) 0.039(3) -0.004(2) 0.012(3) -0.005(2)
 C11C 0.041(3) 0.028(2) 0.023(3) 0.004(2) 0.005(3) -0.002(2)
 C8C 0.027(3) 0.034(2) 0.017(2) 0.0050(19) 0.002(2) -0.001(2)
 C13A 0.026(3) 0.038(3) 0.027(3) -0.003(2) 0.008(2) 0.000(2)
 C1C 0.018(3) 0.032(2) 0.032(3) -0.003(2) -0.005(2) -0.006(2)
 C11B 0.043(3) 0.028(2) 0.022(3) -0.0024(18) 0.004(3) -0.002(3)
 C10A 0.043(4) 0.032(3) 0.033(3) 0.001(2) 0.018(3) -0.001(3)
 C2A 0.025(3) 0.031(2) 0.028(3) -0.004(2) -0.008(2) 0.008(2)
 C11A 0.046(3) 0.021(2) 0.033(3) -0.001(2) -0.001(3) -0.005(2)
 C10C 0.031(3) 0.037(2) 0.035(3) 0.002(2) -0.007(3) 0.005(2)
 C1B 0.017(3) 0.035(2) 0.024(3) 0.004(2) 0.005(2) 0.001(2)
 C9B 0.026(3) 0.032(2) 0.027(3) 0.004(2) -0.007(2) 0.003(2)
 C13B 0.028(3) 0.026(2) 0.036(3) -0.002(2) -0.008(3) 0.001(2)
 C3A 0.027(3) 0.028(2) 0.040(3) -0.003(2) -0.005(2) 0.000(2)
 C6C 0.028(3) 0.032(2) 0.030(3) -0.005(2) 0.008(2) -0.005(2)
 C6A 0.033(3) 0.042(3) 0.031(3) -0.001(2) -0.006(3) -0.008(3)
 C4B 0.038(3) 0.031(2) 0.031(3) -0.006(2) 0.001(2) -0.004(2)
 C3C 0.018(3) 0.031(2) 0.031(3) -0.002(2) 0.008(2) -0.002(2)
 C6B 0.021(3) 0.041(3) 0.026(3) 0.004(2) 0.002(2) 0.007(2)
 C5C 0.036(3) 0.032(2) 0.026(3) 0.002(2) 0.000(3) -0.006(2)
 C1A 0.021(3) 0.034(3) 0.035(3) 0.001(2) -0.003(2) 0.002(2)
 C10B 0.025(3) 0.038(3) 0.038(3) 0.000(2) 0.002(3) 0.006(2)
 C12B 0.053(4) 0.035(3) 0.025(3) 0.000(2) -0.014(3) -0.001(3)
 C4A 0.032(3) 0.034(3) 0.033(3) 0.001(2) 0.003(2) -0.001(2)
 C13C 0.021(3) 0.044(3) 0.040(3) 0.009(2) -0.005(2) 0.012(2)
 C4C 0.022(3) 0.033(2) 0.043(3) 0.000(2) -0.005(3) -0.001(2)
 C5B 0.039(3) 0.029(2) 0.036(3) 0.001(2) 0.005(3) 0.006(3)
 C12A 0.028(3) 0.038(3) 0.036(3) -0.008(2) 0.007(2) 0.001(2)
 C5A 0.050(4) 0.033(3) 0.030(3) -0.006(2) 0.001(3) -0.001(2)
 C12C 0.046(4) 0.028(3) 0.046(3) 0.007(2) -0.001(3) 0.014(3)

_geom_special_details
;
 All esds (except the esd in the dihedral angle between two l.s. planes)
 are estimated using the full covariance matrix.  The cell esds are taken
 into account individually in the estimation of esds in distances, angles
 and torsion angles; correlations between esds in cell parameters are only
 used when they are defined by crystal symmetry.  An approximate (isotropic)
 treatment of cell esds is used for estimating esds involving l.s. planes.
;
loop_
  _geom_bond_atom_site_label_1
  _geom_bond_atom_site_label_2
  _geom_bond_distance
  _geom_bond_site_symmetry_2
  _geom_bond_publ_flag
 Br1C C11C 1.906(5) . ?
 Br1A C11A 1.908(5) . ?
 Br1B C11B 1.908(5) . ?
 O1B H1B 0.8400 . ?
 O1B C2B 1.433(5) . ?
 O2C C7C 1.354(5) . ?
 O2C C1C 1.466(5) . ?
 O2B C7B 1.342(6) . ?
 O2B C1B 1.474(5) . ?
 O2A C7A 1.344(6) . ?
 O2A C1A 1.464(6) . ?
 O3A C7A 1.210(6) . ?
 O1C H1C 0.8400 . ?
 O1C C2C 1.424(5) . ?
 O3B C7B 1.211(6) . ?
 O3C C7C 1.204(6) . ?
 O1A H1A 0.8400 . ?
 O1A C2A 1.430(6) . ?
 C8B C7B 1.507(7) . ?
 C8B C9B 1.396(7) . ?
 C8B C13B 1.379(7) . ?
 C3B H3BA 0.9900 . ?
 C3B H3BB 0.9900 . ?
 C3B C2B 1.518(7) . ?
 C3B C4B 1.521(6) . ?
 C7C C8C 1.493(7) . ?
 C2B H2B 1.0000 . ?
 C2B C1B 1.521(7) . ?
 C9C H9C 0.9500 . ?
 C9C C8C 1.396(7) . ?
 C9C C10C 1.379(6) . ?
 C7A C8A 1.491(7) . ?
 C2C H2C 1.0000 . ?
 C2C C1C 1.530(7) . ?
 C2C C3C 1.518(7) . ?
 C8A C9A 1.398(7) . ?
 C8A C13A 1.392(7) . ?
 C9A H9A 0.9500 . ?
 C9A C10A 1.368(7) . ?
 C11C C10C 1.385(7) . ?
 C11C C12C 1.384(7) . ?
 C8C C13C 1.389(6) . ?
 C13A H13A 0.9500 . ?
 C13A C12A 1.386(7) . ?
 C1C H1CA 1.0000 . ?
 C1C C6C 1.527(7) . ?
 C11B C10B 1.382(7) . ?
 C11B C12B 1.365(8) . ?
 C10A H10A 0.9500 . ?
 C10A C11A 1.381(8) . ?
 C2A H2A 1.0000 . ?
 C2A C3A 1.517(7) . ?
 C2A C1A 1.526(7) . ?
 C11A C12A 1.384(7) . ?
 C10C H10C 0.9500 . ?
 C1B H1BA 1.0000 . ?
 C1B C6B 1.523(6) . ?
 C9B H9B 0.9500 . ?
 C9B C10B 1.390(7) . ?
 C13B H13B 0.9500 . ?
 C13B C12B 1.405(7) . ?
 C3A H3AA 0.9900 . ?
 C3A H3AB 0.9900 . ?
 C3A C4A 1.537(7) . ?
 C6C H6CA 0.9900 . ?
 C6C H6CB 0.9900 . ?
 C6C C5C 1.515(7) . ?
 C6A H6AA 0.9900 . ?
 C6A H6AB 0.9900 . ?
 C6A C1A 1.517(7) . ?
 C6A C5A 1.527(8) . ?
 C4B H4BA 0.9900 . ?
 C4B H4BB 0.9900 . ?
 C4B C5B 1.536(7) . ?
 C3C H3CA 0.9900 . ?
 C3C H3CB 0.9900 . ?
 C3C C4C 1.531(7) . ?
 C6B H6BA 0.9900 . ?
 C6B H6BB 0.9900 . ?
 C6B C5B 1.518(7) . ?
 C5C H5CA 0.9900 . ?
 C5C H5CB 0.9900 . ?
 C5C C4C 1.528(7) . ?
 C1A H1AA 1.0000 . ?
 C10B H10B 0.9500 . ?
 C12B H12B 0.9500 . ?
 C4A H4AA 0.9900 . ?
 C4A H4AB 0.9900 . ?
 C4A C5A 1.529(7) . ?
 C13C H13C 0.9500 . ?
 C13C C12C 1.374(7) . ?
 C4C H4CA 0.9900 . ?
 C4C H4CB 0.9900 . ?
 C5B H5BA 0.9900 . ?
 C5B H5BB 0.9900 . ?
 C12A H12A 0.9500 . ?
 C5A H5AA 0.9900 . ?
 C5A H5AB 0.9900 . ?
 C12C H12C 0.9500 . ?

loop_
  _geom_angle_atom_site_label_1
  _geom_angle_atom_site_label_2
  _geom_angle_atom_site_label_3
  _geom_angle
  _geom_angle_site_symmetry_1
  _geom_angle_site_symmetry_3
  _geom_angle_publ_flag
 C2B O1B H1B 109.5 . . ?
 C7C O2C C1C 117.7(4) . . ?
 C7B O2B C1B 117.5(4) . . ?
 C7A O2A C1A 118.3(4) . . ?
 C2C O1C H1C 109.5 . . ?
 C2A O1A H1A 109.5 . . ?
 C9B C8B C7B 121.6(5) . . ?
 C13B C8B C7B 117.7(4) . . ?
 C13B C8B C9B 120.6(5) . . ?
 O2B C7B C8B 111.5(4) . . ?
 O3B C7B O2B 125.2(5) . . ?
 O3B C7B C8B 123.3(5) . . ?
 H3BA C3B H3BB 108.1 . . ?
 C2B C3B H3BA 109.6 . . ?
 C2B C3B H3BB 109.6 . . ?
 C2B C3B C4B 110.2(4) . . ?
 C4B C3B H3BA 109.6 . . ?
 C4B C3B H3BB 109.6 . . ?
 O2C C7C C8C 111.1(4) . . ?
 O3C C7C O2C 124.0(5) . . ?
 O3C C7C C8C 124.9(4) . . ?
 O1B C2B C3B 109.7(4) . . ?
 O1B C2B H2B 108.0 . . ?
 O1B C2B C1B 111.2(4) . . ?
 C3B C2B H2B 108.0 . . ?
 C3B C2B C1B 111.7(4) . . ?
 C1B C2B H2B 108.0 . . ?
 C8C C9C H9C 119.7 . . ?
 C10C C9C H9C 119.7 . . ?
 C10C C9C C8C 120.6(4) . . ?
 O2A C7A C8A 111.4(4) . . ?
 O3A C7A O2A 125.1(5) . . ?
 O3A C7A C8A 123.5(5) . . ?
 O1C C2C H2C 108.7 . . ?
 O1C C2C C1C 110.1(4) . . ?
 O1C C2C C3C 109.1(4) . . ?
 C1C C2C H2C 108.7 . . ?
 C3C C2C H2C 108.7 . . ?
 C3C C2C C1C 111.6(4) . . ?
 C9A C8A C7A 118.6(5) . . ?
 C13A C8A C7A 122.3(5) . . ?
 C13A C8A C9A 119.0(5) . . ?
 C8A C9A H9A 119.3 . . ?
 C10A C9A C8A 121.3(5) . . ?
 C10A C9A H9A 119.3 . . ?
 C10C C11C Br1C 118.8(4) . . ?
 C12C C11C Br1C 119.8(4) . . ?
 C12C C11C C10C 121.4(5) . . ?
 C9C C8C C7C 122.7(4) . . ?
 C13C C8C C7C 118.3(5) . . ?
 C13C C8C C9C 118.9(5) . . ?
 C8A C13A H13A 119.9 . . ?
 C12A C13A C8A 120.2(5) . . ?
 C12A C13A H13A 119.9 . . ?
 O2C C1C C2C 105.9(4) . . ?
 O2C C1C H1CA 110.2 . . ?
 O2C C1C C6C 108.9(4) . . ?
 C2C C1C H1CA 110.2 . . ?
 C6C C1C C2C 111.5(4) . . ?
 C6C C1C H1CA 110.2 . . ?
 C10B C11B Br1B 119.1(4) . . ?
 C12B C11B Br1B 118.9(4) . . ?
 C12B C11B C10B 121.9(5) . . ?
 C9A C10A H10A 120.6 . . ?
 C9A C10A C11A 118.7(5) . . ?
 C11A C10A H10A 120.6 . . ?
 O1A C2A H2A 108.6 . . ?
 O1A C2A C3A 108.7(4) . . ?
 O1A C2A C1A 110.3(4) . . ?
 C3A C2A H2A 108.6 . . ?
 C3A C2A C1A 112.0(4) . . ?
 C1A C2A H2A 108.6 . . ?
 C10A C11A Br1A 119.8(4) . . ?
 C10A C11A C12A 121.6(5) . . ?
 C12A C11A Br1A 118.5(4) . . ?
 C9C C10C C11C 119.0(5) . . ?
 C9C C10C H10C 120.5 . . ?
 C11C C10C H10C 120.5 . . ?
 O2B C1B C2B 105.3(4) . . ?
 O2B C1B H1BA 109.9 . . ?
 O2B C1B C6B 110.2(4) . . ?
 C2B C1B H1BA 109.9 . . ?
 C2B C1B C6B 111.5(4) . . ?
 C6B C1B H1BA 109.9 . . ?
 C8B C9B H9B 120.4 . . ?
 C10B C9B C8B 119.1(5) . . ?
 C10B C9B H9B 120.4 . . ?
 C8B C13B H13B 120.1 . . ?
 C8B C13B C12B 119.8(5) . . ?
 C12B C13B H13B 120.1 . . ?
 C2A C3A H3AA 109.6 . . ?
 C2A C3A H3AB 109.6 . . ?
 C2A C3A C4A 110.3(4) . . ?
 H3AA C3A H3AB 108.1 . . ?
 C4A C3A H3AA 109.6 . . ?
 C4A C3A H3AB 109.6 . . ?
 C1C C6C H6CA 109.2 . . ?
 C1C C6C H6CB 109.2 . . ?
 H6CA C6C H6CB 107.9 . . ?
 C5C C6C C1C 112.0(4) . . ?
 C5C C6C H6CA 109.2 . . ?
 C5C C6C H6CB 109.2 . . ?
 H6AA C6A H6AB 107.9 . . ?
 C1A C6A H6AA 109.3 . . ?
 C1A C6A H6AB 109.3 . . ?
 C1A C6A C5A 111.7(4) . . ?
 C5A C6A H6AA 109.3 . . ?
 C5A C6A H6AB 109.3 . . ?
 C3B C4B H4BA 109.3 . . ?
 C3B C4B H4BB 109.3 . . ?
 C3B C4B C5B 111.6(4) . . ?
 H4BA C4B H4BB 108.0 . . ?
 C5B C4B H4BA 109.3 . . ?
 C5B C4B H4BB 109.3 . . ?
 C2C C3C H3CA 109.6 . . ?
 C2C C3C H3CB 109.6 . . ?
 C2C C3C C4C 110.4(4) . . ?
 H3CA C3C H3CB 108.1 . . ?
 C4C C3C H3CA 109.6 . . ?
 C4C C3C H3CB 109.6 . . ?
 C1B C6B H6BA 109.2 . . ?
 C1B C6B H6BB 109.2 . . ?
 H6BA C6B H6BB 107.9 . . ?
 C5B C6B C1B 112.0(4) . . ?
 C5B C6B H6BA 109.2 . . ?
 C5B C6B H6BB 109.2 . . ?
 C6C C5C H5CA 109.4 . . ?
 C6C C5C H5CB 109.4 . . ?
 C6C C5C C4C 111.3(4) . . ?
 H5CA C5C H5CB 108.0 . . ?
 C4C C5C H5CA 109.4 . . ?
 C4C C5C H5CB 109.4 . . ?
 O2A C1A C2A 106.5(4) . . ?
 O2A C1A C6A 107.4(4) . . ?
 O2A C1A H1AA 110.3 . . ?
 C2A C1A H1AA 110.3 . . ?
 C6A C1A C2A 112.0(4) . . ?
 C6A C1A H1AA 110.3 . . ?
 C11B C10B C9B 119.5(5) . . ?
 C11B C10B H10B 120.3 . . ?
 C9B C10B H10B 120.3 . . ?
 C11B C12B C13B 118.9(5) . . ?
 C11B C12B H12B 120.5 . . ?
 C13B C12B H12B 120.5 . . ?
 C3A C4A H4AA 109.6 . . ?
 C3A C4A H4AB 109.6 . . ?
 H4AA C4A H4AB 108.1 . . ?
 C5A C4A C3A 110.3(4) . . ?
 C5A C4A H4AA 109.6 . . ?
 C5A C4A H4AB 109.6 . . ?
 C8C C13C H13C 119.4 . . ?
 C12C C13C C8C 121.1(5) . . ?
 C12C C13C H13C 119.4 . . ?
 C3C C4C H4CA 109.3 . . ?
 C3C C4C H4CB 109.3 . . ?
 C5C C4C C3C 111.6(4) . . ?
 C5C C4C H4CA 109.3 . . ?
 C5C C4C H4CB 109.3 . . ?
 H4CA C4C H4CB 108.0 . . ?
 C4B C5B H5BA 109.4 . . ?
 C4B C5B H5BB 109.4 . . ?
 C6B C5B C4B 111.3(4) . . ?
 C6B C5B H5BA 109.4 . . ?
 C6B C5B H5BB 109.4 . . ?
 H5BA C5B H5BB 108.0 . . ?
 C13A C12A H12A 120.5 . . ?
 C11A C12A C13A 119.1(5) . . ?
 C11A C12A H12A 120.5 . . ?
 C6A C5A C4A 111.7(4) . . ?
 C6A C5A H5AA 109.3 . . ?
 C6A C5A H5AB 109.3 . . ?
 C4A C5A H5AA 109.3 . . ?
 C4A C5A H5AB 109.3 . . ?
 H5AA C5A H5AB 107.9 . . ?
 C11C C12C H12C 120.5 . . ?
 C13C C12C C11C 119.0(5) . . ?
 C13C C12C H12C 120.5 . . ?

loop_
  _geom_torsion_atom_site_label_1
  _geom_torsion_atom_site_label_2
  _geom_torsion_atom_site_label_3
  _geom_torsion_atom_site_label_4
  _geom_torsion
  _geom_torsion_site_symmetry_1
  _geom_torsion_site_symmetry_2
  _geom_torsion_site_symmetry_3
  _geom_torsion_site_symmetry_4
  _geom_torsion_publ_flag
 Br1C C11C C10C C9C 175.9(4) . . . . ?
 Br1C C11C C12C C13C -175.9(4) . . . . ?
 Br1A C11A C12A C13A 174.4(4) . . . . ?
 Br1B C11B C10B C9B -177.6(4) . . . . ?
 Br1B C11B C12B C13B 179.4(4) . . . . ?
 O1B C2B C1B O2B 58.8(5) . . . . ?
 O1B C2B C1B C6B 178.4(4) . . . . ?
 O2C C7C C8C C9C -9.4(6) . . . . ?
 O2C C7C C8C C13C 175.1(4) . . . . ?
 O2C C1C C6C C5C 63.0(5) . . . . ?
 O2B C1B C6B C5B 63.1(5) . . . . ?
 O2A C7A C8A C9A -176.4(4) . . . . ?
 O2A C7A C8A C13A -0.6(6) . . . . ?
 O3A C7A C8A C9A 4.0(7) . . . . ?
 O3A C7A C8A C13A 179.9(5) . . . . ?
 O1C C2C C1C O2C 57.8(5) . . . . ?
 O1C C2C C1C C6C 176.1(4) . . . . ?
 O1C C2C C3C C4C -177.8(4) . . . . ?
 O3C C7C C8C C9C 171.8(5) . . . . ?
 O3C C7C C8C C13C -3.8(7) . . . . ?
 O1A C2A C3A C4A -178.3(4) . . . . ?
 O1A C2A C1A O2A 58.1(5) . . . . ?
 O1A C2A C1A C6A 175.2(4) . . . . ?
 C8B C9B C10B C11B -3.1(7) . . . . ?
 C8B C13B C12B C11B -0.6(7) . . . . ?
 C7B O2B C1B C2B -152.8(4) . . . . ?
 C7B O2B C1B C6B 86.8(5) . . . . ?
 C7B C8B C9B C10B -175.7(4) . . . . ?
 C7B C8B C13B C12B 177.6(4) . . . . ?
 C3B C2B C1B O2B -64.0(4) . . . . ?
 C3B C2B C1B C6B 55.5(5) . . . . ?
 C3B C4B C5B C6B -54.7(6) . . . . ?
 C7C O2C C1C C2C -106.9(4) . . . . ?
 C7C O2C C1C C6C 133.1(4) . . . . ?
 C7C C8C C13C C12C 175.8(5) . . . . ?
 C2B C3B C4B C5B 56.3(5) . . . . ?
 C2B C1B C6B C5B -53.5(5) . . . . ?
 C9C C8C C13C C12C 0.2(8) . . . . ?
 C7A O2A C1A C2A -106.7(5) . . . . ?
 C7A O2A C1A C6A 133.2(4) . . . . ?
 C7A C8A C9A C10A 174.0(4) . . . . ?
 C7A C8A C13A C12A -174.8(4) . . . . ?
 C2C C1C C6C C5C -53.5(5) . . . . ?
 C2C C3C C4C C5C 56.3(5) . . . . ?
 C8A C9A C10A C11A 0.1(7) . . . . ?
 C8A C13A C12A C11A 1.9(7) . . . . ?
 C9A C8A C13A C12A 1.0(7) . . . . ?
 C9A C10A C11A Br1A -175.3(4) . . . . ?
 C9A C10A C11A C12A 2.9(7) . . . . ?
 C8C C9C C10C C11C 1.1(8) . . . . ?
 C8C C13C C12C C11C -1.0(8) . . . . ?
 C13A C8A C9A C10A -2.0(7) . . . . ?
 C1C O2C C7C O3C -19.8(7) . . . . ?
 C1C O2C C7C C8C 161.4(4) . . . . ?
 C1C C2C C3C C4C -56.0(5) . . . . ?
 C1C C6C C5C C4C 53.8(5) . . . . ?
 C10A C11A C12A C13A -3.9(7) . . . . ?
 C2A C3A C4A C5A 57.2(5) . . . . ?
 C10C C9C C8C C7C -175.7(5) . . . . ?
 C10C C9C C8C C13C -0.2(7) . . . . ?
 C10C C11C C12C C13C 1.9(8) . . . . ?
 C1B O2B C7B O3B -9.6(6) . . . . ?
 C1B O2B C7B C8B 168.9(3) . . . . ?
 C1B C6B C5B C4B 52.9(6) . . . . ?
 C9B C8B C7B O2B -16.8(6) . . . . ?
 C9B C8B C7B O3B 161.7(5) . . . . ?
 C9B C8B C13B C12B -0.2(7) . . . . ?
 C13B C8B C7B O2B 165.3(4) . . . . ?
 C13B C8B C7B O3B -16.1(7) . . . . ?
 C13B C8B C9B C10B 2.1(7) . . . . ?
 C3A C2A C1A O2A -63.0(5) . . . . ?
 C3A C2A C1A C6A 54.1(5) . . . . ?
 C3A C4A C5A C6A -56.4(6) . . . . ?
 C6C C5C C4C C3C -55.3(5) . . . . ?
 C4B C3B C2B O1B 179.5(4) . . . . ?
 C4B C3B C2B C1B -56.8(5) . . . . ?
 C3C C2C C1C O2C -63.5(4) . . . . ?
 C3C C2C C1C C6C 54.8(5) . . . . ?
 C1A O2A C7A O3A -13.4(7) . . . . ?
 C1A O2A C7A C8A 167.0(4) . . . . ?
 C1A C2A C3A C4A -56.3(5) . . . . ?
 C1A C6A C5A C4A 54.1(6) . . . . ?
 C10B C11B C12B C13B -0.4(7) . . . . ?
 C12B C11B C10B C9B 2.3(7) . . . . ?
 C5A C6A C1A O2A 64.2(5) . . . . ?
 C5A C6A C1A C2A -52.4(6) . . . . ?
 C12C C11C C10C C9C -1.9(8) . . . . ?

_shelx_res_file
;
TITL ao_js_cm_910_1_0m_a.res in P2(1)2(1)2(1)
    ao_js_cm_910_1_0m.res
    created by SHELXL-2018/3 at 12:47:02 on 31-Aug-2021
REM Old TITL AO_JS_CM_910_1_0m in P2(1)2(1)2(1)
REM SHELXT solution in P2(1)2(1)2(1)
REM R1 0.125, Rweak 0.047, Alpha 0.003, Orientation as input
REM Flack x = 0.031 ( 0.005 ) from Parsons' quotients
REM Formula found by SHELXT: C39 O9 Br3
CELL 0.71073 6.3547 21.9572 27.6127 90 90 90
ZERR 12 0.0023 0.0077 0.0099 0 0 0
LATT -1
SYMM 0.5-X,-Y,0.5+Z
SYMM -X,0.5+Y,0.5-Z
SYMM 0.5+X,0.5-Y,-Z
SFAC C H Br O
UNIT 156 180 12 36

L.S. 14
PLAN  7
SIZE 0.2 0.18 0.04
TEMP -123
CONF
list 4
fmap 2
acta
MORE -1
BOND $H
OMIT 0 7 11
REM <olex2.extras>
REM <HklSrc "%.\\AO_JS_CM_910_1_0m.hkl">
REM </olex2.extras>

WGHT    0.023800    2.572100
FVAR       0.27848
BR1C  3    0.492803    0.419918    0.060720    11.00000    0.06002    0.03022 =
         0.04313    0.00347    0.00145   -0.00706
BR1A  3   -0.251701    1.024072    0.058254    11.00000    0.06843    0.03745 =
         0.03881    0.00518   -0.00194    0.00751
BR1B  3    0.397571    0.698030    0.514779    11.00000    0.07022    0.05857 =
         0.03183   -0.00989    0.00956   -0.00757
O1B   4    0.418277    0.690343    0.213032    11.00000    0.02568    0.02698 =
         0.03598   -0.00040    0.00328    0.00244
AFIX 147
H1B   2    0.511411    0.713169    0.201345    11.00000   -1.50000
AFIX   0

O2C   4    0.870591    0.709523    0.070271    11.00000    0.02557    0.02612 =
         0.03056   -0.00463   -0.00464    0.00221
O2B   4    0.583013    0.611166    0.281853    11.00000    0.02056    0.04395 =
         0.02128    0.00134    0.00040   -0.00141
O2A   4    0.110871    0.867082    0.252474    11.00000    0.02785    0.03600 =
         0.03096    0.00226    0.00725    0.00392
O3A   4    0.410512    0.864235    0.207954    11.00000    0.02046    0.06531 =
         0.03944   -0.00489    0.00599    0.00654
O1C   4    0.732678    0.740264    0.161847    11.00000    0.03237    0.04668 =
         0.02580    0.00512   -0.00213   -0.01067
AFIX 147
H1C   2    0.833812    0.742599    0.181348    11.00000   -1.50000
AFIX   0

O3B   4    0.921225    0.612394    0.307931    11.00000    0.02140    0.05322 =
         0.03791   -0.00235   -0.00240    0.00877
O3C   4    1.151572    0.662580    0.103784    11.00000    0.02476    0.04540 =
         0.05476    0.01205   -0.01214   -0.00270
O1A   4    0.050417    0.746601    0.224954    11.00000    0.03200    0.04950 =
         0.03823   -0.01784   -0.00643    0.01554
AFIX 147
H1A   2    0.155364    0.723978    0.220653    11.00000   -1.50000
AFIX   0

C8B   1    0.644259    0.636532    0.363609    11.00000    0.02697    0.02272 =
         0.02602    0.00466   -0.00159   -0.00309
C7B   1    0.734450    0.618330    0.315237    11.00000    0.02389    0.02723 =
         0.02958    0.00274   -0.00153    0.00206
C3B   1    0.269734    0.589431    0.207934    11.00000    0.02175    0.03270 =
         0.02642   -0.00217   -0.00111    0.00219
AFIX  23
H3BA  2    0.155232    0.604955    0.186989    11.00000   -1.20000
H3BB  2    0.222087    0.591930    0.242011    11.00000   -1.20000
AFIX   0

C7C   1    0.979985    0.660110    0.085381    11.00000    0.01984    0.03658 =
         0.02049    0.00323    0.00286    0.00687
C2B   1    0.465110    0.628292    0.201178    11.00000    0.02220    0.02865 =
         0.01762   -0.00069    0.00281    0.00474
AFIX  13
H2B   2    0.505928    0.626596    0.166228    11.00000   -1.20000
AFIX   0

C9C   1    0.653026    0.602384    0.059532    11.00000    0.03073    0.02853 =
         0.03047    0.00267   -0.00210    0.00482
AFIX  43
H9C   2    0.584141    0.639812    0.052707    11.00000   -1.20000
AFIX   0

C7A   1    0.231146    0.881091    0.214033    11.00000    0.02479    0.03468 =
         0.02535   -0.01037    0.00453   -0.00628
C2C   1    0.754070    0.786080    0.125689    11.00000    0.02444    0.03239 =
         0.02331   -0.00509   -0.00109   -0.00937
AFIX  13
H2C   2    0.792137    0.825346    0.141810    11.00000   -1.20000
AFIX   0

C8A   1    0.116251    0.920984    0.179217    11.00000    0.02936    0.02568 =
         0.02569   -0.00736    0.00182   -0.00573
C9A   1    0.215399    0.936904    0.135847    11.00000    0.02751    0.03565 =
         0.03916   -0.00372    0.01226   -0.00485
AFIX  43
H9A   2    0.357833    0.925433    0.130751    11.00000   -1.20000
AFIX   0

C11C  1    0.647412    0.494155    0.064625    11.00000    0.04101    0.02839 =
         0.02345    0.00369    0.00540   -0.00221
C8C   1    0.861803    0.602711    0.075306    11.00000    0.02681    0.03438 =
         0.01746    0.00496    0.00201   -0.00062
C13A  1   -0.090300    0.939629    0.187021    11.00000    0.02609    0.03762 =
         0.02750   -0.00284    0.00795   -0.00039
AFIX  43
H13A  2   -0.158985    0.929713    0.216545    11.00000   -1.20000
AFIX   0

C1C   1    0.929639    0.768910    0.090338    11.00000    0.01779    0.03194 =
         0.03192   -0.00335   -0.00523   -0.00584
AFIX  13
H1CA  2    1.066926    0.765755    0.107860    11.00000   -1.20000
AFIX   0

C11B  1    0.499590    0.673457    0.452782    11.00000    0.04332    0.02846 =
         0.02237   -0.00236    0.00357   -0.00178
C10A  1    0.111407    0.968674    0.100595    11.00000    0.04270    0.03153 =
         0.03254    0.00092    0.01756   -0.00095
AFIX  43
H10A  2    0.180231    0.979230    0.071230    11.00000   -1.20000
AFIX   0
C2A   1    0.038672    0.763751    0.274846    11.00000    0.02486    0.03137 =
         0.02789   -0.00444   -0.00846    0.00764
AFIX  13
H2A   2    0.087501    0.728714    0.295070    11.00000   -1.20000
AFIX   0
C11A  1   -0.095460    0.985111    0.108495    11.00000    0.04573    0.02137 =
         0.03322   -0.00086   -0.00071   -0.00531

C10C  1    0.545920    0.548268    0.053767    11.00000    0.03094    0.03691 =
         0.03498    0.00158   -0.00735    0.00455
AFIX  43
H10C  2    0.404642    0.548102    0.042518    11.00000   -1.20000
AFIX   0

C1B   1    0.649035    0.604590    0.230965    11.00000    0.01699    0.03509 =
         0.02372    0.00354    0.00532    0.00079
AFIX  13
H1BA  2    0.776869    0.629970    0.224740    11.00000   -1.20000
AFIX   0
C9B   1    0.440061    0.659384    0.367907    11.00000    0.02552    0.03162 =
         0.02662    0.00408   -0.00701    0.00342
AFIX  43
H9B   2    0.350231    0.661290    0.340448    11.00000   -1.20000
AFIX   0
C13B  1    0.772905    0.631873    0.403651    11.00000    0.02753    0.02556 =
         0.03644   -0.00180   -0.00774    0.00067
AFIX  43
H13B  2    0.911459    0.616137    0.400433    11.00000   -1.20000
AFIX   0

C3A   1   -0.189168    0.777215    0.287323    11.00000    0.02701    0.02832 =
         0.04032   -0.00347   -0.00535    0.00039
AFIX  23
H3AA  2   -0.275363    0.740230    0.282125    11.00000   -1.20000
H3AB  2   -0.243285    0.809665    0.265771    11.00000   -1.20000
AFIX   0

C6C   1    0.946859    0.814883    0.049034    11.00000    0.02806    0.03209 =
         0.03026   -0.00533    0.00827   -0.00472
AFIX  23
H6CA  2    0.996772    0.854309    0.062096    11.00000   -1.20000
H6CB  2    1.052216    0.800296    0.025306    11.00000   -1.20000
AFIX   0

C6A   1    0.159927    0.841249    0.336267    11.00000    0.03311    0.04228 =
         0.03121   -0.00144   -0.00614   -0.00765
AFIX  23
H6AA  2    0.241990    0.879293    0.339956    11.00000   -1.20000
H6AB  2    0.219016    0.810653    0.358819    11.00000   -1.20000
AFIX   0

C4B   1    0.316950    0.523476    0.195022    11.00000    0.03778    0.03089 =
         0.03100   -0.00617    0.00105   -0.00395
AFIX  23
H4BA  2    0.351104    0.520679    0.160112    11.00000   -1.20000
H4BB  2    0.190298    0.498352    0.201084    11.00000   -1.20000
AFIX   0

C3C   1    0.544860    0.794129    0.099912    11.00000    0.01845    0.03065 =
         0.03099   -0.00161    0.00769   -0.00231
AFIX  23
H3CA  2    0.436711    0.807527    0.123416    11.00000   -1.20000
H3CB  2    0.499392    0.754690    0.086041    11.00000   -1.20000
AFIX   0

C6B   1    0.695745    0.538097    0.219607    11.00000    0.02145    0.04080 =
         0.02553    0.00386    0.00220    0.00739
AFIX  23
H6BA  2    0.749971    0.534870    0.186094    11.00000   -1.20000
H6BB  2    0.806629    0.523152    0.241811    11.00000   -1.20000
AFIX   0

C5C   1    0.738302    0.824398    0.023554    11.00000    0.03576    0.03232 =
         0.02626    0.00151    0.00001   -0.00603
AFIX  23
H5CA  2    0.698344    0.786573    0.006343    11.00000   -1.20000
H5CB  2    0.753294    0.857200   -0.000801    11.00000   -1.20000
AFIX   0

C1A   1    0.181443    0.818230    0.284688    11.00000    0.02094    0.03415 =
         0.03537    0.00077   -0.00309    0.00218
AFIX  13
H1AA  2    0.331280    0.807483    0.277657    11.00000   -1.20000
AFIX   0

C10B  1    0.369921    0.679305    0.412868    11.00000    0.02536    0.03840 =
         0.03761    0.00011    0.00221    0.00590
AFIX  43
H10B  2    0.233937    0.696802    0.416142    11.00000   -1.20000
AFIX   0
C12B  1    0.698493    0.650460    0.449213    11.00000    0.05311    0.03540 =
         0.02513    0.00045   -0.01384   -0.00078
AFIX  43
H12B  2    0.785253    0.647077    0.477101    11.00000   -1.20000
AFIX   0

C4A   1   -0.208005    0.797709    0.340385    11.00000    0.03204    0.03431 =
         0.03348    0.00126    0.00281   -0.00075
AFIX  23
H4AA  2   -0.356434    0.807807    0.347743    11.00000   -1.20000
H4AB  2   -0.164190    0.764081    0.362036    11.00000   -1.20000
AFIX   0

C13C  1    0.959796    0.547586    0.085248    11.00000    0.02135    0.04384 =
         0.04038    0.00915   -0.00451    0.01210
AFIX  43
H13C  2    1.101696    0.547404    0.096074    11.00000   -1.20000
AFIX   0
C4C   1    0.564972    0.841431    0.059415    11.00000    0.02170    0.03350 =
         0.04325   -0.00019   -0.00536   -0.00084
AFIX  23
H4CA  2    0.429264    0.844666    0.041996    11.00000   -1.20000
H4CB  2    0.596820    0.881710    0.073763    11.00000   -1.20000
AFIX   0

C5B   1    0.501768    0.498277    0.224758    11.00000    0.03938    0.02948 =
         0.03640    0.00126    0.00482    0.00645
AFIX  23
H5BA  2    0.460831    0.496089    0.259307    11.00000   -1.20000
H5BB  2    0.534996    0.456490    0.213675    11.00000   -1.20000
AFIX   0

C12A  1   -0.196009    0.972620    0.151837    11.00000    0.02835    0.03780 =
         0.03620   -0.00765    0.00678    0.00111
AFIX  43
H12A  2   -0.335566    0.986475    0.157385    11.00000   -1.20000
AFIX   0
C5A   1   -0.069493    0.853453    0.349547    11.00000    0.04988    0.03258 =
         0.02981   -0.00574    0.00081   -0.00139
AFIX  23
H5AA  2   -0.122548    0.888131    0.330157    11.00000   -1.20000
H5AB  2   -0.078283    0.864879    0.384170    11.00000   -1.20000
AFIX   0

C12C  1    0.855025    0.493314    0.079695    11.00000    0.04591    0.02845 =
         0.04565    0.00651   -0.00108    0.01361
AFIX  43
H12C  2    0.924043    0.455790    0.086101    11.00000   -1.20000
AFIX   0
HKLF 4


REM  ao_js_cm_910_1_0m_a.res in P2(1)2(1)2(1)
REM wR2 = 0.078879, GooF = S = 1.03433, Restrained GooF = 1.03433 for all data
REM R1 = 0.042357 for 6735 Fo > 4sig(Fo) and 0.064519 for all 8507 data
REM 463 parameters refined using 0 restraints

END

WGHT      0.0238      2.5723

REM Highest difference peak  0.550,  deepest hole -0.533,  1-sigma level  0.065
Q1    1   0.6476  0.4193  0.0598  11.00000  0.05    0.55
Q2    1  -0.4194  1.0205  0.0589  11.00000  0.05    0.44
Q3    1   0.5371  0.6808  0.5167  11.00000  0.05    0.41
Q4    1   0.5283  0.7233  0.5105  11.00000  0.05    0.37
Q5    1  -0.0994  1.0205  0.0548  11.00000  0.05    0.35
Q6    1   0.3255  0.6608  0.5438  11.00000  0.05    0.31
Q7    1   0.4473  0.6592  0.5132  11.00000  0.05    0.29
;
_shelx_res_checksum                83456
_shelx_hkl_file
;
   1   0   0   -0.40    2.30
  -1   0   0    0.20    2.50
  -1   0   0   -5.70    2.90
   1   0   0    0.80    3.10
   1   0   0   -3.60    2.30
  -1   0   0   -3.00    2.80
  -1   0   0   -2.70    2.50
   1   0   0   -0.60    2.80
   1   0   0   -0.90    2.70
  -1   0   0    1.10    1.40
   1   0   0    1.30    0.70
   1   0   0   -3.70    2.60
  -1   0   0   -1.50    2.20
  -1   0   0    0.00    2.50
  -2   0   0   71.19    6.90
   2   0   0   63.69    6.90
  -2   0   0   52.99    5.20
  -2   0   0   45.00    6.50
   2   0   0   34.00    6.90
   2   0   0   64.09    5.00
  -2   0   0   45.70    6.20
   2   0   0   36.60    5.90
   2   0   0   54.79    6.80
  -2   0   0   49.99    6.10
   3   0   0    2.70    8.70
   3   0   0   -1.50    6.00
   3   0   0   -4.80    7.30
   3   0   0    5.40    8.90
  -3   0   0   -4.70    7.30
  -3   0   0   -6.90    7.10
  -3   0   0   -4.30    6.50
  -3   0   0   -6.00    3.90
  -4   0   0  127.89   14.30
  -4   0   0  127.19   11.70
  -4   0   0  120.29   13.60
   4   0   0  125.39   15.00
   4   0   0  114.39   13.50
  -4   0   0  139.19   14.60
   4   0   0  139.59   17.10
  -5   0   0   -1.70    6.70
  -5   0   0   15.00    9.30
   5   0   0   -7.10   11.40
  -5   0   0    3.00   11.60
   5   0   0  -12.80   14.30
  -5   0   0    0.60   10.70
   6   0   0  169.08   22.50
  -6   0   0  121.69   19.40
   6   0   0  143.49   23.90
  -6   0   0  152.58   23.20
  -6   0   0  146.29   18.50
  -7   0   0   13.00   17.20
  -7   0   0   20.70   19.20
   7   0   0   27.10   18.60
  -7   0   0    9.60   14.40
   7   0   0    8.20   18.40
  -8   0   0   56.39   17.80
  -8   0   0   -7.10   20.40
   8   0   0   28.30   22.70
  -8   0   0   23.10   20.20
   0  -1   0   -0.20    0.10
   0   1   0    0.00    0.40
   0   1   0    0.00    0.50
   1  -1   0   54.59    5.70
   1  -1   0   47.70    5.20
  -1  -1   0   53.69    5.80
  -1  -1   0   61.59    5.70
  -1  -1   0   55.69    5.60
  -1  -1   0   52.69    5.60
   1  -1   0   63.59    5.30
   1  -1   0   52.79    5.10
   1  -1   0   47.80    5.40
   1  -1   0   53.89    4.40
   1  -1   0   49.00    5.30
  -1  -1   0   64.39    6.10
  -1  -1   0   57.79    5.40
  -1  -1   0   56.09    4.90
  -1   1   0   42.50    5.60
  -1   1   0   48.10    4.60
   1   1   0   55.79    5.60
  -1   1   0   57.99    5.30
   1   1   0   54.69    5.30
  -1   1   0   45.10    5.20
  -1   1   0   54.49    5.30
   1   1   0   47.70    5.80
  -1   1   0   50.99    5.20
  -1   1   0   57.39    5.30
   1   1   0   54.69    5.80
   1   1   0   63.99    6.30
   2  -1   0  673.93   48.00
  -2  -1   0  674.63   48.70
   2  -1   0  667.93   48.80
   2  -1   0  612.84   49.30
  -2  -1   0  720.13   49.20
  -2  -1   0  646.84   48.90
  -2  -1   0  638.54   48.70
   2  -1   0  678.33   48.90
   2  -1   0  631.44   48.50
  -2  -1   0  680.73   48.10
   2   1   0  638.44   48.80
  -2   1   0  661.03   48.80
  -2   1   0  620.24   48.60
  -2   1   0  670.63   48.70
   2   1   0  669.43   49.10
   2   1   0  648.04   49.10
  -2   1   0  681.93   47.90
   2   1   0  607.64   49.00
  -2   1   0  648.64   48.60
  -3  -1   0  409.66   34.80
  -3  -1   0  449.86   35.00
  -3  -1   0  438.96   33.10
   3  -1   0  430.96   34.00
  -3  -1   0  429.36   34.30
   3  -1   0  422.16   34.80
   3  -1   0  430.66   35.90
   3  -1   0  446.86   35.10
  -3   1   0  438.86   34.20
   3   1   0  447.36   35.90
  -3   1   0  454.65   34.20
  -3   1   0  441.46   32.60
  -3   1   0  479.45   34.60
   3   1   0  436.26   34.40
   3   1   0  448.76   35.20
  -4  -1   0  291.77   25.60
   4  -1   0  281.47   24.40
   4  -1   0  293.27   27.50
  -4  -1   0  302.17   23.00
   4  -1   0  284.47   26.20
  -4  -1   0  291.97   24.90
  -4  -1   0  281.57   25.20
   4   1   0  298.07   25.40
  -4   1   0  283.97   25.10
   4   1   0  260.97   25.90
  -4   1   0  313.17   24.50
  -4   1   0  282.97   24.80
  -4   1   0  308.37   22.50
   4   1   0  292.07   27.40
  -5  -1   0  298.57   23.70
   5  -1   0  258.37   29.60
   5  -1   0  293.07   28.00
  -5  -1   0  310.67   28.10
  -5  -1   0  278.97   26.40
  -5  -1   0  286.37   28.30
  -5   1   0  282.57   28.30
   5   1   0  296.77   30.50
   5   1   0  286.07   29.50
  -5   1   0  287.17   28.50
  -5   1   0  283.67   27.30
  -6  -1   0   30.60   12.90
   6  -1   0   46.10   18.00
   6  -1   0   45.80   16.60
  -6  -1   0   45.70   15.50
  -6  -1   0   19.00   14.10
  -6   1   0   44.20   12.60
  -6   1   0   39.90   15.00
  -6   1   0   45.60   16.50
   6   1   0   18.40   15.10
   6   1   0   25.50   18.20
  -7  -1   0   -7.60   15.50
  -7  -1   0   10.90   18.30
   7  -1   0   20.10   19.80
   7  -1   0   11.00   16.50
  -7  -1   0   -2.40   14.20
   7   1   0   -3.90   20.10
  -7   1   0  -36.90   15.30
  -7   1   0   10.10   13.90
  -7   1   0    3.10   17.10
   7   1   0   30.70   17.00
   8  -1   0   85.89   22.40
  -8  -1   0  -30.40   20.00
  -8  -1   0   16.50   16.80
   8  -1   0   14.90   22.60
  -8   1   0    3.10   19.80
  -8   1   0   34.70   21.10
  -8   1   0   51.49   17.80
   0  -2   0   -0.80    0.50
   0   2   0   10.50    1.50
   0   2   0    2.30    0.50
  -1  -2   0  805.72   57.89
   1  -2   0  775.92   57.69
  -1  -2   0  770.32   57.99
  -1  -2   0  834.42   58.39
   1  -2   0  752.52   58.39
  -1  -2   0  856.61   58.19
  -1  -2   0  783.12   58.09
   1  -2   0  809.32   57.99
   1  -2   0  749.03   57.69
   1  -2   0  760.52   57.79
  -1   2   0  774.82   57.79
   1   2   0  803.52   58.19
  -1   2   0  772.22   57.79
   1   2   0  768.92   57.89
   1   2   0  822.52   58.39
  -1   2   0  810.02   57.59
   1   2   0  787.02   58.29
  -1   2   0  827.82   57.89
  -1   2   0  824.92   57.99
   1   2   0  824.72   57.89
  -1   2   0  782.22   57.59
   1   2   0  762.22   58.19
  -2  -2   0  552.04   40.80
   2  -2   0  538.55   40.50
   2  -2   0  554.54   40.80
   2  -2   0  572.94   39.90
  -2  -2   0  512.35   40.80
  -2  -2   0  528.15   41.00
  -2  -2   0  553.24   41.40
   2  -2   0  528.35   40.70
   2  -2   0  506.45   41.60
  -2  -2   0  572.64   40.30
   2   2   0  550.54   40.90
   2   2   0  550.44   41.40
  -2   2   0  586.34   40.00
  -2   2   0  562.84   40.70
  -2   2   0  553.64   40.80
   2   2   0  534.65   41.00
  -2   2   0  500.85   40.40
  -2   2   0  557.44   40.40
  -3  -2   0 1448.96  109.39
   3  -2   0 1542.05  110.79
  -3  -2   0 1560.04  108.69
   3  -2   0 1578.34  109.29
  -3  -2   0 1458.45  109.89
  -3  -2   0 1519.85  109.79
   3  -2   0 1445.46  109.59
   3  -2   0 1464.15  109.79
  -3   2   0 1475.15  109.29
  -3   2   0 1431.96  108.99
   3   2   0 1476.05  110.19
   3   2   0 1512.05  109.99
   3   2   0 1478.65  109.59
  -3   2   0 1441.26  109.39
  -3   2   0 1512.25  108.19
   4  -2   0  520.95   40.00
  -4  -2   0  529.35   40.60
  -4  -2   0  546.75   39.20
   4  -2   0  513.45   40.90
  -4  -2   0  476.05   41.00
  -4  -2   0  503.95   41.10
   4  -2   0  528.95   42.80
   4  -2   0  512.35   41.50
   4   2   0  504.75   41.90
   4   2   0  526.75   42.10
  -4   2   0  522.45   38.50
  -4   2   0  504.95   40.70
   4   2   0  531.65   40.80
  -4   2   0  538.45   39.70
  -4   2   0  500.05   40.30
  -5  -2   0  137.29   17.70
  -5  -2   0  129.99   16.50
  -5  -2   0  135.99   13.80
   5  -2   0  130.89   18.30
   5  -2   0  167.38   21.30
  -5  -2   0  175.18   19.60
  -5   2   0  143.19   17.20
   5   2   0  147.59   20.20
   5   2   0  155.88   19.90
  -5   2   0  129.29   17.00
   6  -2   0   35.50   15.50
  -6  -2   0   35.70   14.20
   6  -2   0   23.00   17.50
  -6  -2   0   30.70   14.60
  -6  -2   0   31.40   12.90
  -6   2   0   28.30   13.40
   6   2   0   38.70   17.70
   6   2   0   22.40   15.00
  -6   2   0   22.00   16.60
  -6   2   0   49.40   13.00
   7  -2   0   78.99   20.00
  -7  -2   0   45.30   19.10
  -7  -2   0   58.59   16.30
   7  -2   0   46.20   23.70
  -7  -2   0   55.79   17.30
  -7   2   0   26.10   14.80
  -7   2   0   40.30   16.80
   7   2   0   89.59   21.10
   7   2   0   68.49   21.80
  -7   2   0   52.59   20.00
   8  -2   0   10.30   22.90
  -8  -2   0  -19.70   33.80
  -8  -2   0   22.10   19.30
   8  -2   0   80.59   22.50
  -8   2   0   18.50   23.80
  -8   2   0   28.70   16.80
  -8   2   0   -4.30   19.40
   0  -3   0   -2.50    1.60
   0  -3   0   -0.30    1.60
   0  -3   0   -2.30    2.20
   0   3   0   -2.40    1.10
   0   3   0   -1.70    1.10
   0   3   0   -1.50    1.60
   0   3   0   -0.90    2.40
   0   3   0   -1.20    1.70
  -1  -3   0  314.57   23.80
  -1  -3   0  303.17   23.50
  -1  -3   0  310.47   23.90
  -1  -3   0  282.47   23.50
  -1  -3   0  339.07   23.40
   1  -3   0  283.57   24.10
  -1  -3   0  315.77   23.30
  -1  -3   0  298.67   22.90
   1  -3   0  346.57   23.20
   1  -3   0  304.97   23.10
  -1   3   0  305.37   22.80
   1   3   0  301.27   23.40
   1   3   0  305.97   23.50
   1   3   0  295.87   23.60
  -1   3   0  302.47   23.00
  -1   3   0  296.07   22.80
  -1   3   0  316.27   22.90
   1   3   0  306.47   22.90
  -1   3   0  337.87   23.30
  -2  -3   0  925.81   65.19
   2  -3   0  874.21   65.19
   2  -3   0  843.22   65.09
   2  -3   0  864.21   65.19
   2  -3   0  870.71   64.59
  -2  -3   0  892.71   65.49
  -2  -3   0  914.81   65.69
   2  -3   0  862.91   66.39
  -2  -3   0  910.41   65.99
  -2   3   0  897.41   64.79
  -2   3   0  879.21   65.29
   2   3   0  880.51   65.39
   2   3   0  945.01   65.69
   2   3   0  883.11   65.89
  -2   3   0  897.61   65.29
   3  -3   0 1600.84  116.99
  -3  -3   0 1723.73  116.89
  -3  -3   0 1669.03  115.29
   3  -3   0 1548.84  115.99
  -3  -3   0 1565.04  115.89
   3  -3   0 1668.13  115.59
   3  -3   0 1507.05  115.79
  -3  -3   0 1515.35  116.19
   3   3   0 1577.24  116.29
  -3   3   0 1545.65  115.09
  -3   3   0 1401.56  114.59
   3   3   0 1558.74  116.69
  -3   3   0 1595.54  115.79
   3   3   0 1619.54  116.19
  -3   3   0 1618.04  115.79
   4  -3   0   23.20   12.00
   4  -3   0   47.60    8.70
   4  -3   0   33.40    9.60
   4  -3   0   35.20    7.50
  -4  -3   0   23.50    6.70
  -4  -3   0   25.10    9.60
  -4  -3   0   31.70    8.80
  -4  -3   0   36.50   10.40
  -4  -3   0   24.20    8.30
   4   3   0   27.50   10.50
  -4   3   0   22.70    8.70
  -4   3   0   37.00    4.70
   4   3   0   24.70    8.70
  -4   3   0   23.50    8.70
   4   3   0   22.90    9.20
  -5  -3   0    9.30    7.30
  -5  -3   0    7.90   12.20
  -5  -3   0   -0.90   11.30
  -5  -3   0    4.60   10.00
   5  -3   0   11.00   11.80
   5  -3   0   13.90   15.10
  -5   3   0   -0.20   10.30
   5   3   0    1.00   11.70
  -5   3   0    6.80   10.50
   5   3   0    8.40   11.30
  -6  -3   0   31.70   13.40
  -6  -3   0   62.79   16.60
   6  -3   0   28.50   18.80
  -6  -3   0   49.40   14.90
   6  -3   0   41.00   16.10
   6   3   0   58.19   17.40
  -6   3   0   63.19   13.20
  -6   3   0   54.69   18.30
   6   3   0   42.50   16.40
  -6   3   0   31.50   13.70
  -7  -3   0   15.40   17.40
  -7  -3   0   27.90   16.90
   7  -3   0   25.20   18.40
   7  -3   0   26.90   21.40
  -7  -3   0   46.80   18.20
   7   3   0   41.30   18.10
  -7   3   0    1.20   15.10
  -7   3   0    7.70   18.90
  -7   3   0   13.90   13.60
   7   3   0   60.09   18.20
   8  -3   0    7.10   23.90
  -8  -3   0   17.50   19.20
  -8   3   0   27.10   22.20
  -8   3   0  -37.70   18.40
  -8   3   0   27.40   18.40
   0  -4   0    8.90    3.00
   0  -4   0   10.00    3.70
   0  -4   0   18.80    2.90
   0   4   0   13.70    3.10
   0   4   0    9.30    2.00
   0   4   0    8.90    3.00
   0   4   0   14.00    2.10
  -1  -4   0 2960.30  203.58
  -1  -4   0 3039.90  202.98
  -1  -4   0 2881.31  202.98
   1  -4   0 2902.71  202.98
  -1  -4   0 2832.82  203.58
   1  -4   0 2515.95  203.38
   1  -4   0 2707.33  203.98
  -1  -4   0 2886.81  203.78
   1  -4   0 2780.62  203.38
  -1  -4   0 2880.31  203.58
  -1  -4   0 2750.02  203.68
   1   4   0 2364.86  202.98
   1   4   0 2812.42  203.58
   1   4   0 2801.02  203.58
  -1   4   0 2928.11  203.58
  -1   4   0 2588.04  203.48
  -1   4   0 3009.60  203.08
   1   4   0 2770.92  203.58
  -1   4   0 2885.41  203.28
  -2  -4   0 1009.90   73.19
  -2  -4   0  994.70   73.49
  -2  -4   0  960.50   73.59
   2  -4   0  975.10   72.89
  -2  -4   0  974.10   74.09
   2  -4   0 1044.20   74.59
   2  -4   0 1029.90   72.99
   2  -4   0 1014.60   72.89
  -2   4   0 1052.19   72.69
  -2   4   0 1001.50   73.29
   2   4   0  997.00   73.19
   2   4   0 1009.30   73.89
  -2   4   0  941.41   73.09
   2   4   0  969.50   73.59
   3  -4   0  511.25   38.30
  -3  -4   0  541.45   38.40
  -3  -4   0  512.85   39.70
  -3  -4   0  530.05   39.20
   3  -4   0  491.85   40.20
  -3  -4   0  470.45   40.00
   3  -4   0  479.65   38.70
   3  -4   0  495.95   38.90
   3   4   0  498.55   39.10
  -3   4   0  499.95   38.90
   3   4   0  524.05   40.30
   3   4   0  527.45   39.60
  -3   4   0  511.45   38.80
  -3   4   0  497.35   37.40
   4  -4   0  116.39   17.70
  -4  -4   0  111.29   14.90
   4  -4   0  137.79   15.00
  -4  -4   0  132.79   14.40
  -4  -4   0  125.19   14.80
   4  -4   0  129.99   15.00
   4  -4   0  129.09   12.90
  -4  -4   0  171.08   17.00
  -4  -4   0  123.29   12.70
   4   4   0  126.39   15.00
   4   4   0  129.79   16.60
  -4   4   0  124.69   11.00
  -4   4   0  107.09   13.50
   4   4   0  147.19   15.00
  -4   4   0  149.69   14.50
   5  -4   0   15.50   15.60
  -5  -4   0   -1.10   11.10
  -5  -4   0   -2.00    9.90
   5  -4   0    3.70   11.70
  -5  -4   0   11.30   10.20
  -5  -4   0   12.20    7.80
   5   4   0   21.50   12.60
   5   4   0   14.60   12.80
  -5   4   0    9.90    9.30
  -5   4   0  -12.10    9.50
  -6  -4   0   10.10   13.70
   6  -4   0   35.60   18.90
  -6  -4   0   24.10   12.90
   6  -4   0   14.00   15.20
  -6  -4   0    4.00   12.40
   6   4   0   32.20   15.60
  -6   4   0   -5.80   12.30
   6   4   0   29.40   15.80
  -6   4   0   29.20   13.40
  -6   4   0    4.40   16.40
   7  -4   0   15.40   17.10
   7  -4   0    9.60   21.00
  -7  -4   0  -11.10   16.00
  -7  -4   0   -4.90   14.10
  -7   4   0   16.70   21.80
  -7   4   0   12.60   16.20
  -7   4   0   24.70   14.00
  -8  -4   0    3.80   19.00
   8  -4   0    9.80   24.20
   8  -4   0   29.20   20.90
  -8   4   0    8.50   15.70
  -8   4   0  -19.80   18.80
  -8   4   0    9.10   21.00
   0  -5   0    2.80    3.00
   0  -5   0   -1.40    4.00
   0  -5   0   -4.80    2.90
   0   5   0   -0.10    2.00
   0   5   0   -3.40    1.90
   0   5   0   -3.10    3.10
  -1  -5   0 7662.93  553.24
  -1  -5   0 7444.36  553.34
  -1  -5   0 7826.42  553.34
  -1  -5   0 8306.67  553.54
   1  -5   0 7847.52  553.14
  -1  -5   0 8055.39  553.34
   1  -5   0 6656.13  553.04
   1  -5   0 7385.26  553.74
  -1   5   0 7903.61  553.24
   1   5   0 7825.92  553.74
   1   5   0 7741.53  553.34
  -1   5   0 7696.03  553.44
  -1   5   0 6785.52  553.14
   1   5   0 7904.21  553.34
  -2  -5   0    2.80    4.70
   2  -5   0   -0.90    2.80
  -2  -5   0   -0.90    3.30
   2  -5   0   -3.10    7.10
  -2  -5   0    2.10    4.70
   2  -5   0    4.40    2.50
  -2  -5   0   -5.70    5.90
  -2  -5   0    0.20    3.20
  -2  -5   0   -0.10    4.90
  -2   5   0    9.40    4.50
  -2   5   0    1.40    3.70
   2   5   0    7.70    5.30
   2   5   0    0.40    5.70
   2   5   0    3.90    5.30
  -2   5   0    7.50    2.80
   2   5   0   -2.40    3.60
  -3  -5   0  172.18   16.50
  -3  -5   0  199.88   17.60
  -3  -5   0  191.28   16.90
  -3  -5   0  183.98   18.20
  -3  -5   0  163.68   19.00
   3   5   0  172.08   18.10
   3   5   0  186.48   17.30
  -3   5   0  229.48   17.20
   3   5   0  191.38   18.60
  -4  -5   0  382.86   31.80
  -4  -5   0  408.66   30.00
   4  -5   0  379.66   34.50
   4  -5   0  364.46   31.00
   4  -5   0  358.86   30.70
  -4  -5   0  390.46   32.90
  -4  -5   0  378.26   31.20
  -4  -5   0  365.56   30.80
  -4   5   0  385.76   30.70
   4   5   0  424.96   31.80
   4   5   0  419.16   33.10
  -4   5   0  327.27   28.30
  -4   5   0  365.36   30.80
   4   5   0  402.56   31.40
  -5  -5   0  123.19   13.80
  -5  -5   0  115.89   16.70
  -5  -5   0  132.29   16.30
  -5  -5   0  108.79   15.40
   5  -5   0  127.89   21.10
   5  -5   0  141.69   17.40
  -5   5   0  105.99   15.30
   5   5   0  135.69   20.50
  -5   5   0  118.89   15.30
   5   5   0  125.39   19.10
   5   5   0  135.19   17.40
  -6  -5   0   66.59   16.80
   6  -5   0   56.89   15.90
  -6  -5   0   31.60   13.90
  -6  -5   0   35.20   14.70
   6  -5   0   43.20   19.90
  -6   5   0   68.49   15.00
   6   5   0   86.79   18.20
   6   5   0   66.79   15.20
  -6   5   0   40.50   13.10
  -6   5   0   41.60   18.80
  -7  -5   0  109.59   19.30
   7  -5   0  101.69   20.60
   7  -5   0  101.89   25.30
  -7   5   0  105.49   17.70
  -7   5   0   79.09   19.80
  -7   5   0   95.19   23.90
  -8   5   0   -5.70   18.10
  -8   5   0   14.10   22.90
   0  -6   0 1257.07   87.79
   0  -6   0 1165.68   87.79
   0  -6   0 1244.48   87.99
   0   6   0 1198.28   87.39
   0   6   0 1240.68   87.39
   0   6   0 1123.19   87.69
  -1  -6   0  747.63   53.79
   1  -6   0  684.63   54.19
  -1  -6   0  753.72   53.59
  -1  -6   0  747.93   53.89
  -1  -6   0  692.73   53.59
   1  -6   0  718.43   53.49
  -1  -6   0  694.63   53.69
   1  -6   0  729.03   53.49
  -1   6   0  738.03   52.69
  -1   6   0  754.62   53.49
   1   6   0  746.33   53.39
   1   6   0  706.63   53.59
  -1   6   0  736.83   53.39
   1   6   0  716.53   53.69
  -2  -6   0  951.20   68.79
  -2  -6   0  980.90   69.69
   2  -6   0 1018.20   68.49
  -2  -6   0  897.81   68.69
  -2  -6   0  965.80   69.69
   2  -6   0  916.01   70.89
  -2  -6   0  955.90   70.49
   2  -6   0  925.11   68.49
  -2  -6   0  913.11   69.89
  -2   6   0  913.71   68.79
  -2   6   0  974.50   68.99
   2   6   0  892.71   69.89
   2   6   0  868.21   68.79
   2   6   0  947.41   69.99
   2   6   0  944.41   69.89
  -2   6   0 1010.70   69.59
  -3  -6   0  202.98   18.20
  -3  -6   0  219.28   21.80
   3  -6   0  223.78   22.60
   3  -6   0  209.68   18.40
  -3  -6   0  225.08   18.60
   3  -6   0  204.48   18.20
  -3  -6   0  196.18   20.00
  -3  -6   0  211.68   19.50
   3   6   0  230.88   18.70
  -3   6   0  222.08   18.60
   3   6   0  206.68   20.90
  -3   6   0  236.48   19.00
  -3   6   0  231.18   17.10
   3   6   0  209.08   19.90
  -4  -6   0  194.88   20.60
   4  -6   0  191.48   19.30
  -4  -6   0  214.08   22.80
  -4  -6   0  198.98   18.90
   4  -6   0  212.28   24.50
   4  -6   0  194.78   19.20
  -4  -6   0  222.08   18.90
  -4  -6   0  214.08   20.40
  -4   6   0  191.78   16.50
  -4   6   0  208.28   19.40
   4   6   0  216.18   20.20
   4   6   0  236.48   20.80
  -4   6   0  212.38   19.50
   4   6   0  224.18   22.20
  -5  -6   0   52.69   10.60
  -5  -6   0   56.89   13.40
  -5  -6   0   45.80   11.90
   5  -6   0   61.99   18.20
   5  -6   0   53.19   13.20
  -5  -6   0   55.09   12.40
   5   6   0   44.70   12.90
   5   6   0   56.39   12.90
   5   6   0   51.09   14.20
  -5   6   0   45.90   11.50
  -5   6   0   46.40   11.40
   6  -6   0   27.60   15.10
  -6  -6   0   29.10   14.60
   6  -6   0   41.20   20.40
  -6  -6   0   42.50   14.20
  -6   6   0   31.50   12.40
  -6   6   0   35.40   14.10
   6   6   0   46.70   27.00
  -6   6   0   39.40   18.90
  -7  -6   0   41.10   17.40
   7  -6   0   87.19   19.30
   7  -6   0   47.20   24.20
  -7   6   0   71.19   23.80
  -7   6   0   78.19   16.20
  -7   6   0   70.39   17.40
   0  -7   0    2.10    1.20
   0  -7   0    1.90    3.40
   0  -7   0    4.00    3.50
   0  -7   0    1.50    1.30
   0  -7   0    5.50    4.40
   0   7   0   -0.30    2.30
   0   7   0   -2.10    2.20
   0   7   0   -1.40    3.60
  -1  -7   0  499.05   37.00
  -1  -7   0  505.45   37.40
  -1  -7   0  502.75   37.30
  -1  -7   0  496.45   37.00
   1  -7   0  505.55   37.00
   1  -7   0  483.35   37.00
  -1  -7   0  462.25   37.00
   1  -7   0  454.45   37.70
   1   7   0  482.95   36.90
   1   7   0  475.75   36.90
  -1   7   0  490.45   36.80
  -1   7   0  546.45   35.90
   1   7   0  491.55   36.60
  -2  -7   0  770.12   54.29
  -2  -7   0  694.43   56.59
  -2  -7   0  684.43   54.29
  -2  -7   0  704.53   55.89
   2  -7   0  787.12   57.39
  -2  -7   0  746.23   55.79
  -2  -7   0  766.32   55.79
   2   7   0  729.23   55.89
   2   7   0  735.73   55.99
  -2   7   0  826.92   54.89
  -2   7   0  667.53   54.79
   2   7   0  722.73   55.89
  -2   7   0  887.91   56.09
   3  -7   0  337.87   28.30
  -3  -7   0  371.46   30.10
  -3  -7   0  369.46   31.60
  -3  -7   0  380.96   29.70
  -3  -7   0  358.56   28.20
   3  -7   0  333.57   28.20
   3  -7   0  360.96   31.10
  -3  -7   0  372.06   29.10
   3   7   0  371.96   28.60
  -3   7   0  377.66   28.60
  -3   7   0  404.86   29.80
   3   7   0  379.26   30.20
  -3   7   0  377.66   27.80
   3   7   0  386.56   30.30
   4  -7   0  126.99   14.10
   4  -7   0  126.89   13.90
  -4  -7   0  127.49   14.30
  -4  -7   0  142.19   17.30
  -4  -7   0  161.08   16.20
  -4  -7   0  131.39   15.00
  -4  -7   0  128.99   13.60
   4  -7   0  132.79   18.00
  -4   7   0  131.09   14.00
  -4   7   0  138.59   14.50
   4   7   0  135.19   15.20
   4   7   0  138.09   16.30
  -4   7   0  115.29   11.70
   4   7   0  146.39   16.10
   5  -7   0    5.60   10.90
  -5  -7   0   -1.00   10.00
   5  -7   0   19.10   17.10
  -5  -7   0    1.70    8.90
  -5  -7   0    9.50   11.70
  -5  -7   0   13.40   11.20
   5   7   0   -0.90   10.30
   5   7   0   11.20   11.20
  -5   7   0    4.90   11.00
  -5   7   0  -13.20    9.90
   5   7   0   13.20   13.00
   6  -7   0   14.20   14.20
   6  -7   0   12.20   19.90
  -6  -7   0   -4.70   12.90
  -6   7   0   -6.40   11.60
  -6   7   0   12.10   13.10
  -6   7   0  -19.10   17.50
  -7  -7   0  -16.80   15.00
   7  -7   0   31.10   17.20
   7  -7   0   29.20   23.80
  -7   7   0   14.60   14.10
  -7   7   0   19.20   21.40
  -7   7   0  -24.70   14.80
   0  -8   0   21.80    5.90
   0  -8   0   24.50    4.60
   0  -8   0   18.80    2.30
   0  -8   0   11.70    4.80
   0   8   0   17.20    3.30
   0   8   0   14.00    3.30
   1  -8   0  439.86   32.20
  -1  -8   0  386.96   32.10
  -1  -8   0  409.66   32.30
  -1  -8   0  430.66   32.80
  -1  -8   0  419.46   32.60
   1  -8   0  418.76   32.40
  -1  -8   0  413.86   32.10
   1  -8   0  388.66   33.00
   1   8   0  417.06   32.10
  -1   8   0  429.46   32.10
   1   8   0  430.06   31.60
   1   8   0  421.76   32.10
  -1   8   0  477.25   30.80
  -2  -8   0  789.12   57.89
  -2  -8   0  764.02   57.79
  -2  -8   0  815.22   58.79
   2  -8   0  727.73   57.39
   2  -8   0  744.43   57.39
   2  -8   0  749.42   59.19
  -2  -8   0  797.42   57.79
  -2   8   0  761.12   57.59
  -2   8   0  808.02   56.59
   2   8   0  739.43   57.79
   2   8   0  765.32   57.69
   2   8   0  802.92   57.99
  -2   8   0  761.22   56.89
  -3  -8   0  158.08   16.60
  -3  -8   0  177.98   18.30
   3  -8   0  165.48   13.60
  -3  -8   0  162.68   16.30
   3  -8   0  166.98   19.90
   3  -8   0  154.68   13.90
  -3  -8   0  136.99   13.30
  -3  -8   0  165.38   15.90
  -3   8   0  155.58   13.40
  -3   8   0  179.38   15.80
   3   8   0  169.28   17.00
  -3   8   0  171.18   14.50
   3   8   0  158.58   16.70
  -4  -8   0   -0.40    6.90
  -4  -8   0   15.50    9.80
  -4  -8   0    8.30    8.90
   4  -8   0    0.60   13.70
   4  -8   0    1.60    7.30
  -4  -8   0   12.30   11.70
  -4  -8   0   16.00    9.10
   4  -8   0   15.30    7.00
   4   8   0    6.90    7.60
  -4   8   0   -2.30    5.10
  -4   8   0   14.50    8.00
   4   8   0   29.60   10.00
   4   8   0   32.90   10.20
  -4   8   0   11.20    7.50
  -5  -8   0   83.99   15.90
  -5  -8   0  115.29   14.20
   5  -8   0  118.39   15.40
   5  -8   0  109.49   22.10
  -5  -8   0   99.89   15.90
  -5  -8   0  109.69   18.20
   5   8   0  113.09   17.00
  -5   8   0   95.39   14.10
   5   8   0  122.69   26.50
  -5   8   0   96.19   14.50
  -6  -8   0   11.40   13.80
   6  -8   0   25.40   14.10
   6  -8   0   16.70   16.30
  -6   8   0    4.90   12.80
  -6   8   0   21.90   15.30
  -6   8   0   27.40   13.70
   7  -8   0   18.90   24.30
   7  -8   0   38.40   17.30
  -7  -8   0   -0.70   15.60
  -7   8   0   46.80   23.20
  -7   8   0   15.10   15.00
  -7   8   0   32.70   14.60
   0  -9   0   -2.70    5.00
   0  -9   0    3.20    6.20
   0  -9   0   -5.70    4.60
   0  -9   0    1.50    2.30
   0  -9   0   -2.10    2.10
   0   9   0    0.80    3.20
   0   9   0   -2.20    3.10
  -1  -9   0  139.79   13.70
  -1  -9   0  134.19   13.00
  -1  -9   0  117.29   13.40
  -1  -9   0  119.69   12.30
   1   9   0  133.49    9.90
   1   9   0  141.09    9.90
   1   9   0  107.49   12.50
   1   9   0  121.69   12.90
   2  -9   0  666.63   53.99
  -2  -9   0  712.53   52.69
  -2  -9   0  686.83   52.79
   2  -9   0  676.23   51.99
  -2  -9   0  704.33   53.49
  -2  -9   0  717.33   52.49
  -2  -9   0  708.03   52.39
   2  -9   0  652.53   52.09
  -2   9   0  687.73   52.59
   2   9   0  716.53   52.69
  -2   9   0  712.23   50.99
   2   9   0  678.73   52.19
  -2   9   0  717.33   51.59
   2   9   0  690.13   52.59
   3  -9   0  260.77   20.10
   3  -9   0  244.38   25.40
  -3  -9   0  251.57   22.40
  -3  -9   0  252.67   22.90
  -3  -9   0  240.38   22.60
   3  -9   0  251.77   19.80
  -3  -9   0  243.28   19.40
  -3  -9   0  272.97   19.40
  -3  -9   0  267.17   24.80
   3   9   0  260.27   22.90
   3   9   0  268.17   22.90
  -3   9   0  238.88   20.00
  -3   9   0  259.07   21.90
  -3   9   0  253.17   20.60
   4  -9   0   20.90   14.90
  -4  -9   0   27.10    9.90
  -4  -9   0   28.70    9.90
   4  -9   0   14.20    7.30
  -4  -9   0   22.80   12.70
  -4  -9   0    9.40    6.10
  -4  -9   0   -1.70    9.70
   4  -9   0   13.70    7.30
   4   9   0    3.70   10.20
  -4   9   0    1.50    7.10
  -4   9   0   17.50    8.70
   4   9   0    2.10    9.40
   4   9   0    2.90    7.10
  -4   9   0    5.90    5.30
   5  -9   0    5.60   10.40
  -5  -9   0    6.40   10.10
  -5  -9   0    5.50   11.90
  -5  -9   0   20.40   14.70
   5  -9   0   19.60   18.10
   5   9   0    8.60   12.30
  -5   9   0   16.80   11.80
  -5   9   0   -2.50   11.90
  -5   9   0   11.70    9.60
  -6  -9   0   28.30   14.70
   6  -9   0   61.79   15.60
   6  -9   0   60.89   23.00
  -6   9   0   86.69   21.70
  -6   9   0   56.69   15.30
  -6   9   0   48.20   13.60
   7  -9   0   26.10   25.30
   7  -9   0   35.40   17.40
  -7  -9   0   30.20   16.90
  -7   9   0   23.60   15.80
  -7   9   0   25.80   16.20
  -7   9   0   45.10   23.20
   0 -10   0  989.00   71.49
   0 -10   0 1040.80   70.49
   0 -10   0 1024.40   71.99
   0 -10   0  955.00   71.59
   0 -10   0  919.41   70.49
   0  10   0  936.31   70.79
   0  10   0  923.71   70.79
  -1 -10   0  667.63   48.30
  -1 -10   0  564.74   47.40
  -1 -10   0  587.74   47.20
   1 -10   0  647.94   48.20
   1 -10   0  679.43   48.50
  -1 -10   0  655.33   47.80
  -1  10   0  741.13   47.50
   1  10   0  616.24   47.20
   1  10   0  629.54   47.30
   1  10   0  569.44   45.80
   1  10   0  599.24   45.80
  -1  10   0  660.63   45.70
   2 -10   0   -1.00    6.70
  -2 -10   0    6.90    5.40
  -2 -10   0   11.50    8.40
  -2 -10   0   -3.60    5.90
  -2 -10   0  -11.30    7.90
   2 -10   0   -7.90    6.00
  -2 -10   0   14.90    7.00
   2 -10   0  -12.20    9.20
  -2  10   0   -3.40    6.60
   2  10   0    2.10    6.60
   2  10   0   13.50    5.40
  -2  10   0   -3.10    5.50
   2  10   0    7.80    6.30
  -2  10   0   -0.30    2.90
  -3 -10   0   84.89   11.80
  -3 -10   0   81.29    7.00
  -3 -10   0  103.69   13.90
  -3 -10   0   98.89   12.60
   3 -10   0   87.89    8.30
   3 -10   0   86.89   13.70
   3 -10   0   83.49    8.70
  -3 -10   0   88.09    6.90
  -3 -10   0   69.89   11.60
  -3  10   0   94.89    9.10
   3  10   0   98.49   12.20
  -3  10   0  102.39   11.30
  -3  10   0   94.09    9.00
   3  10   0   87.89   11.20
   4 -10   0  155.28   22.30
  -4 -10   0  162.88   17.10
   4 -10   0  129.79   15.30
  -4 -10   0  139.99   16.70
  -4 -10   0  174.28   20.70
  -4 -10   0  126.09   17.10
   4  10   0  172.28   18.00
  -4  10   0  137.49   13.70
  -4  10   0  163.38   16.90
  -4  10   0  143.59   14.60
  -5 -10   0  235.88   25.80
  -5 -10   0  215.98   22.70
   5 -10   0  187.48   27.50
   5 -10   0  171.58   19.90
  -5 -10   0  210.88   20.80
  -5  10   0  157.38   25.60
   5  10   0  220.08   22.60
  -5  10   0  193.68   21.10
  -5  10   0  193.58   20.50
   6 -10   0   11.80   13.50
   6 -10   0   -9.20   21.30
  -6 -10   0   -8.50   13.70
  -6  10   0   11.40   19.80
  -6  10   0   14.40   13.60
  -6  10   0   11.40   11.80
   7 -10   0   20.40   16.60
   7 -10   0   29.80   25.10
  -7 -10   0   -0.30   18.30
  -7  10   0   24.40   15.60
  -7  10   0   17.90   22.50
  -7  10   0   20.30   14.30
   0 -11   0   -5.10    7.70
   0 -11   0   -2.90    5.90
   0 -11   0    3.10    6.20
   0 -11   0    1.10    3.50
   0 -11   0    2.80    2.80
   0  11   0   -1.10    3.90
   0  11   0    3.80    4.10
   1 -11   0  346.77   26.70
  -1 -11   0  331.97   26.30
   1 -11   0  295.27   27.90
  -1 -11   0  354.56   27.40
   1 -11   0  346.37   27.00
  -1 -11   0  317.47   26.60
  -1 -11   0  312.87   25.80
  -1  11   0  343.57   24.00
  -1  11   0  323.87   24.10
   1  11   0  354.66   26.00
   1  11   0  313.27   26.00
  -1  11   0  317.27   26.20
   1  11   0  309.37   24.20
   1  11   0  332.37   24.20
  -2 -11   0  917.71   66.09
   2 -11   0  865.81   67.29
  -2 -11   0  883.31   66.49
   2 -11   0  859.11   65.49
  -2 -11   0  893.11   66.19
  -2 -11   0  911.71   65.59
  -2 -11   0  926.61   65.79
   2  11   0  888.01   65.09
  -2  11   0  708.03   65.49
  -2  11   0  870.91   64.89
   2  11   0  873.41   65.89
  -2  11   0  919.71   63.99
   2  11   0  889.61   65.69
  -3 -11   0   74.29   12.00
   3 -11   0   58.89    6.30
   3 -11   0   63.79    6.20
  -3 -11   0   46.90   10.10
  -3 -11   0   63.49   10.50
   3 -11   0   60.59   14.60
  -3 -11   0   49.99   12.90
  -3  11   0   67.99    8.00
  -3  11   0   67.19   10.00
   3  11   0   30.90   10.30
  -3  11   0   55.49    7.10
   3  11   0   71.49   10.10
  -4 -11   0   -3.70   12.60
  -4 -11   0   -8.00    9.40
   4 -11   0   10.20   12.40
  -4 -11   0   -4.80   10.00
   4 -11   0   -0.70    6.40
   4  11   0    8.90   11.30
  -4  11   0   -4.70    6.80
  -4  11   0    0.60    9.00
  -4  11   0    4.50    5.50
   5 -11   0  100.79   22.70
   5 -11   0   72.59   12.80
  -5 -11   0   61.59   15.20
  -5 -11   0   95.19   18.20
  -5 -11   0   79.99   14.70
  -5  11   0   77.69   12.40
  -5  11   0   71.59   20.00
  -5  11   0   68.89   13.60
   5  11   0   79.29   16.00
  -6 -11   0   -8.90   14.50
   6 -11   0   22.90   22.70
   6 -11   0    1.80   13.00
  -6  11   0   14.10   20.20
  -6  11   0    3.90   12.30
  -6  11   0   -1.40   11.60
   7 -11   0   31.60   26.30
   7 -11   0   29.70   16.80
  -7 -11   0  -12.90   18.30
  -7  11   0   25.10   22.70
  -7  11   0   25.50   14.80
  -7  11   0    0.10   14.20
   0 -12   0   10.00    8.00
   0 -12   0    2.90    3.80
   0 -12   0    4.80    6.10
   0 -12   0    7.00    6.40
   0 -12   0    2.10    3.10
   0  12   0    8.20    5.90
   0  12   0   10.10    4.10
   0  12   0    3.60    4.10
   1 -12   0  453.35   32.50
  -1 -12   0  400.46   32.00
   1 -12   0  396.06   33.40
  -1 -12   0  447.26   33.60
   1 -12   0  468.25   34.00
  -1 -12   0  445.16   32.70
  -1 -12   0  406.96   32.60
   1  12   0  421.16   30.50
  -1  12   0  418.36   32.80
  -1  12   0  404.26   30.40
   1  12   0  402.16   32.10
   1  12   0  371.36   30.60
  -1  12   0  428.96   30.30
   1  12   0  403.76   32.10
  -2 -12   0  596.64   46.40
   2 -12   0  584.64   47.10
  -2 -12   0  608.54   45.40
  -2 -12   0  587.84   45.50
   2 -12   0  579.04   45.10
  -2 -12   0  614.84   45.90
  -2  12   0  606.74   44.70
  -2  12   0  452.15   45.30
  -2  12   0  640.24   43.00
   2  12   0  567.24   45.10
   2  12   0  605.74   45.60
   2  12   0  597.54   44.30
   3 -12   0    6.90   13.20
  -3 -12   0   18.00    8.90
  -3 -12   0   20.00   12.20
  -3 -12   0   23.90    9.80
   3 -12   0   21.20    3.50
   3  12   0   26.70    9.70
  -3  12   0   13.80    9.10
  -3  12   0   27.90    5.10
  -3  12   0   17.80    6.50
  -4 -12   0  207.78   21.30
  -4 -12   0  196.48   21.70
   4 -12   0  238.78   27.20
  -4 -12   0  234.18   25.00
   4 -12   0  204.38   18.60
   4  12   0  213.48   22.20
  -4  12   0  208.18   19.20
  -4  12   0  213.28   21.60
  -4  12   0  206.58   18.30
   5 -12   0   -1.60    9.60
   5 -12   0   22.00   20.30
  -5 -12   0   41.90   17.40
  -5 -12   0   14.10   12.40
  -5 -12   0   28.20   11.70
   5  12   0   36.60   13.60
  -5  12   0    9.60   11.90
  -5  12   0   -7.00    9.00
  -5  12   0  -10.30   16.70
   6 -12   0  196.58   23.00
   6 -12   0  192.68   32.00
  -6 -12   0  214.28   25.80
  -6  12   0  217.68   31.00
  -6  12   0  210.08   23.00
  -6  12   0  189.88   21.20
  -7 -12   0    3.00   16.20
   7 -12   0   25.20   16.60
   7 -12   0   -4.70   26.30
  -7  12   0   23.70   24.00
  -7  12   0  -11.90   13.60
  -7  12   0   17.40   15.80
   0 -13   0   -0.40    6.40
   0 -13   0   -7.80    7.80
   0 -13   0    1.80    4.00
   0 -13   0    2.10    5.90
   0 -13   0    3.60    3.30
   0  13   0    0.00    4.10
   0  13   0    3.30    4.10
   0  13   0    3.30    5.90
   1 -13   0   91.19   10.30
   1 -13   0   96.49   12.00
  -1 -13   0   73.09   11.90
  -1 -13   0   92.49    9.70
  -1 -13   0   81.59   10.40
  -1 -13   0   74.09   10.30
   1 -13   0  105.99   12.80
   1  13   0   77.99    9.40
  -1  13   0   97.09   10.60
   1  13   0   88.09    9.70
  -1  13   0   69.39    7.10
  -1  13   0   79.59    6.80
   1  13   0   84.69    7.30
  -2 -13   0  120.49   14.20
  -2 -13   0  100.69   12.70
   2 -13   0   83.99   12.10
  -2 -13   0  127.29   13.40
   2 -13   0  123.39   16.70
  -2 -13   0  109.59   14.10
   2 -13   0  118.39   13.60
   2  13   0  111.49   12.50
   2  13   0   96.49   12.30
  -3 -13   0    5.50   10.40
  -3 -13   0   14.70    9.20
  -3 -13   0   -7.10   11.80
   3 -13   0   -5.40   13.20
  -3  13   0   -1.00    8.20
  -3  13   0   11.80    6.70
  -3  13   0    6.00    4.40
   3  13   0    7.40    9.40
   4 -13   0   -1.20    5.80
  -4 -13   0   10.40   14.80
   4 -13   0   14.80   17.40
  -4 -13   0   10.30   10.60
  -4 -13   0    5.60   12.60
   4  13   0    4.70   12.30
  -4  13   0   -0.30    6.60
  -4  13   0    2.00    6.30
  -4  13   0   11.30   10.80
  -5 -13   0    4.50   13.50
   5 -13   0   21.30   20.10
  -5 -13   0   23.00   13.60
   5 -13   0    8.50    9.80
  -5 -13   0   13.10   16.60
  -5  13   0    9.70   12.50
  -5  13   0   17.30   14.50
   5  13   0   18.40   14.10
  -5  13   0    1.20    8.80
   6 -13   0   23.80   13.10
   6 -13   0   14.30   23.70
  -6 -13   0    5.90   14.80
  -6  13   0    4.00   20.80
  -6  13   0   -1.30   10.90
  -6  13   0    7.10   14.40
  -7 -13   0   20.90   17.20
   7 -13   0   20.60   27.40
   7 -13   0   51.39   17.00
  -7  13   0   25.90   16.90
  -7  13   0   39.00   25.10
   0 -14   0   -8.60    6.20
   0 -14   0    6.30    8.80
   0 -14   0    1.30    4.50
   0 -14   0    1.80    3.50
   0 -14   0    8.30    7.00
   0  14   0    3.40    4.30
   0  14   0   -1.50    5.90
   0  14   0   -3.90    4.30
   1 -14   0  546.65   45.80
  -1 -14   0  579.94   45.60
  -1 -14   0  559.44   44.20
   1 -14   0  597.44   45.50
  -1 -14   0  602.44   44.80
  -1 -14   0  557.54   44.70
   1 -14   0  653.53   45.20
   1  14   0  546.45   42.80
   1  14   0  585.84   44.30
  -1  14   0  590.24   42.60
  -1  14   0  595.74   42.50
   1  14   0  574.14   44.20
   1  14   0  594.84   42.70
  -1  14   0  576.34   44.60
   2 -14   0  362.26   30.20
  -2 -14   0  366.86   31.40
   2 -14   0  395.46   32.50
   2 -14   0  285.17   29.70
  -2 -14   0  396.16   31.40
  -2 -14   0  390.16   30.30
  -2  14   0  339.97   30.00
  -2  14   0  390.96   29.40
   2  14   0  365.46   30.30
  -3 -14   0   86.29   13.80
   3 -14   0   84.69   17.80
  -3 -14   0  118.19   17.10
   3 -14   0   90.69   12.70
  -3 -14   0   88.99   14.70
  -3  14   0  101.99   11.40
  -3  14   0   94.29   14.00
   3  14   0   99.09   14.00
  -3  14   0   87.99    9.30
  -4 -14   0    9.70   11.80
   4 -14   0   -4.70    5.50
  -4 -14   0   13.00   12.00
   4 -14   0   23.80   17.70
  -4 -14   0   16.00   15.80
  -4  14   0  -10.00    6.60
  -4  14   0   -1.60   16.20
   4  14   0  -12.50   11.00
  -4  14   0    9.50   11.50
  -4  14   0   -9.80    6.10
   5 -14   0   28.60   21.30
  -5 -14   0    7.90   12.70
  -5 -14   0    8.00   16.60
   5 -14   0    5.90    9.30
  -5 -14   0    4.80   13.70
  -5  14   0   17.60   11.80
  -5  14   0   -5.40   18.70
  -5  14   0    2.90    8.80
   5  14   0   -5.50   13.20
   6 -14   0   35.20   13.80
  -6 -14   0   15.80   16.10
   6 -14   0   13.50   24.60
  -6  14   0   26.40   13.50
  -6  14   0   49.50   23.00
  -6  14   0   13.90   11.50
   7 -14   0   12.80   28.70
  -7 -14   0   24.60   17.50
   7 -14   0   46.60   20.20
  -7  14   0   17.10   15.00
  -7  14   0   42.20   25.90
   0 -15   0    5.80    4.10
   0 -15   0   -2.30    9.20
   0 -15   0    8.30    5.20
   0 -15   0  -11.00    6.70
   0 -15   0    5.20    7.50
   0  15   0    1.60    4.70
   0  15   0    1.50    6.60
   0  15   0    4.00    4.70
   1 -15   0   54.49   10.80
  -1 -15   0   58.99   11.80
  -1 -15   0   63.89   10.80
   1 -15   0   72.99   10.70
  -1 -15   0   56.59    9.80
   1 -15   0   65.79   11.80
  -1 -15   0   57.39    8.50
  -1  15   0   56.59    9.90
  -1  15   0   56.39    5.40
   1  15   0   63.39    8.60
   1  15   0   46.90    5.80
   1  15   0   46.90    8.30
  -1  15   0   54.99   11.00
  -1  15   0   53.99    5.50
   2 -15   0   -3.70    9.10
  -2 -15   0    1.40   10.40
  -2 -15   0    2.40    8.60
   2 -15   0    3.30   11.30
   2 -15   0   -6.20    8.30
  -2 -15   0    0.00    9.80
  -2  15   0   -5.20    7.20
  -2  15   0   -3.60    8.20
   2  15   0  -11.30    8.20
  -3 -15   0  428.56   37.40
   3 -15   0  480.95   41.00
  -3 -15   0  462.35   38.20
   3 -15   0  447.16   37.40
  -3 -15   0  478.25   39.90
  -3  15   0  407.76   36.80
  -3  15   0  483.85   33.30
  -3  15   0  389.36   35.30
   3  15   0  441.76   37.50
  -3  15   0  459.95   40.10
   4 -15   0  105.89   11.10
   4 -15   0  131.59   22.60
  -4 -15   0   99.29   16.20
  -4 -15   0  118.59   20.00
  -4 -15   0   86.89   15.10
  -4  15   0  100.49   20.90
  -4  15   0   84.69   14.40
  -4  15   0   84.79   10.30
   4  15   0   90.89   15.90
  -4  15   0   81.39   11.20
   5 -15   0    6.30    9.10
  -5 -15   0    4.10   14.80
   5 -15   0   14.20   21.20
  -5 -15   0   21.20   16.70
  -5 -15   0    3.30   12.90
   5  15   0   29.70   15.50
  -5  15   0  -12.00    8.10
  -5  15   0   12.00   13.20
  -5  15   0   23.10   20.40
  -6 -15   0   14.50   16.60
   6 -15   0   17.50   12.90
   6 -15   0   38.70   25.80
  -6  15   0    8.70   17.20
  -6  15   0   31.80   15.40
   0 -16   0   37.20    8.50
   0 -16   0   34.60    9.30
   0 -16   0   16.20    5.30
   0 -16   0   24.10   11.00
   0  16   0   20.90    7.70
   1 -16   0   97.29   12.30
  -1 -16   0  101.29   12.50
  -1 -16   0   74.19   13.90
  -1 -16   0   87.59   12.20
   1 -16   0  103.59   14.20
   1 -16   0   93.59   14.10
  -1  16   0   94.59    7.90
  -1  16   0   94.39    8.40
  -1  16   0   78.39   12.30
  -1  16   0   68.89   12.30
   1  16   0   84.29   10.70
   1  16   0   85.59   10.80
   2 -16   0  212.08   23.80
  -2 -16   0  218.88   20.90
   2 -16   0  212.08   20.60
  -2 -16   0  235.38   22.70
   2 -16   0  193.38   20.20
  -2 -16   0  191.38   22.10
  -2  16   0  212.68   19.10
  -2  16   0  161.28   19.70
   2  16   0  207.38   19.90
  -2  16   0  182.38   22.10
   3 -16   0  332.47   29.60
   3 -16   0  354.66   33.40
  -3 -16   0  306.57   31.90
  -3 -16   0  328.97   30.40
  -3 -16   0  342.37   29.90
  -3  16   0  302.97   27.10
   3  16   0  304.47   29.30
  -3  16   0  339.47   29.10
  -3  16   0  305.87   32.70
  -4 -16   0   47.00   14.30
   4 -16   0   58.49   20.20
   4 -16   0   40.30    6.90
  -4 -16   0   35.60   17.40
  -4 -16   0   63.99   15.00
  -4  16   0   39.80   19.20
  -4  16   0   64.09   12.80
   4  16   0   51.99   13.90
  -4  16   0   45.20    9.30
  -5 -16   0  144.79   23.60
   5 -16   0  129.79   26.90
   5 -16   0  125.89   15.30
  -5 -16   0  127.69   19.80
  -5 -16   0  140.29   20.10
   5  16   0  154.58   20.70
  -5  16   0  160.48   26.70
  -5  16   0  143.09   18.50
  -6 -16   0   -6.40   16.30
   6 -16   0    9.00   26.10
   6 -16   0   21.50   13.00
  -6  16   0   -0.70   23.30
  -6  16   0   21.50   15.70
   0 -17   0   19.40    9.00
   0 -17   0    3.00    8.10
   0 -17   0   13.00    5.30
   0 -17   0   18.10   11.40
   0 -17   0    9.80    6.50
   0  17   0    8.40    5.50
   0  17   0    5.40    7.80
   0  17   0    5.40    5.50
  -1 -17   0  535.05   44.20
  -1 -17   0  584.34   43.20
   1 -17   0  512.45   44.00
  -1 -17   0  518.95   42.90
   1 -17   0  519.65   44.10
   1 -17   0  563.94   42.90
   1  17   0  530.25   41.90
  -1  17   0  522.05   42.90
  -1  17   0  559.54   40.10
  -1  17   0  573.44   39.80
  -1  17   0  502.25   43.50
  -2 -17   0  100.09   14.40
  -2 -17   0  117.49   16.30
   2 -17   0   96.09   13.80
   2 -17   0   92.19   14.90
   2 -17   0  113.99   17.10
  -2 -17   0  110.99   16.50
  -2  17   0   80.89   15.70
   2  17   0  104.49   13.70
  -2  17   0   89.29   13.70
  -2  17   0   99.29   12.80
   3 -17   0  127.39   21.60
  -3 -17   0  141.39   19.10
  -3 -17   0  143.09   17.90
   3 -17   0  123.69   16.70
  -3 -17   0  160.18   20.90
   3 -17   0  132.19   17.30
  -3  17   0  124.29   21.00
  -3  17   0  140.99   17.20
   3  17   0  146.49   18.00
  -3  17   0  134.89   15.00
   4 -17   0   -4.80   17.70
  -4 -17   0   -1.50   15.20
   4 -17   0    0.20    5.00
  -4 -17   0    7.30   15.30
  -4 -17   0   -8.50   13.20
   4  17   0    7.00   13.50
  -4  17   0   -2.30   10.70
  -4  17   0   12.40   17.70
  -5 -17   0   98.09   19.30
  -5 -17   0  117.89   19.00
   5 -17   0  127.39   26.60
   5 -17   0   97.79   13.50
  -5 -17   0  141.29   23.50
  -5  17   0  103.99   24.80
  -5  17   0  111.99   17.30
   5  17   0  112.59   19.50
   6 -17   0   21.10   26.30
  -6 -17   0   -3.50   17.00
   6 -17   0   29.40   13.10
  -6  17   0   14.50   23.70
  -6  17   0   26.40   15.80
   0 -18   0 1048.50   75.09
   0 -18   0  908.91   75.99
   0 -18   0  963.50   73.89
   0 -18   0 1035.50   74.69
   0  18   0  992.60   73.59
   0  18   0 1019.80   73.39
   0  18   0  976.50   74.39
   1 -18   0   10.50   10.90
   1 -18   0   12.90   11.00
  -1 -18   0   19.10   10.10
  -1 -18   0   11.00    9.80
  -1 -18   0    7.90   12.20
   1 -18   0   16.70    3.80
   1 -18   0    4.40    3.70
   1 -18   0   20.30   14.00
  -1  18   0   19.80    4.30
  -1  18   0   16.30   11.40
  -1  18   0   18.40    3.50
  -1  18   0    9.40   10.90
   1  18   0    4.10    7.70
   2 -18   0    7.80   11.40
  -2 -18   0    0.50   11.70
  -2 -18   0   -0.80   10.80
   2 -18   0   -9.20   10.00
  -2 -18   0   -0.30   12.70
   2 -18   0   -1.60   14.30
  -2  18   0   -0.20    9.90
  -2  18   0   -0.50   10.10
   2  18   0   -9.40    9.90
  -2  18   0    7.80   12.10
  -3 -18   0    8.50   12.30
   3 -18   0    1.50   15.90
   3 -18   0   15.70   11.10
  -3 -18   0   -4.10   13.10
   3 -18   0    3.60   12.70
  -3 -18   0   13.10   14.40
  -3  18   0   18.90    8.80
   3  18   0   13.20   11.20
  -3  18   0    6.90   15.50
  -3  18   0   10.10   12.40
  -4 -18   0   86.89   17.80
   4 -18   0   82.59    9.00
  -4 -18   0   75.29   16.70
  -4 -18   0   99.19   21.00
   4 -18   0   98.29   22.80
  -4  18   0  102.39   15.50
  -4  18   0   92.99   22.10
   4  18   0  105.19   18.10
   5 -18   0    1.00   22.40
  -5 -18   0   17.20   16.80
   5 -18   0   17.90    9.00
  -5 -18   0   40.20   20.50
  -5 -18   0   -1.80   16.80
  -5  18   0   14.40   20.50
  -5  18   0   15.60   13.10
   5  18   0   -2.00   15.00
  -6 -18   0   -6.90   17.90
   6 -18   0    5.90   12.60
   6 -18   0   23.70   26.30
  -6  18   0   34.30   16.10
  -6  18   0   26.10   24.30
   0 -19   0   -6.30    9.60
   0 -19   0   12.30    7.80
   0 -19   0   -1.70   13.00
   0  19   0   -0.40    5.80
   0  19   0   13.80    6.40
  -1 -19   0  189.48   19.10
   1 -19   0  182.18   14.10
  -1 -19   0  170.18   18.70
   1 -19   0  185.28   20.90
   1 -19   0  160.78   14.60
   1 -19   0  172.08   19.90
  -1 -19   0  166.08   21.20
   1 -19   0  143.39   18.30
  -1  19   0  178.88   13.70
  -1  19   0  160.88   14.30
   1  19   0  176.08   18.00
  -1  19   0  171.58   18.80
  -1  19   0  171.88   20.30
  -2 -19   0    7.00   13.00
  -2 -19   0   18.60   11.90
   2 -19   0   11.70   13.30
   2 -19   0   29.20   14.20
  -2 -19   0   21.20   13.90
   2 -19   0    9.80   10.90
  -2  19   0   27.10   10.90
   2  19   0   19.20   10.50
  -2  19   0   38.90   14.80
  -2  19   0   12.60    9.90
  -3 -19   0   22.50   13.30
   3 -19   0   16.20   14.10
  -3 -19   0   17.70   15.00
   3 -19   0    2.20   12.40
   3 -19   0    7.30   16.20
  -3 -19   0   12.70   15.10
  -3  19   0   18.30   17.60
   3  19   0   29.60   11.90
  -3  19   0   19.00    9.20
  -3  19   0   22.70   12.00
  -4 -19   0   10.00   15.10
  -4 -19   0   22.70   14.60
  -4 -19   0   25.60   17.80
   4 -19   0   -0.40    5.10
   4 -19   0   -4.40   19.10
  -4  19   0   14.20   12.50
  -4  19   0   13.00   18.90
   4  19   0   17.40   14.50
   5 -19   0   21.20    9.50
   5 -19   0   59.29   24.80
  -5 -19   0   17.70   16.40
  -5 -19   0    5.10   17.00
  -5 -19   0   58.49   21.30
  -5  19   0   66.59   15.20
  -5  19   0   35.80   24.90
   5  19   0   44.60   16.90
  -6  19   0   19.40   27.40
   0 -20   0  160.98   17.40
   0 -20   0  164.58   18.90
   0 -20   0  155.68   20.60
   0  20   0  160.18   18.80
   0  20   0  139.79   14.80
  -1 -20   0    0.30   14.10
   1 -20   0    7.50   12.00
   1 -20   0    9.20   11.70
   1 -20   0    8.30   13.70
  -1 -20   0  -10.80   10.40
   1 -20   0    3.10    5.00
   1 -20   0   -4.50    5.50
  -1 -20   0   16.00   11.40
   1  20   0   -9.90    7.90
  -1  20   0    5.20    3.60
  -1  20   0    0.90    4.30
  -1  20   0   -2.80   11.40
  -1  20   0   -1.50   10.90
   2 -20   0   45.60   17.10
  -2 -20   0   57.19   16.60
  -2 -20   0   73.99   15.80
  -2 -20   0   70.69   15.50
   2 -20   0   48.80   14.80
   2 -20   0   48.70   13.10
  -2  20   0   55.79   12.10
  -2  20   0   44.20   12.70
   2  20   0   50.09   11.90
  -2  20   0   61.79   15.30
  -3 -20   0   20.60   16.50
   3 -20   0   18.90   14.60
   3 -20   0    9.50   18.70
  -3 -20   0    8.70   15.40
  -3 -20   0   24.20   13.90
   3 -20   0   25.10   12.10
  -3  20   0   24.40    9.80
  -3  20   0   24.60   16.40
   3  20   0   -0.60   12.60
  -3  20   0   16.40   13.90
   4 -20   0  302.47   35.10
   4 -20   0  249.38   22.00
  -4 -20   0  286.57   29.30
  -4 -20   0  238.38   29.30
  -4 -20   0  338.87   33.80
  -4  20   0  301.27   34.40
   4  20   0  295.07   29.90
  -4  20   0  366.26   31.10
  -5 -20   0   39.20   18.30
   5 -20   0   37.00   25.10
  -5 -20   0   52.19   18.10
   5 -20   0   34.50    9.90
  -5 -20   0   46.50   20.00
   5  20   0   27.40   17.10
  -5  20   0   40.40   25.90
  -5  20   0   52.69   16.50
   0 -21   0   -0.30   12.80
   0 -21   0   -1.30   14.10
   0 -21   0   -1.50    8.80
   0  21   0  -11.40    6.10
   0  21   0    2.30   12.30
   1 -21   0  127.99   15.10
  -1 -21   0  166.68   19.00
   1 -21   0  147.49   20.40
  -1 -21   0  153.88   21.20
  -1 -21   0  185.98   19.20
   1 -21   0  141.89   18.20
  -1  21   0  172.38   12.70
   1  21   0  147.99   16.00
  -1  21   0  140.19   18.30
  -1  21   0  142.29   13.20
  -2 -21   0   42.50   16.30
  -2 -21   0   28.00   13.50
  -2 -21   0   49.00   15.50
   2 -21   0   30.50   14.80
   2 -21   0   28.40   12.70
   2 -21   0   55.79   16.80
  -2  21   0   33.10   16.10
  -2  21   0   36.70   12.90
  -2  21   0   38.10   13.00
   2  21   0   26.60   11.60
   3 -21   0   66.39   20.40
   3 -21   0   78.39   18.20
   3 -21   0   73.49   15.20
  -3 -21   0   95.99   17.70
  -3 -21   0   93.29   19.30
  -3 -21   0   99.19   20.40
  -3  21   0   91.49   13.50
  -3  21   0   87.99   16.20
  -3  21   0  122.59   20.90
   3  21   0  119.29   16.90
  -4 -21   0  -22.30   15.00
  -4 -21   0    1.30   17.00
  -4 -21   0    8.30   17.80
   4 -21   0   -1.00   20.20
   4 -21   0  -14.80    4.90
  -4  21   0   46.30   22.70
   4  21   0   -3.40   13.60
  -4  21   0    5.90   12.90
   5 -21   0   21.80    9.40
  -5 -21   0   12.60   17.80
   5 -21   0   -5.80   23.70
  -5 -21   0   31.80   21.80
  -5 -21   0  -21.00   19.10
  -5  21   0   37.80   16.30
   5  21   0   22.40   17.40
  -5  21   0   33.60   22.10
   0 -22   0  173.48   23.50
   0 -22   0  212.88   22.10
   0 -22   0  188.78   20.60
   0  22   0  174.48   17.20
   0  22   0  199.88   21.80
  -1 -22   0  310.47   30.00
   1 -22   0  316.87   25.60
  -1 -22   0  332.37   30.20
   1 -22   0  317.27   31.10
   1 -22   0  276.37   31.50
  -1 -22   0  279.37   31.00
   1  22   0  302.57   27.20
  -1  22   0  301.27   29.70
  -1  22   0  336.67   23.50
  -1  22   0  285.67   23.80
  -2 -22   0   88.79   18.60
   2 -22   0   81.59   17.50
  -2 -22   0   92.29   16.70
   2 -22   0   86.69   16.00
   2 -22   0   67.29   17.20
  -2 -22   0   81.59   17.70
  -2  22   0  107.29   18.70
  -2  22   0   98.09   14.90
  -2  22   0   76.59   15.40
   2  22   0   86.29   14.40
  -3 -22   0   19.30   17.50
  -3 -22   0   20.30   17.50
   3 -22   0   23.40   14.80
   3 -22   0   27.10   20.60
  -3 -22   0   13.90   15.20
   3 -22   0   40.60   16.90
  -3  22   0   34.70   14.10
  -3  22   0   25.40   17.10
  -3  22   0   36.60   11.30
   3  22   0   20.90   13.80
  -4 -22   0   35.60   20.10
  -4 -22   0    3.90   17.50
   4 -22   0   -3.80   23.80
  -4 -22   0  -22.20   15.40
   4  22   0    9.30   15.70
  -4  22   0   20.00   15.50
  -4  22   0   26.60   19.80
   5 -22   0    2.30    8.80
  -5 -22   0   -6.30   18.10
  -5 -22   0   -2.40   18.80
  -5 -22   0   57.49   22.30
   5 -22   0  -27.50   26.80
  -5  22   0   21.90   23.00
   5  22   0   25.50   18.10
   0 -23   0   11.30   10.10
   0 -23   0  -11.10   12.20
   0 -23   0   -2.70   15.40
   0  23   0   16.30   13.50
   0  23   0   -4.70    6.20
  -1 -23   0  110.19   17.20
   1 -23   0  119.59   12.80
   1 -23   0  129.79   20.00
  -1 -23   0  115.49   20.40
   1 -23   0  111.09   17.00
  -1 -23   0  100.99   17.50
  -1  23   0  120.79   10.20
  -1  23   0   99.09   17.10
  -1  23   0  102.79   10.50
   1  23   0  110.99   13.90
   2 -23   0   16.70   15.20
  -2 -23   0   25.80   14.50
   2 -23   0   24.50    5.30
  -2 -23   0   30.20   17.50
  -2 -23   0   33.10   15.60
   2 -23   0   23.40   17.10
  -2  23   0   20.00   13.30
   2  23   0   21.50   12.00
  -2  23   0   13.60   14.60
   3 -23   0   15.00   18.20
  -3 -23   0   10.80   17.80
  -3 -23   0   -6.00   14.90
  -3 -23   0    9.90   17.50
   3 -23   0   24.40   15.40
   3 -23   0    5.70   15.10
  -3  23   0   42.50   17.50
  -3  23   0   15.50   13.70
   3  23   0   29.10   14.20
  -3  23   0   11.20   12.30
  -4 -23   0   25.50   21.10
  -4 -23   0    1.90   20.40
  -4 -23   0   23.90   17.70
   4 -23   0   -1.80   21.40
  -4  23   0   26.40   14.70
  -4  23   0   40.90   21.50
   4  23   0   31.60   15.40
   0 -24   0    6.20   10.70
   0 -24   0   -8.40   13.30
   0 -24   0  -14.40   16.00
   0  24   0   13.10   14.40
   0  24   0    4.70    6.60
   1 -24   0   -4.50   15.80
   1 -24   0   -8.00   13.20
  -1 -24   0   35.90   13.90
  -1 -24   0   -9.50   16.20
  -1 -24   0    6.50   15.70
   1 -24   0    7.50    8.30
  -1  24   0    3.00    4.00
   1  24   0   13.10   14.70
  -1  24   0   15.30   13.50
   1  24   0   21.80    9.40
  -2 -24   0  221.28   24.70
   2 -24   0  172.28   15.30
   2 -24   0  140.59   22.80
  -2 -24   0  157.48   24.50
  -2 -24   0  180.38   22.20
   2 -24   0  134.19   21.10
   2  24   0  201.48   19.90
  -2  24   0  125.19   20.60
  -2  24   0  202.38   20.60
   3 -24   0    8.10   15.90
  -3 -24   0   51.89   21.60
  -3 -24   0   67.69   20.70
  -3 -24   0    1.50   15.70
  -3  24   0   36.60   15.10
  -3  24   0   28.40   13.50
   3  24   0   34.70   13.50
  -4 -24   0   50.29   21.30
  -4 -24   0   20.80   18.70
  -4 -24   0   17.30   19.90
   4 -24   0   29.40   23.00
  -4  24   0   41.80   15.60
   4  24   0   41.90   17.50
  -4  24   0   40.60   24.10
   0 -25   0    2.10   11.20
   0 -25   0    1.70   16.90
   0 -25   0  -15.80   14.20
   0  25   0   -7.10   14.30
   0  25   0    1.30    6.70
   1 -25   0   10.70   14.30
  -1 -25   0   42.80   18.80
   1 -25   0   49.40   10.00
  -1 -25   0   34.00   14.60
   1 -25   0   25.70   18.00
  -1 -25   0   22.50   15.50
  -1  25   0   14.60   14.10
   1  25   0   36.90   16.50
  -1  25   0   26.50    4.80
   1  25   0   29.60   10.00
   2 -25   0  -16.30   14.20
  -2 -25   0  -23.80   17.60
   2 -25   0  -20.20   16.00
  -2 -25   0    9.30   16.50
  -2 -25   0  -26.10   15.40
   2 -25   0    8.30    6.50
   2  25   0  -11.20   11.30
  -2  25   0    2.00   12.80
  -2  25   0   -3.00   14.10
  -3 -25   0   88.39   21.90
  -3 -25   0   52.79   18.50
  -3 -25   0   93.99   21.90
   3 -25   0   61.09   18.00
  -3  25   0   68.99   17.30
  -3  25   0   48.40   14.00
   3  25   0   88.19   16.80
   0 -26   0   10.80   12.60
   0 -26   0   24.60   18.30
   0 -26   0  -10.30   15.20
   0  26   0   13.40   15.80
   0  26   0   22.10    7.20
   1 -26   0   34.90   10.40
  -1 -26   0   40.10   16.40
   1 -26   0   16.30   18.40
  -1 -26   0   36.30   15.40
  -1 -26   0    5.20   18.80
   1 -26   0   13.20   16.90
  -1  26   0   16.10    3.50
   1  26   0    7.90   16.30
  -1  26   0   12.50   14.70
   1  26   0   35.10   10.20
  -2 -26   0  136.99   21.70
  -2 -26   0  127.39   26.30
   2 -26   0   88.79   22.10
  -2 -26   0  183.58   23.90
   2 -26   0  131.89   24.90
   2 -26   0  168.48   15.50
   2  26   0  164.88   18.80
  -2  26   0   95.39   21.40
   2  26   0  166.48   24.70
  -2  26   0  147.89   20.70
  -3 -26   0  -17.80   17.20
   3 -26   0   27.00    5.40
   3 -26   0   21.00   15.70
  -3 -26   0   16.70   19.50
  -3 -26   0   -8.90   20.20
  -3  26   0    0.30   14.10
  -3  26   0    6.50   17.00
   3  26   0    8.70   14.40
   0 -27   0  -21.00   15.70
   0 -27   0    3.60   18.70
   0 -27   0   21.20   12.70
   0  27   0   16.50   17.90
   0  27   0   -0.60    6.90
   1 -27   0   55.49   11.70
  -1 -27   0   26.10   20.80
   1 -27   0   37.50   18.20
  -1 -27   0   26.90   17.20
   1 -27   0   37.20   19.70
  -1 -27   0   46.90   16.30
   1  27   0   36.40   10.40
   1  27   0   32.40   18.00
  -1  27   0   31.60   15.80
  -2 -27   0   24.40   19.40
   2 -27   0    9.50   18.40
  -2 -27   0   53.29   19.40
  -2 -27   0  -11.10   16.90
   2 -27   0  -20.90   15.60
   2 -27   0   29.20    8.20
  -2  27   0   12.10   15.70
   2  27   0   18.90   12.10
  -2  27   0   -8.50   17.00
   2  27   0    5.50   17.40
   0 -28   0  -11.10   16.30
   0 -28   0   33.40   14.20
   0 -28   0    1.00   22.00
   0  28   0   27.10   19.00
   0  28   0   16.80    7.40
  -1 -28   0   60.09   27.10
   1 -28   0   61.69   12.90
   8   0  -1   -2.40   22.00
   8   0  -1   90.59   22.80
  -8   0   1   -1.30   19.20
  -8   0   1   19.40   20.00
  -8   0   1   21.50   16.80
   7   0  -1   20.30   18.50
  -7   0   1   13.20   14.10
  -7   0   1   -4.00   16.20
  -7   0   1   30.00   17.30
   7   0  -1    9.90   19.10
  -6   0   1   26.70   12.10
   6   0  -1   24.10   16.60
  -6   0   1   25.10   15.30
   6   0  -1   25.30   16.30
  -6   0   1   17.60   13.70
   5   0  -1   50.59   14.60
   5   0  -1   38.20   12.80
  -5   0   1   39.80   10.80
  -5   0   1   25.30   11.80
  -5   0   1   48.70   15.20
  -4   0   1   12.30    9.20
   4   0  -1    8.30    9.70
   4   0  -1   12.30    9.70
  -4   0   1    4.80    4.40
  -4   0   1   12.40    7.30
  -4   0   1    6.20    8.20
   4   0  -1   15.20    7.10
  -4   0   1   18.40    7.00
   3   0  -1  454.25   36.90
  -3   0   1  455.55   36.90
  -3   0   1  477.85   37.70
  -3   0   1  484.45   36.90
   3   0  -1  448.66   38.20
   3   0  -1  474.15   38.10
  -3   0   1  511.55   35.60
  -3   0   1  482.95   37.20
   3   0  -1  516.75   37.90
   2   0  -1  703.93   54.59
   2   0  -1  745.23   55.39
  -2   0   1  753.82   55.49
  -2   0   1  787.52   55.39
  -2   0   1  745.13   55.49
   2   0  -1  747.13   56.09
   2   0  -1  758.22   55.79
   2   0  -1  753.92   55.69
  -2   0   1  735.33   55.39
  -2   0   1  781.42   54.69
  -1   0   1   10.10    3.50
   1   0  -1   11.10    3.20
   1   0  -1   11.50    3.60
  -1   0   1   10.00    2.90
   1   0  -1    9.70    3.00
   1   0  -1    8.00    3.10
   1   0  -1   12.90    2.70
  -1   0   1   12.30    3.00
  -1   0   1    7.40    3.40
  -1   0   1   11.40    2.80
   1   0  -1   16.00    2.90
  -1   0   1   11.30    2.50
  -1   0   1    9.30    3.00
  -1   0   1   11.40    1.60
   1   0  -1   10.90    1.50
   0   0   1   -0.90    0.30
   0   0  -1   -0.80    0.10
   0   0  -1   -0.70    0.10
   0   0   1   -0.90    0.20
   0   0   1   -0.80    0.20
   0   0  -1   -0.30    0.30
   0   0  -1   -0.90    0.10
   0   0   1   -0.60    0.10
   1   0   1    8.10    3.00
  -1   0  -1    8.50    2.00
   1   0   1    9.20    2.00
  -1   0  -1    6.50    2.80
  -1   0  -1   10.00    3.00
  -1   0  -1   11.10    3.10
   1   0   1    6.70    2.70
   1   0   1    7.00    3.50
   1   0   1    8.20    3.40
  -1   0  -1    8.30    2.70
   1   0   1   10.40    3.10
  -1   0  -1    8.00    3.40
  -2   0  -1  703.03   54.09
  -2   0  -1  751.52   54.89
  -2   0  -1  744.63   54.89
   2   0   1  733.83   54.79
   2   0   1  724.13   55.29
   2   0   1  786.52   55.19
  -2   0  -1  758.72   54.79
   2   0   1  735.03   54.99
  -3   0  -1  476.55   37.90
   3   0   1  506.75   37.90
   3   0   1  488.45   39.30
   3   0   1  468.55   38.50
  -3   0  -1  484.05   36.20
  -3   0  -1  481.55   37.60
  -3   0  -1  503.85   38.10
   4   0   1   11.40   10.10
  -4   0  -1    6.90    4.80
   4   0   1   11.40    9.20
  -4   0  -1    2.40    8.30
  -4   0  -1   14.40    7.60
   4   0   1   12.30    7.70
  -4   0  -1   12.60    7.10
  -5   0  -1   58.89   11.50
   5   0   1   54.29   14.40
  -5   0  -1   45.30    7.90
   5   0   1   50.39   16.40
  -5   0  -1   19.60   11.70
   6   0   1   38.30   17.00
   6   0   1   10.50   14.20
  -6   0  -1   16.50   15.30
  -6   0  -1   16.80   13.20
  -6   0  -1   28.00   12.60
  -7   0  -1    0.50   14.20
   7   0   1    0.10   17.70
  -7   0  -1   -1.90   16.80
  -7   0  -1   29.70   19.40
   7   0   1   23.50   21.10
   8   0   1   67.59   20.50
  -8   0  -1  -16.60   19.80
  -8   0  -1   -2.10   19.40
   8   0   1   28.70   22.40
  -8   0  -1    6.00   16.80
   8  -1  -1   21.20   23.30
  -8  -1   1  -10.70   15.80
  -8  -1   1  -24.30   20.00
   8  -1  -1   38.30   21.00
  -8   1   1   21.40   20.70
  -8   1   1   15.10   16.30
  -8   1   1  -18.20   18.10
  -7  -1   1   11.00   18.10
   7  -1  -1    4.20   19.30
   7  -1  -1   15.30   16.90
  -7  -1   1   -4.50   15.30
  -7  -1   1    5.30   13.90
  -7   1   1  -19.30   16.30
  -7   1   1   22.60   17.70
  -7   1   1   -5.10   13.60
   7   1  -1   -0.20   18.30
   7   1  -1   37.10   17.90
  -6  -1   1   18.50   14.50
   6  -1  -1   25.70   16.50
  -6  -1   1   11.10   12.10
   6  -1  -1    4.90   14.40
  -6  -1   1  -14.00   13.90
  -6   1   1   30.50   15.60
   6   1  -1   32.00   16.20
  -6   1   1   17.00   13.40
  -6   1   1   15.90   11.60
   6   1  -1    7.30   15.80
   5  -1  -1  110.89   18.00
  -5  -1   1  118.79   18.70
  -5  -1   1  139.99   16.90
  -5  -1   1  118.79   15.90
   5  -1  -1  145.39   19.80
   5   1  -1  114.19   17.60
  -5   1   1  156.38   18.00
  -5   1   1  140.49   19.10
   5   1  -1  155.18   20.40
  -5   1   1  135.39   15.70
  -4  -1   1   26.40    8.40
   4  -1  -1   11.90   10.40
   4  -1  -1   16.80    6.80
  -4  -1   1    0.90    8.50
  -4  -1   1   10.70    5.00
  -4  -1   1   12.60    7.30
  -4  -1   1    8.20    8.10
   4  -1  -1   12.80    9.30
  -4   1   1    9.40    6.30
   4   1  -1    1.20    7.20
  -4   1   1   19.90    8.70
   4   1  -1   19.10    9.50
  -4   1   1   18.30    4.30
   4   1  -1   22.40   11.20
  -4   1   1   12.80    7.30
  -3  -1   1  521.35   36.40
  -3  -1   1  556.14   35.00
  -3  -1   1  524.35   37.20
  -3  -1   1  534.35   36.30
   3  -1  -1  555.14   36.40
   3  -1  -1  528.85   36.90
  -3  -1   1  567.54   37.00
   3  -1  -1  532.95   38.10
   3  -1  -1  501.75   37.10
  -3   1   1  407.46   34.40
   3   1  -1  388.66   37.10
   3   1  -1  404.96   36.90
   3   1  -1  433.06   36.20
  -3   1   1  385.06   36.10
  -3   1   1  395.56   35.70
  -3   1   1  399.96   36.10
  -3   1   1  389.36   35.70
   2  -1  -1   68.89    7.60
  -2  -1   1   72.29    6.80
   2  -1  -1   94.69    8.50
   2  -1  -1   96.79    6.30
   2  -1  -1  103.19    9.00
  -2  -1   1   71.79    7.80
  -2  -1   1   56.79    7.60
  -2  -1   1   77.99    8.40
  -2  -1   1   63.09    8.00
   2  -1  -1   75.99    9.20
   2   1  -1   70.49    8.60
  -2   1   1   78.09    8.10
  -2   1   1   87.49    7.80
   2   1  -1   57.79    8.10
   2   1  -1   65.59    8.40
  -2   1   1   86.89    7.80
   2   1  -1   74.39    6.50
  -2   1   1   67.09    7.60
   2   1  -1   55.59    7.50
  -2   1   1   76.19    6.20
  -1  -1   1  393.76   30.40
  -1  -1   1  376.56   30.50
  -1  -1   1  397.26   30.00
  -1  -1   1  357.16   30.40
  -1  -1   1  388.26   30.30
   1  -1  -1  398.76   30.10
   1  -1  -1  369.76   30.50
   1  -1  -1  375.26   30.20
  -1  -1   1  373.76   30.30
   1  -1  -1  403.36   30.40
  -1  -1   1  363.16   30.30
  -1  -1   1  407.76   30.60
   1  -1  -1  386.36   30.20
   1  -1  -1  360.56   29.70
   1  -1  -1  387.76   30.30
   1   1  -1  447.66   30.50
   1   1  -1  429.96   30.60
  -1   1   1  465.25   30.30
  -1   1   1  431.36   30.80
  -1   1   1  406.46   29.80
   1   1  -1  473.15   30.50
   1   1  -1  423.96   30.40
  -1   1   1  458.85   30.30
   1   1  -1  447.26   30.30
  -1   1   1  438.56   30.10
  -1   1   1  452.15   30.20
  -1   1   1  483.85   30.40
   0  -1   1  323.17   22.50
   0  -1   1  324.07   22.50
   0   1  -1  343.97   22.50
   0   1   1  290.27   22.40
   0   1  -1  257.27   22.50
   0   1  -1  288.67   22.50
   0   1   1  337.17   22.50
  -1  -1  -1  486.35   31.20
   1  -1   1  443.76   30.90
  -1  -1  -1  462.45   31.20
   1  -1   1  427.06   31.00
   1  -1   1  451.65   31.50
  -1  -1  -1  488.75   31.40
   1  -1   1  367.86   30.60
  -1  -1  -1  441.16   31.10
   1  -1   1  464.05   31.00
  -1  -1  -1  444.16   31.00
   1  -1   1  463.35   31.00
  -1  -1  -1  470.05   30.80
  -1   1  -1  397.26   30.90
   1   1   1  389.96   30.70
   1   1   1  362.26   31.10
  -1   1  -1  374.16   30.90
   1   1   1  367.76   31.00
   1   1   1  379.56   31.00
   1   1   1  381.76   31.20
  -1   1  -1  378.66   31.20
  -1   1  -1  385.26   30.90
  -2  -1  -1   65.39    7.40
   2  -1   1   56.79    8.70
   2  -1   1   85.49    8.50
   2  -1   1   86.69    8.60
  -2  -1  -1   75.79    8.40
  -2  -1  -1   64.29    6.80
   2  -1   1   53.79    7.10
  -2  -1  -1   60.19    7.70
  -2   1  -1   89.89    8.00
  -2   1  -1   86.59    8.10
   2   1   1   69.09    8.40
   2   1   1   72.69    8.60
   2   1   1   63.39    7.60
   2   1   1   75.49    8.40
  -2   1  -1   79.29    8.10
  -3  -1  -1  408.86   36.10
   3  -1   1  369.16   35.50
  -3  -1  -1  412.56   35.90
   3  -1   1  408.96   35.90
  -3  -1  -1  411.86   35.30
   3  -1   1  384.76   36.50
  -3  -1  -1  430.16   34.00
   3  -1   1  408.76   34.90
   3   1   1  496.05   36.40
  -3   1  -1  515.25   35.70
   3   1   1  528.95   36.70
  -3   1  -1  491.35   33.80
  -3   1  -1  525.65   35.30
  -3   1  -1  508.85   35.40
   3   1   1  511.35   35.60
  -4  -1  -1   17.00    7.70
  -4  -1  -1   15.10    5.40
  -4  -1  -1   22.70    8.90
   4  -1   1    7.00   10.50
   4  -1   1   13.40    9.20
   4  -1   1   17.40    7.10
  -4  -1  -1   24.20    8.00
   4   1   1   11.20   10.70
  -4   1  -1   16.00    6.90
  -4   1  -1    6.60    7.40
   4   1   1   19.80    7.90
  -4   1  -1    1.60    7.90
  -4   1  -1   10.60    4.60
   4   1   1   10.50    9.40
   5  -1   1  141.69   19.90
  -5  -1  -1   96.19   16.20
  -5  -1  -1  160.38   14.20
   5  -1   1  123.49   17.80
  -5  -1  -1  144.89   16.10
  -5   1  -1  125.69   12.20
  -5   1  -1  122.79   15.60
  -5   1  -1  100.89   16.10
   5   1   1  124.29   18.40
   5   1   1  127.29   18.10
  -6  -1  -1   24.40   12.20
  -6  -1  -1    8.20   13.60
   6  -1   1    1.90   15.00
   6  -1   1   25.80   16.80
  -6  -1  -1   20.50   16.30
  -6   1  -1   26.90   15.70
  -6   1  -1    4.30   12.90
   6   1   1   15.50   14.30
   6   1   1   11.90   15.30
  -6   1  -1   12.30   13.10
  -7  -1  -1    3.70   16.20
  -7  -1  -1  -20.10   13.80
   7  -1   1   14.20   19.70
   7  -1   1   10.70   17.10
  -7  -1  -1  -14.00   15.50
  -7   1  -1   17.00   15.50
  -7   1  -1   -0.30   13.70
  -7   1  -1   23.80   17.30
   7   1   1   24.70   16.90
   7   1   1    0.40   20.10
   8  -1   1   55.89   20.70
   8  -1   1    2.40   25.30
  -8  -1  -1    2.20   16.40
  -8  -1  -1  -26.40   18.00
  -8   1  -1    0.10   16.50
  -8   1  -1  -21.00   19.60
  -8   1  -1    5.90   20.20
  -8  -2   1    1.70   16.00
   8  -2  -1  -38.90   25.10
  -8  -2   1  -43.60   23.10
   8  -2  -1   56.69   21.10
  -8   2   1   14.30   23.50
  -8   2   1   -2.90   17.20
  -8   2   1   -1.00   18.30
  -7  -2   1   14.00   17.40
  -7  -2   1   17.90   16.10
   7  -2  -1   17.10   22.80
  -7  -2   1    3.20   15.60
   7  -2  -1   21.10   17.40
   7   2  -1   51.79   19.50
  -7   2   1   30.60   18.70
   7   2  -1    9.90   17.90
  -7   2   1   17.80   14.10
  -7   2   1   -6.00   16.30
   6  -2  -1    3.40   16.60
   6  -2  -1   -5.50   14.60
  -6  -2   1    2.10   13.50
  -6  -2   1   -1.80   13.60
  -6  -2   1   -4.10   11.20
  -6   2   1    1.20   12.40
  -6   2   1   14.50   12.80
   6   2  -1   17.90   14.40
  -6   2   1    3.80   14.90
   6   2  -1   11.10   14.80
  -5  -2   1  127.89   17.70
  -5  -2   1  104.89   11.90
   5  -2  -1  142.09   19.80
  -5  -2   1   97.09   14.70
  -5  -2   1   97.09   15.80
   5  -2  -1   96.89   16.80
  -5   2   1  115.99   15.70
   5   2  -1  151.48   18.30
  -5   2   1  122.69   18.70
   5   2  -1  138.99   17.90
  -5   2   1  119.09   14.80
  -4  -2   1   46.20    9.00
  -4  -2   1   49.70   10.40
   4  -2  -1   43.90    7.90
  -4  -2   1   38.70   11.00
   4  -2  -1   44.70    9.20
   4  -2  -1   42.50   10.00
  -4  -2   1   39.00    6.80
  -4  -2   1   29.40    9.50
   4  -2  -1   43.10   12.40
   4   2  -1   52.59    9.80
  -4   2   1   55.49    5.60
   4   2  -1   49.30   10.90
  -4   2   1   48.00    8.80
   4   2  -1   53.59   11.00
  -4   2   1   55.89    7.60
  -4   2   1   43.00    9.50
  -3  -2   1  321.37   22.20
  -3  -2   1  291.57   23.50
   3  -2  -1  314.87   21.20
  -3  -2   1  308.17   24.70
   3  -2  -1  299.07   24.40
   3  -2  -1  286.77   22.80
   3  -2  -1  282.67   25.80
   3  -2  -1  281.37   23.90
  -3  -2   1  311.67   24.30
  -3  -2   1  248.68   24.30
   3   2  -1  270.07   24.40
  -3   2   1  295.07   23.10
   3   2  -1  281.07   24.20
  -3   2   1  243.38   21.10
  -3   2   1  266.87   22.60
  -3   2   1  262.67   23.20
   3   2  -1  281.07   23.80
  -3   2   1  258.67   23.40
   2  -2  -1  482.05   36.90
  -2  -2   1  507.75   37.00
  -2  -2   1  478.45   37.20
   2  -2  -1  485.05   36.50
  -2  -2   1  451.85   36.90
   2  -2  -1  469.05   35.80
   2  -2  -1  452.55   36.70
  -2  -2   1  482.95   37.10
   2  -2  -1  458.25   37.40
  -2  -2   1  502.35   36.30
  -2  -2   1  484.85   36.80
   2   2  -1  515.95   37.00
  -2   2   1  514.65   36.80
  -2   2   1  517.85   36.70
   2   2  -1  502.65   37.40
  -2   2   1  496.55   36.60
   2   2  -1  482.85   36.90
  -2   2   1  511.45   36.40
  -2   2   1  535.55   35.90
  -1  -2   1  428.86   36.70
   1  -2  -1  452.45   36.30
  -1  -2   1  453.75   36.40
  -1  -2   1  430.36   36.60
   1  -2  -1  425.36   36.90
   1  -2  -1  432.36   36.10
  -1  -2   1  450.95   36.50
   1  -2  -1  448.86   36.00
  -1  -2   1  472.55   36.60
   1  -2  -1  452.95   36.10
  -1  -2   1  441.36   36.30
  -1  -2   1  474.95   36.30
   1  -2  -1  428.66   36.10
   1   2  -1  570.04   36.40
   1   2  -1  561.94   36.70
  -1   2   1  548.65   36.00
   1   2  -1  549.74   36.60
  -1   2   1  556.14   36.10
  -1   2   1  582.64   36.40
   1   2  -1  553.64   36.80
   1   2  -1  548.85   36.50
  -1   2   1  543.45   36.30
   1   2  -1  540.45   36.90
  -1   2   1  540.35   36.30
   0  -2  -1   22.30    2.10
   0  -2   1   16.20    2.10
  -1  -2  -1  595.34   37.20
  -1  -2  -1  580.74   37.00
   1  -2   1  576.04   36.90
   1  -2   1  551.64   37.70
   1  -2   1  564.64   36.70
  -1  -2  -1  550.54   37.30
  -1  -2  -1  557.34   37.50
  -1   2  -1  454.85   36.80
   1   2   1  451.75   36.80
  -1   2  -1  435.06   36.60
   1   2   1  448.46   36.90
   1   2   1  466.45   37.40
  -1   2  -1  467.05   36.70
   1   2   1  445.16   37.20
  -1   2  -1  487.05   37.00
   1   2   1  433.66   37.10
   2  -2   1  498.85   36.60
  -2  -2  -1  501.55   37.00
  -2  -2  -1  470.75   36.70
   2  -2   1  490.05   37.30
   2  -2   1  500.65   36.70
  -2  -2  -1  539.05   37.40
   2  -2   1  488.75   36.50
  -2  -2  -1  532.35   36.30
  -2   2  -1  478.55   35.90
   2   2   1  460.45   36.70
  -2   2  -1  454.25   36.30
   2   2   1  479.65   37.20
  -2   2  -1  487.85   36.70
   2   2   1  464.95   36.80
  -2   2  -1  493.95   36.60
  -3  -2  -1  258.57   24.90
   3  -2   1  295.87   23.10
  -3  -2  -1  285.77   23.80
   3  -2   1  242.68   24.10
   3  -2   1  278.27   25.80
   3  -2   1  273.57   24.00
  -3  -2  -1  286.97   22.40
  -3  -2  -1  258.87   24.40
   3   2   1  280.97   24.10
  -3   2  -1  312.87   21.70
  -3   2  -1  284.87   24.20
  -3   2  -1  292.57   23.10
  -3   2  -1  290.67   23.60
   3   2   1  276.57   24.20
   3   2   1  318.77   25.40
   4  -2   1   49.40   12.70
   4  -2   1   55.99    9.60
  -4  -2  -1   48.30   10.20
   4  -2   1   55.49    8.50
  -4  -2  -1   52.59    9.60
  -4  -2  -1   34.90    9.90
   4  -2   1   46.40   10.40
  -4  -2  -1   61.29    7.40
  -4   2  -1   42.90    8.90
  -4   2  -1   33.80    9.80
  -4   2  -1   45.90    7.70
   4   2   1   40.60   11.50
  -4   2  -1   41.70    5.90
   4   2   1   40.90    9.70
   4   2   1   55.39   11.50
  -5  -2  -1  122.59   12.20
   5  -2   1  140.09   19.70
  -5  -2  -1  113.19   14.80
   5  -2   1  105.89   15.70
  -5  -2  -1  121.09   16.70
  -5   2  -1   96.39   13.50
   5   2   1  106.99   16.70
  -5   2  -1   90.69   14.70
   5   2   1  105.79   16.90
  -5   2  -1   92.99   14.30
   6  -2   1   18.20   15.40
  -6  -2  -1    9.90   12.20
  -6  -2  -1    5.00   15.70
   6  -2   1   31.50   18.10
  -6  -2  -1  -16.60   12.50
  -6   2  -1   20.70   12.40
  -6   2  -1    4.40   15.10
   6   2   1   -1.40   14.20
   6   2   1   19.50   15.30
  -6   2  -1  -10.70   12.20
  -7  -2  -1   -0.70   15.50
  -7  -2  -1   -1.40   14.30
  -7  -2  -1   18.40   16.20
   7  -2   1   -1.80   19.00
   7  -2   1   25.40   17.80
   7   2   1   19.80   19.90
  -7   2  -1   38.60   18.90
  -7   2  -1   -2.20   13.50
   7   2   1   41.60   18.70
  -7   2  -1   -8.50   15.20
   8  -2   1   11.50   23.30
  -8  -2  -1   10.60   19.00
   8  -2   1   57.69   21.30
  -8   2  -1   35.30   17.20
  -8   2  -1   24.50   21.20
  -8   2  -1   -0.80   20.00
   8  -3  -1  -10.10   23.70
   8  -3  -1   64.79   21.10
  -8  -3   1   -7.90   18.80
  -8   3   1   18.10   21.70
  -8   3   1  -18.60   19.00
  -8   3   1   26.30   17.80
   7  -3  -1   25.40   21.20
  -7  -3   1   22.30   15.70
  -7  -3   1    9.90   14.10
  -7  -3   1   13.50   17.50
   7  -3  -1   43.30   19.20
   7   3  -1   84.19   19.20
   7   3  -1   13.40   19.40
  -7   3   1   37.80   14.50
  -7   3   1   34.90   17.60
  -7   3   1   12.00   19.30
  -6  -3   1   17.40   13.40
   6  -3  -1    9.30   15.00
   6  -3  -1    6.10   17.40
  -6  -3   1   21.90   12.40
  -6  -3   1   14.80   14.30
  -6   3   1   20.70   12.00
  -6   3   1    6.00   16.60
   6   3  -1   78.29   18.10
  -6   3   1   -3.30   12.90
   6   3  -1   17.60   14.80
  -5  -3   1   48.90    8.50
  -5  -3   1   45.80   11.30
   5  -3  -1   56.19   13.70
  -5  -3   1   37.30   12.40
   5  -3  -1   45.80   16.20
  -5  -3   1   43.00   12.30
  -5   3   1   34.70   14.70
   5   3  -1   61.49   15.00
  -5   3   1   44.90   10.90
   5   3  -1   59.89   13.20
  -5   3   1   23.10   11.20
  -4  -3   1  878.51   70.79
  -4  -3   1  916.71   70.89
   4  -3  -1  839.32   70.39
   4  -3  -1  887.61   70.89
  -4  -3   1  937.31   70.39
   4  -3  -1  963.60   69.99
   4  -3  -1  941.91   72.49
  -4  -3   1  942.91   69.29
  -4  -3   1  865.71   70.89
  -4   3   1  967.20   68.49
   4   3  -1  962.20   71.79
  -4   3   1 1000.60   70.79
   4   3  -1 1008.00   71.49
  -4   3   1  963.90   70.19
   4   3  -1 1015.60   70.79
  -3  -3   1  862.91   62.99
  -3  -3   1  858.31   64.29
  -3  -3   1  865.31   63.79
  -3  -3   1  855.21   64.49
  -3  -3   1  804.12   63.99
   3  -3  -1  850.11   65.49
   3  -3  -1  864.31   63.79
   3  -3  -1  850.81   63.99
   3  -3  -1  864.91   63.29
   3   3  -1  865.51   64.79
   3   3  -1  865.71   64.09
  -3   3   1  823.02   63.49
  -3   3   1  868.11   62.19
  -3   3   1  851.31   63.39
   3   3  -1  866.71   64.09
  -3   3   1  850.41   63.79
   2  -3  -1  100.19   12.70
   2  -3  -1  115.89   10.80
  -2  -3   1  113.69   11.10
  -2  -3   1  111.89   10.50
  -2  -3   1  118.19   12.50
   2  -3  -1  109.49    9.50
   2  -3  -1  127.39   10.70
  -2  -3   1  105.79   10.70
  -2  -3   1  106.99   11.60
   2  -3  -1  121.59   10.40
   2   3  -1  148.39   11.30
  -2   3   1  131.09   10.60
  -2   3   1  150.48   10.80
  -2   3   1  129.29    9.80
  -2   3   1  136.29   10.90
  -2   3   1  120.09   10.50
   2   3  -1  141.59   12.40
   2   3  -1  133.49   11.50
  -1  -3   1 4492.25  316.47
   1  -3  -1 4271.47  316.77
  -1  -3   1 4469.85  316.37
  -1  -3   1 4522.55  316.67
  -1  -3   1 4306.37  316.57
   1  -3  -1 3827.42  316.17
  -1  -3   1 4648.63  316.37
  -1  -3   1 4421.46  316.67
  -1  -3   1 4316.07  316.07
  -1   3   1 4449.96  316.07
   1   3  -1 4576.24  316.47
  -1   3   1 3679.13  316.17
  -1   3   1 4356.46  316.07
  -1   3   1 4309.87  315.97
   1   3  -1 4424.86  316.47
  -1   3   1 4387.96  315.97
   1   3  -1 4425.16  316.47
  -1   3   1 4746.92  316.27
   0  -3  -1  481.05   35.40
   0  -3   1  481.75   35.30
   0  -3   1  491.35   35.60
   0  -3   1  549.45   35.20
   0  -3   1  475.65   35.30
   0  -3  -1  484.75   35.60
   0  -3   1  482.95   35.50
   0  -3   1  489.85   35.60
   0  -3  -1  491.05   35.50
   0   3   1  465.05   35.50
   0   3   1  465.65   35.50
   0   3  -1  490.55   35.60
   0   3  -1  480.35   35.50
   0   3   1  463.85   35.30
   0   3   1  468.45   35.40
   0   3   1  486.55   35.60
   0   3  -1  462.35   35.30
   0   3  -1  477.65   35.50
   1  -3   1 4342.07  322.77
  -1  -3  -1 4336.17  322.37
  -1  -3  -1 4395.26  322.47
   1  -3   1 4335.47  322.17
  -1  -3  -1 4713.43  322.57
  -1  -3  -1 4736.43  322.27
   1  -3   1 4493.75  322.17
   1  -3   1 4510.05  322.27
  -1  -3  -1 4365.26  322.27
   1  -3   1 4339.77  322.07
  -1  -3  -1 4628.24  322.27
   1   3   1 4565.34  322.47
  -1   3  -1 4488.55  322.27
   1   3   1 4423.66  322.37
   1   3   1 4461.05  322.37
  -1   3  -1 4303.57  321.97
  -1   3  -1 4467.65  322.37
  -1   3  -1 4102.59  322.07
   1   3   1 4542.45  322.27
  -2  -3  -1  135.29   13.00
   2  -3   1  142.19   13.70
   2  -3   1  145.39   11.10
  -2  -3  -1  144.79   12.40
  -2  -3  -1  157.78   11.50
   2  -3   1  133.49   11.00
   2  -3   1  146.39   11.50
  -2  -3  -1  130.99   11.80
   2   3   1  121.59   12.70
  -2   3  -1  123.29   11.50
  -2   3  -1  122.69   10.30
   2   3   1  122.09   12.00
   2   3   1  115.49   11.50
  -2   3  -1  118.29   11.50
  -2   3  -1  116.59   10.40
  -3  -3  -1  874.61   64.39
  -3  -3  -1  835.22   64.79
  -3  -3  -1  817.02   64.99
   3  -3   1  794.22   64.19
  -3  -3  -1  894.21   63.59
   3  -3   1  847.82   65.89
   3  -3   1  824.62   64.39
   3  -3   1  864.01   63.99
  -3   3  -1  901.51   64.29
  -3   3  -1  925.51   63.09
  -3   3  -1  885.31   64.39
   3   3   1  858.21   64.59
  -3   3  -1  851.71   63.49
   3   3   1  846.82   64.79
   3   3   1  883.61   65.39
   4  -3   1  927.31   71.39
   4  -3   1  970.20   70.89
   4  -3   1  911.41   71.59
  -4  -3  -1 1018.10   70.29
  -4  -3  -1  948.61   71.29
  -4  -3  -1  940.01   71.79
   4  -3   1  978.80   73.29
  -4  -3  -1 1017.10   72.09
  -4   3  -1  905.91   69.39
  -4   3  -1  948.11   71.19
   4   3   1  951.50   72.49
   4   3   1  922.31   72.09
   4   3   1  976.10   71.59
  -4   3  -1  882.41   71.09
  -5  -3  -1   34.20   12.00
  -5  -3  -1   32.80    9.00
   5  -3   1   72.29   17.20
  -5  -3  -1   39.60   12.40
  -5  -3  -1   46.60   11.70
   5  -3   1   46.90   13.00
   5   3   1   62.09   14.80
   5   3   1   61.09   14.80
  -5   3  -1   39.10   11.80
  -5   3  -1   58.59   11.60
  -6  -3  -1  -12.30   14.00
  -6  -3  -1   10.50   13.70
   6  -3   1    5.90   14.30
  -6  -3  -1    6.40   11.90
   6  -3   1    9.70   17.10
  -6   3  -1   14.20   11.50
  -6   3  -1   -9.10   17.50
   6   3   1   -4.30   13.70
   6   3   1    2.50   15.10
  -6   3  -1   -0.80   13.30
   7  -3   1   60.49   19.00
  -7  -3  -1   -1.20   14.60
  -7  -3  -1   31.50   17.50
  -7  -3  -1   21.40   16.40
   7  -3   1   24.90   21.30
  -7   3  -1   30.90   14.40
  -7   3  -1   34.80   20.00
   7   3   1   22.90   21.80
  -7   3  -1   12.10   15.80
   7   3   1   43.50   18.50
   8  -3   1   19.90   26.80
   8  -3   1   37.40   20.40
  -8  -3  -1  -20.40   18.70
  -8   3  -1   34.70   22.40
  -8   3  -1   30.10   18.90
  -8   3  -1  -17.40   19.50
   8  -4  -1   31.90   28.40
   8  -4  -1   45.20   20.70
  -8  -4   1   -4.20   19.10
  -8   4   1   31.90   16.60
  -8   4   1   19.90   24.80
  -8   4   1  -26.10   19.30
  -7  -4   1   26.70   15.20
   7  -4  -1   39.80   18.50
  -7  -4   1    2.90   16.70
   7  -4  -1   24.00   21.40
  -7   4   1   42.70   14.50
  -7   4   1   36.50   22.60
  -7   4   1   22.10   16.50
   6  -4  -1    6.20   18.00
  -6  -4   1   20.80   12.30
  -6  -4   1   -1.50   13.50
   6  -4  -1    3.40   14.50
  -6  -4   1   17.30   14.20
   6   4  -1   11.00   15.20
  -6   4   1   15.20   16.80
   6   4  -1   11.10   13.70
  -6   4   1   31.10   11.70
  -6   4   1   -1.60   12.50
  -5  -4   1  170.98   19.90
  -5  -4   1  160.98   19.90
   5  -4  -1  157.08   20.30
  -5  -4   1  151.08   16.20
   5  -4  -1  200.18   22.50
  -5  -4   1  166.68   18.90
  -5   4   1  175.38   18.80
   5   4  -1  215.78   22.60
  -5   4   1  208.88   23.30
   5   4  -1  192.68   20.80
  -5   4   1  164.88   18.40
  -4  -4   1   10.80    8.30
   4  -4  -1   18.20   11.80
   4  -4  -1   15.30    7.40
  -4  -4   1   10.50    8.40
   4  -4  -1   18.40    8.80
  -4  -4   1   21.50    9.30
  -4  -4   1   23.60    9.50
  -4  -4   1    8.60    6.30
   4  -4  -1   27.00    6.50
  -4   4   1   12.70    8.20
  -4   4   1   12.10    3.50
   4   4  -1   21.20    8.80
  -4   4   1   21.70    8.10
   4   4  -1    9.50   10.20
   4   4  -1   18.60    9.40
   3  -4  -1  729.83   54.29
   3  -4  -1  715.63   54.89
  -3  -4   1  693.93   54.89
  -3  -4   1  771.02   56.39
   3  -4  -1  696.23   56.89
  -3  -4   1  793.92   55.19
  -3  -4   1  759.02   54.29
   3  -4  -1  693.63   54.69
  -3  -4   1  702.93   55.49
  -3   4   1  725.93   54.39
   3   4  -1  729.63   55.09
   3   4  -1  739.03   55.89
  -3   4   1  753.02   53.49
  -3   4   1  745.93   54.69
  -3   4   1  749.62   54.69
   3   4  -1  699.03   55.29
   2  -4  -1  617.14   47.30
   2  -4  -1  587.24   48.90
  -2  -4   1  557.94   47.80
  -2  -4   1  607.14   48.10
  -2  -4   1  622.44   47.50
  -2  -4   1  651.43   48.70
  -2  -4   1  590.14   47.50
   2  -4  -1  575.54   47.20
   2  -4  -1  602.64   47.20
   2  -4  -1  624.44   47.00
   2   4  -1  689.73   48.20
  -2   4   1  727.73   47.70
   2   4  -1  748.83   48.70
  -2   4   1  708.23   46.90
   2   4  -1  694.13   47.70
  -2   4   1  659.33   47.10
  -2   4   1  688.13   47.50
  -2   4   1  646.94   47.40
  -1  -4   1  725.93   54.59
  -1  -4   1  752.32   54.49
   1  -4  -1  710.53   54.19
  -1  -4   1  746.73   54.79
  -1  -4   1  772.22   54.59
  -1  -4   1  724.13   54.39
   1  -4  -1  686.43   54.99
   1  -4  -1  695.03   54.19
  -1  -4   1  710.43   53.89
  -1  -4   1  785.32   53.79
  -1   4   1  734.73   54.09
  -1   4   1  750.82   54.29
  -1   4   1  748.93   53.89
   1   4  -1  736.83   53.89
  -1   4   1  767.72   54.19
   1   4  -1  764.82   54.59
   1   4  -1  755.92   54.49
  -1   4   1  748.83   53.89
   1   4  -1  728.73   54.49
   0  -4  -1  120.49    9.80
   0  -4   1  113.39   10.10
   0  -4   1  112.89   10.40
   0  -4   1  129.89   10.00
   0  -4   1  117.29    9.30
   0  -4  -1  127.39   10.40
   0  -4  -1  118.09   10.00
   0   4   1  110.19   10.00
   0   4   1  121.09    9.80
   0   4   1  108.89   10.00
   0   4  -1  120.39   10.00
   0   4  -1  117.69    9.50
   0   4   1  112.19    9.50
  -1  -4  -1  758.12   54.69
   1  -4   1  711.33   55.29
  -1  -4  -1  812.72   55.09
  -1  -4  -1  735.33   54.89
  -1  -4  -1  773.02   54.79
   1  -4   1  732.13   54.59
  -1  -4  -1  832.32   54.09
   1  -4   1  646.74   54.59
  -1  -4  -1  788.02   54.79
  -1   4  -1  721.13   54.29
  -1   4  -1  732.83   54.19
   1   4   1  727.03   54.79
   1   4   1  763.52   54.89
   1   4   1  773.62   54.79
   1   4   1  741.93   54.09
  -1   4  -1  629.64   54.59
   2  -4   1  704.13   49.90
   2  -4   1  677.93   51.59
   2  -4   1  674.33   49.99
   2  -4   1  717.83   49.90
  -2  -4  -1  733.13   51.29
  -2  -4  -1  718.73   50.79
  -2  -4  -1  740.23   50.39
  -2  -4  -1  701.83   50.49
  -2   4  -1  641.74   50.39
   2   4   1  655.53   50.89
  -2   4  -1  630.04   50.09
   2   4   1  611.44   50.09
  -2   4  -1  655.33   49.60
   2   4   1  657.93   50.69
   3  -4   1  736.63   54.99
  -3  -4  -1  802.02   54.69
  -3  -4  -1  775.62   55.39
   3  -4   1  743.53   56.99
   3  -4   1  707.63   54.99
  -3  -4  -1  690.73   55.59
  -3  -4  -1  733.73   56.09
   3  -4   1  749.42   54.59
  -3   4  -1  681.43   53.89
  -3   4  -1  752.92   55.09
   3   4   1  704.03   55.59
  -3   4  -1  774.12   55.09
   3   4   1  692.43   56.19
   3   4   1  724.73   55.29
  -4  -4  -1    2.00    8.90
   4  -4   1   22.60    7.80
  -4  -4  -1   24.20    8.40
  -4  -4  -1    7.20    6.90
   4  -4   1   12.60    8.30
   4  -4   1   27.80   12.20
   4  -4   1   18.20    6.60
  -4  -4  -1   30.80    9.80
   4   4   1    7.60   10.10
   4   4   1    9.00    8.30
  -4   4  -1    9.40    8.10
   4   4   1    9.50    9.00
  -4   4  -1   17.10    4.30
  -4   4  -1   14.30    8.70
  -5  -4  -1  190.78   21.30
   5  -4   1  194.18   25.00
  -5  -4  -1  184.88   20.90
  -5  -4  -1  191.48   18.60
   5  -4   1  183.98   21.30
  -5  -4  -1  183.98   20.00
  -5   4  -1  191.58   20.40
   5   4   1  155.38   21.70
   5   4   1  192.98   22.80
  -5   4  -1  206.78   20.40
  -6  -4  -1   -2.20   13.10
  -6  -4  -1   -8.90   12.20
  -6  -4  -1   28.60   13.40
   6  -4   1    2.80   14.40
   6  -4   1   12.40   18.40
  -6   4  -1    6.60   13.60
  -6   4  -1   36.10   12.70
   6   4   1   20.20   15.70
  -6   4  -1   10.40   16.70
   6   4   1   26.00   15.40
  -7  -4  -1   33.00   17.10
  -7  -4  -1   32.00   17.00
   7  -4   1   21.80   21.50
   7  -4   1   32.60   17.30
  -7   4  -1   27.00   14.10
  -7   4  -1   16.70   15.30
  -7   4  -1   39.90   22.40
  -8  -4  -1   10.60   19.50
   8  -4   1   34.20   25.60
   8  -4   1   75.39   22.30
  -8   4  -1   -1.80   15.70
  -8   4  -1   40.30   23.00
  -8   4  -1    5.90   19.20
  -8   5   1   29.20   23.40
   7  -5  -1   38.70   17.70
   7  -5  -1   35.40   22.40
  -7  -5   1   23.50   15.80
  -7   5   1   37.50   21.00
  -7   5   1   -3.90   14.40
  -7   5   1    5.90   13.40
  -6  -5   1   22.90   13.50
  -6  -5   1   10.70   13.50
   6  -5  -1   25.00   14.90
   6  -5  -1   30.90   19.40
  -6  -5   1   17.00   14.10
  -6   5   1   27.30   17.60
  -6   5   1   37.40   13.20
   6   5  -1   21.50   13.40
   6   5  -1   21.30   15.60
  -6   5   1   27.00   13.10
  -5  -5   1   19.00   11.30
   5  -5  -1   20.10   11.90
   5  -5  -1   46.10   16.80
  -5  -5   1   28.00   11.10
  -5  -5   1   25.80   12.00
  -5  -5   1   28.70    8.80
  -5   5   1   17.60    9.80
   5   5  -1   17.20   11.70
   5   5  -1   25.70   13.20
  -5   5   1   20.90   10.90
  -5   5   1   20.20   14.90
  -4  -5   1  309.87   24.10
  -4  -5   1  301.77   25.30
   4  -5  -1  296.07   25.70
  -4  -5   1  316.47   26.90
  -4  -5   1  308.37   26.30
   4  -5  -1  293.97   25.00
   4  -5  -1  308.57   29.10
  -4  -5   1  331.87   25.80
  -4   5   1  266.57   24.70
  -4   5   1  264.57   25.20
   4   5  -1  291.17   25.90
  -4   5   1  277.57   22.30
   4   5  -1  296.77   25.80
   4   5  -1  301.77   27.50
  -3  -5   1   51.89    9.30
  -3  -5   1   50.49    7.80
  -3  -5   1   46.40   11.30
  -3  -5   1   46.40    8.60
  -3  -5   1   52.79    8.20
   3   5  -1   37.30   10.20
   3   5  -1   37.10    8.90
   3   5  -1   51.59    8.30
  -2  -5   1   45.00    6.70
  -2  -5   1   42.40    6.80
  -2  -5   1   42.80    7.00
  -2  -5   1   41.60    5.20
   2  -5  -1   35.60    8.90
  -2  -5   1   38.30    5.30
   2  -5  -1   43.60    4.60
   2  -5  -1   42.70    4.70
  -2  -5   1   34.50    7.70
  -2   5   1   53.99    6.50
   2   5  -1   38.90    6.90
  -2   5   1   51.59    5.30
   2   5  -1   49.40    7.20
  -2   5   1   44.40    5.40
  -2   5   1   52.79    4.70
   2   5  -1   52.09    5.80
  -1  -5   1 3030.90  235.98
   1  -5  -1 3473.05  236.48
  -1  -5   1 3597.54  236.78
   1  -5  -1 3198.18  237.08
  -1  -5   1 3466.95  236.68
  -1  -5   1 3383.56  236.88
  -1  -5   1 3286.57  236.68
  -1  -5   1 3637.84  236.68
   1   5  -1 3073.89  236.58
  -1   5   1 3021.60  235.98
  -1   5   1 3180.38  235.98
   1   5  -1 3160.18  236.68
   1   5  -1 3043.00  235.98
   1   5  -1 3167.08  236.48
   0  -5  -1   41.20    5.50
   0  -5   1   45.80    5.80
   0  -5   1   42.20    3.90
   0  -5   1   46.00    3.70
   0  -5   1   30.50    4.80
   0  -5  -1   37.10    4.80
   0  -5   1   46.50    4.80
   0  -5  -1   46.40    4.60
   0   5   1   36.30    5.00
   0   5   1   30.90    4.80
   0   5   1   38.10    4.00
   0   5  -1   39.50    4.00
   0   5  -1   41.70    5.00
  -1  -5  -1 3188.38  236.48
  -1  -5  -1 3118.49  236.28
  -1  -5  -1 2990.70  236.28
   1  -5   1 3193.18  236.28
  -1  -5  -1 3217.98  236.38
  -1  -5  -1 2972.00  236.38
   1  -5   1 3275.27  236.88
  -1   5  -1 3260.87  236.38
  -1   5  -1 3378.76  236.08
   1   5   1 3393.46  236.38
   1   5   1 3578.24  236.48
   1   5   1 3337.77  236.38
  -1   5  -1 3456.75  235.78
   2  -5   1   49.40    5.20
   2  -5   1   55.59    8.30
  -2  -5  -1   42.10    6.80
  -2  -5  -1   51.39    7.30
   2  -5   1   46.50    5.10
  -2  -5  -1   46.60    5.40
  -2  -5  -1   46.90    6.60
  -2  -5  -1   49.60    8.60
   2   5   1   42.90    5.60
   2   5   1   37.70    7.00
  -2   5  -1   38.00    4.90
   2   5   1   33.20    6.90
  -2   5  -1   31.90    5.30
   2   5   1   50.79    7.70
  -2   5  -1   42.40    6.40
  -3  -5  -1   32.70   10.10
   3  -5   1   47.30    7.40
  -3  -5  -1   63.99    8.90
  -3  -5  -1   38.00    9.20
   3  -5   1   22.70   11.90
  -3  -5  -1   46.20    7.70
   3  -5   1   44.90    7.70
   3   5   1   40.80    9.00
  -3   5  -1   48.70    6.20
   3   5   1   34.40   10.00
  -3   5  -1   39.90    7.70
   3   5   1   57.79    8.80
  -3   5  -1   47.50    8.20
  -4  -5  -1  271.77   23.90
  -4  -5  -1  273.27   25.80
   4  -5   1  253.17   24.70
  -4  -5  -1  272.87   25.20
   4  -5   1  254.77   24.50
   4  -5   1  265.47   28.40
  -4  -5  -1  279.87   27.10
  -4   5  -1  314.77   24.60
  -4   5  -1  312.67   25.00
   4   5   1  335.27   25.60
   4   5   1  282.57   25.60
   4   5   1  297.17   27.20
  -4   5  -1  312.67   22.30
  -5  -5  -1    9.10    8.70
  -5  -5  -1   34.50   11.50
  -5  -5  -1   40.40   12.40
  -5  -5  -1   24.10   12.30
   5   5   1   26.00   14.90
   5   5   1   49.80   12.90
   5   5   1   24.70   13.10
  -5   5  -1   28.90   11.40
   6  -5   1   32.40   15.10
   6  -5   1   25.00   19.40
  -6  -5  -1   10.60   13.70
  -6  -5  -1  -15.20   12.80
  -6  -5  -1   18.10   12.90
   6   5   1   35.90   16.30
   6   5   1   26.10   13.30
  -6   5  -1   30.00   12.80
  -6   5  -1   41.10   17.90
  -6   5  -1   15.10   13.30
   7  -5   1   36.70   17.50
  -7  -5  -1   49.00   16.00
   7  -5   1   50.09   22.80
  -7   5  -1   32.50   20.80
  -7   5  -1   30.30   14.20
  -7   5  -1    0.60   16.00
  -8   5  -1   37.90   22.50
   7  -6  -1   48.40   24.30
   7  -6  -1   56.99   18.70
  -7  -6   1   47.90   16.70
  -7   6   1   62.09   23.10
  -7   6   1   21.10   15.80
  -7   6   1   71.09   15.60
  -6  -6   1  -10.50   12.20
   6  -6  -1   -0.80   14.10
  -6  -6   1   -7.70   13.30
   6  -6  -1   33.70   19.60
  -6   6   1    2.90   13.40
   6   6  -1   27.30   24.30
  -6   6   1    3.40   11.40
  -6   6   1    7.20   13.10
  -5  -6   1   72.59   14.90
   5  -6  -1   99.49   20.10
  -5  -6   1   82.79   13.30
  -5  -6   1   84.09   11.80
  -5  -6   1   76.89   13.90
   5  -6  -1   85.39   14.50
  -5   6   1   67.89   17.60
  -5   6   1   86.09   13.80
   5   6  -1   68.09   13.80
   5   6  -1   79.39   14.40
   5   6  -1   97.49   16.70
  -5   6   1   80.29   13.50
  -4  -6   1   55.99   10.90
  -4  -6   1   51.99    9.60
  -4  -6   1   56.69    9.80
   4  -6  -1   62.19    9.70
  -4  -6   1   51.09   11.20
  -4  -6   1   71.49   13.60
   4  -6  -1   52.99   10.30
   4  -6  -1   62.89   15.10
  -4   6   1   70.49   10.20
  -4   6   1   79.49    7.00
   4   6  -1   65.69   12.20
   4   6  -1   78.19   11.60
   4   6  -1   80.49   11.00
  -4   6   1   76.49   10.40
  -3  -6   1    8.80    6.10
  -3  -6   1    9.80    9.70
   3  -6  -1    7.50    5.60
  -3  -6   1    8.20    5.70
  -3  -6   1    6.30    7.20
   3  -6  -1   12.00    5.30
  -3  -6   1    2.50    7.80
   3  -6  -1   19.00   11.10
  -3   6   1   15.30    6.00
  -3   6   1    5.80    5.70
   3   6  -1    9.50    6.20
   3   6  -1   11.80    7.80
   3   6  -1    2.80    7.40
  -3   6   1   12.00    3.70
  -2  -6   1  195.58   16.00
  -2  -6   1  184.08   17.10
  -2  -6   1  200.08   15.70
  -2  -6   1  177.88   14.00
  -2  -6   1  190.88   16.20
  -2  -6   1  177.08   14.30
   2  -6  -1  183.08   16.80
   2  -6  -1  201.68   13.50
   2  -6  -1  190.28   13.50
   2   6  -1  187.98   16.20
   2   6  -1  165.38   16.50
  -2   6   1  154.48   14.20
   2   6  -1  171.18   16.40
  -2   6   1  146.69   14.40
  -2   6   1  156.38   14.20
  -2   6   1  169.98   15.20
   1  -6  -1 2161.68  169.58
  -1  -6   1 2129.39  169.08
   1  -6  -1 1998.40  168.78
  -1  -6   1 2175.28  169.08
  -1  -6   1 2228.08  169.08
  -1  -6   1 2238.48  169.18
  -1  -6   1 2312.07  169.38
   1  -6  -1 2250.77  168.98
  -1   6   1 2642.24  168.28
   1   6  -1 2582.74  169.18
   1   6  -1 2459.45  169.18
  -1   6   1 2386.36  168.28
   1   6  -1 2497.75  168.98
  -1   6   1 2498.15  168.98
   0  -6   1  596.04   42.30
   0  -6   1  500.45   41.30
   0  -6   1  593.34   41.30
   0  -6  -1  588.04   42.20
   0  -6   1  604.94   41.90
   0  -6   1  526.75   41.90
   0  -6  -1  604.04   41.80
   0  -6  -1  573.14   41.90
   0   6   1  554.64   41.90
   0   6   1  547.05   41.90
   0   6  -1  579.54   41.90
   0   6   1  554.34   41.50
   0   6  -1  576.74   41.50
  -1  -6  -1 2510.05  175.98
  -1  -6  -1 2604.94  175.98
   1  -6   1 2542.85  175.68
   1  -6   1 2512.15  176.38
   1  -6   1 2473.25  175.68
  -1  -6  -1 2397.36  175.78
  -1  -6  -1 2590.84  175.78
  -1  -6  -1 2593.04  175.78
  -1   6  -1 2168.58  175.48
   1   6   1 2338.77  175.78
  -1   6  -1 2374.26  175.68
  -1   6  -1 2432.76  175.08
   1   6   1 2199.38  175.48
   1   6   1 2145.69  175.68
  -2  -6  -1  163.28   15.60
  -2  -6  -1  156.78   16.60
  -2  -6  -1  151.78   16.30
   2  -6   1  150.18   16.40
   2  -6   1  183.28   13.40
   2  -6   1  159.88   13.70
  -2  -6  -1  167.18   13.70
  -2  -6  -1  173.68   15.50
   2   6   1  171.18   15.80
   2   6   1  168.18   15.70
  -2   6  -1  200.78   15.70
   2   6   1  186.98   14.00
  -2   6  -1  188.28   14.40
  -2   6  -1  183.98   14.10
   2   6   1  206.18   16.70
  -3  -6  -1   -2.00    9.10
  -3  -6  -1   14.10    7.40
   3  -6   1   14.20   10.90
   3  -6   1   12.20    5.30
  -3  -6  -1   10.60    7.70
   3  -6   1   16.60    5.80
  -3  -6  -1   13.00    7.30
  -3   6  -1   20.30    7.10
  -3   6  -1    9.30    4.30
   3   6   1    6.50    7.70
  -3   6  -1   11.20    6.00
   3   6   1   -0.90    7.80
   3   6   1    7.20    6.10
   4  -6   1   77.49   15.80
   4  -6   1   68.09   10.10
  -4  -6  -1   75.79   10.50
  -4  -6  -1   68.89   10.40
  -4  -6  -1   85.59   10.40
   4  -6   1   71.29   10.80
  -4  -6  -1   86.59   12.10
  -4  -6  -1   79.29   13.40
  -4   6  -1   63.49    7.60
   4   6   1   72.29   11.20
   4   6   1   79.29   13.40
   4   6   1   55.69   11.40
  -4   6  -1   71.09   10.70
  -4   6  -1   47.60    9.80
  -5  -6  -1   75.19   13.60
  -5  -6  -1   83.29   11.90
   5  -6   1  102.19   20.40
  -5  -6  -1   63.49   14.50
   5  -6   1   81.69   14.60
  -5  -6  -1   78.69   14.10
  -5   6  -1   92.29   13.60
   5   6   1   90.19   16.80
  -5   6  -1   86.99   13.70
   5   6   1  101.39   14.60
   5   6   1   72.99   14.30
   6  -6   1    7.60   13.70
  -6  -6  -1    4.80   13.20
   6  -6   1   10.50   19.50
  -6  -6  -1   -0.60   13.70
  -6   6  -1   -0.20   12.50
  -6   6  -1   18.10   12.10
  -6   6  -1   -0.20   17.50
  -7  -6  -1   32.30   16.80
   7  -6   1   61.09   18.90
   7  -6   1   62.99   24.30
  -7   6  -1   47.80   17.50
  -7   6  -1   52.19   15.50
  -7   6  -1   51.69   22.60
   7  -7  -1   33.30   17.30
   7  -7  -1    7.10   23.50
  -7  -7   1    3.80   15.30
  -7   7   1  -14.40   14.80
  -7   7   1   26.70   21.90
  -7   7   1   20.20   13.80
   6  -7  -1   29.80   16.70
  -6  -7   1   28.30   14.60
   6  -7  -1   20.60   15.00
  -6   7   1   66.19   13.50
  -6   7   1   56.99   13.90
  -6   7   1   83.49   17.70
   5  -7  -1  259.17   24.70
  -5  -7   1  252.77   21.80
  -5  -7   1  217.38   22.40
  -5  -7   1  243.08   24.60
  -5  -7   1  269.87   24.20
   5  -7  -1  266.47   30.00
   5   7  -1  193.08   23.00
  -5   7   1  187.38   21.30
  -5   7   1  202.58   26.70
  -5   7   1  190.98   22.00
   5   7  -1  225.48   25.00
   5   7  -1  234.28   23.90
  -4  -7   1   19.80    8.20
  -4  -7   1   35.80   11.60
   4  -7  -1   21.00   11.10
   4  -7  -1   28.10    7.60
  -4  -7   1   24.50    7.50
   4  -7  -1   29.40    8.40
  -4  -7   1   25.40    9.80
  -4  -7   1   22.60    9.50
   4   7  -1   45.50   10.60
  -4   7   1   34.80    5.40
  -4   7   1   29.50    8.30
   4   7  -1   30.00    8.80
   4   7  -1   42.50   10.70
  -4   7   1   13.30    7.90
   3  -7  -1  377.46   31.10
   3  -7  -1  377.16   31.10
   3  -7  -1  401.16   35.10
  -3  -7   1  387.46   31.00
  -3  -7   1  399.56   32.40
  -3  -7   1  389.26   34.20
  -3  -7   1  378.56   32.10
  -3  -7   1  399.36   32.90
   3   7  -1  413.56   33.30
  -3   7   1  460.25   30.60
  -3   7   1  450.35   31.60
  -3   7   1  466.95   32.40
   3   7  -1  406.06   32.90
  -2  -7   1  829.72   60.79
  -2  -7   1  809.22   59.59
  -2  -7   1  827.52   61.19
  -2  -7   1  807.12   61.89
  -2  -7   1  904.01   59.49
  -2  -7   1  811.32   60.89
   2   7  -1  783.32   60.99
   2   7  -1  769.52   60.89
   2   7  -1  781.42   61.09
   1  -7  -1  950.30   68.19
  -1  -7   1  914.91   68.39
   1  -7  -1  932.11   68.39
  -1  -7   1  906.71   68.39
   1  -7  -1  887.81   68.99
  -1  -7   1  947.01   68.69
  -1  -7   1  951.40   68.69
   1   7  -1  966.80   68.49
   1   7  -1  953.30   67.99
   1   7  -1  891.11   68.29
   0  -7   1  387.96   28.30
   0  -7  -1  371.66   27.80
   0  -7  -1  407.26   27.80
   0  -7   1  319.07   26.90
   0  -7  -1  415.46   26.80
   0  -7   1  354.56   27.90
   0  -7  -1  377.46   28.20
   0  -7   1  371.86   27.70
   0  -7   1  372.86   27.10
   0   7   1  343.37   27.20
   0   7  -1  355.46   27.20
   0   7   1  352.06   27.70
  -1  -7  -1  966.80   70.29
   1  -7   1  953.80   70.09
  -1  -7  -1  962.90   70.09
  -1  -7  -1  946.11   70.19
  -1  -7  -1  955.40   70.39
   1  -7   1  938.61   70.89
  -1  -7  -1  933.61   69.99
   1  -7   1  965.70   70.19
   1   7   1  955.20   70.09
  -1   7  -1  928.41   69.89
  -1   7  -1 1014.00   70.09
   1   7   1  918.71   70.09
   1   7   1  916.81   69.79
  -1   7  -1 1000.50   69.19
   2  -7   1  866.61   58.99
  -2  -7  -1  774.32   59.19
   2  -7   1  778.52   61.49
   2  -7   1  787.62   58.99
   2  -7   1  801.32   60.29
  -2  -7  -1  816.72   60.49
  -2  -7  -1  819.22   60.69
  -2  -7  -1  795.52   59.09
  -2  -7  -1  833.42   60.79
  -2  -7  -1  767.52   61.09
   2   7   1  789.82   60.59
  -2   7  -1  862.61   59.59
   2   7   1  863.31   60.89
  -2   7  -1  807.22   59.69
   2   7   1  798.72   59.19
   2   7   1  795.92   60.59
  -2   7  -1  853.61   60.59
   3  -7   1  421.96   35.60
   3  -7   1  418.56   32.00
  -3  -7  -1  416.66   31.80
  -3  -7  -1  455.95   35.00
   3  -7   1  412.16   31.60
  -3  -7  -1  440.26   33.00
  -3  -7  -1  451.95   33.60
  -3  -7  -1  452.25   33.20
   3   7   1  413.46   33.50
  -3   7  -1  410.16   31.20
  -3   7  -1  427.76   33.20
   3   7   1  380.06   31.70
   3   7   1  364.66   33.60
  -3   7  -1  398.46   32.10
  -4  -7  -1   23.80   10.10
  -4  -7  -1   32.60    7.90
  -4  -7  -1   22.70    9.60
  -4  -7  -1   32.90   11.50
   4  -7   1   32.60    8.00
   4  -7   1   17.40    8.10
   4  -7   1   32.70   13.80
  -4  -7  -1   35.80    8.80
  -4   7  -1   34.30    8.80
   4   7   1   37.80   10.60
   4   7   1   29.00    8.70
  -4   7  -1   24.80    6.10
  -4   7  -1   17.70    8.10
   4   7   1   40.20   11.50
  -5  -7  -1  194.48   22.30
  -5  -7  -1  162.08   22.30
   5  -7   1  236.68   28.30
   5  -7   1  210.28   22.30
  -5  -7  -1  171.18   22.10
  -5  -7  -1  206.18   20.80
   5   7   1  242.38   25.00
   5   7   1  249.97   22.80
  -5   7  -1  233.18   22.80
  -5   7  -1  262.97   23.10
   5   7   1  272.77   24.40
  -6  -7  -1   53.29   14.90
   6  -7   1   43.60   21.40
   6  -7   1   48.70   15.70
  -6   7  -1   34.70   19.10
  -6   7  -1   41.00   13.60
  -6   7  -1   48.20   14.60
  -7  -7  -1   12.00   16.10
   7  -7   1   16.70   23.50
   7  -7   1   36.00   17.70
  -7   7  -1   28.90   21.80
  -7   7  -1   30.20   14.80
  -7   7  -1    1.00   14.00
  -7  -8   1   10.90   16.00
   7  -8  -1   22.60   24.50
   7  -8  -1   25.90   17.00
  -7   8   1   10.20   14.80
  -7   8   1   27.60   22.30
  -7   8   1    6.00   15.20
   6  -8  -1   44.40   15.10
   6  -8  -1   80.49   22.70
  -6  -8   1   49.80   14.60
  -6   8   1   41.60   19.50
  -6   8   1   15.30   13.30
  -6   8   1   53.59   14.30
   5  -8  -1  300.97   31.70
  -5  -8   1  372.36   39.70
  -5  -8   1  308.07   27.20
  -5  -8   1  291.37   29.80
  -5  -8   1  317.07   29.30
   5  -8  -1  303.57   29.30
  -5   8   1  319.47   30.60
   5   8  -1  339.97   29.90
  -5   8   1  319.07   28.30
   5   8  -1  351.66   32.90
  -5   8   1  267.37   27.80
  -4  -8   1  208.08   19.80
   4  -8  -1  227.68   20.60
  -4  -8   1  240.88   22.40
  -4  -8   1  207.58   20.60
  -4  -8   1  260.77   24.80
   4  -8  -1  212.38   21.00
   4  -8  -1  250.27   26.90
  -4  -8   1  222.08   22.70
  -4   8   1  229.58   18.80
   4   8  -1  258.17   23.10
   4   8  -1  272.37   24.00
  -4   8   1  270.17   21.50
  -4   8   1  231.58   20.80
  -3  -8   1  414.36   35.80
  -3  -8   1  385.46   32.60
   3  -8  -1  400.46   32.90
   3  -8  -1  390.86   32.80
   3  -8  -1  399.06   36.90
  -3  -8   1  438.56   34.50
  -3  -8   1  466.05   35.00
  -3  -8   1  443.26   34.60
  -3   8   1  473.75   33.40
   3   8  -1  467.85   35.10
  -3   8   1  502.65   34.20
  -3   8   1  475.45   32.70
   3   8  -1  476.65   35.00
   2  -8  -1  297.47   25.60
  -2  -8   1  295.57   26.20
   2  -8  -1  288.47   23.90
  -2  -8   1  309.67   24.60
   2  -8  -1  338.97   24.60
  -2  -8   1  302.37   24.80
  -2  -8   1  298.77   25.00
  -2   8   1  275.17   23.20
  -2   8   1  337.77   24.30
   2   8  -1  297.77   24.40
   2   8  -1  312.67   24.80
  -2   8   1  284.87   22.70
   2   8  -1  281.57   24.70
   1  -8  -1  105.99    9.90
  -1  -8   1   91.29    9.20
  -1  -8   1   96.19    9.90
  -1  -8   1   95.69    9.80
  -1  -8   1  113.89   10.50
   1  -8  -1   95.09    9.50
  -1  -8   1   89.29    7.10
   1  -8  -1   95.39   11.30
   1   8  -1   55.39    8.70
   0  -8  -1  170.38   14.40
   0  -8   1  152.88   13.60
   0  -8  -1  174.18   12.00
   0  -8   1  169.08   13.70
   0  -8   1  151.18   12.40
   0  -8   1  171.28   12.30
   0  -8  -1  139.69   13.50
   0  -8   1  161.78   14.50
   0  -8  -1  173.68   12.00
   0  -8  -1  179.28   13.50
   0   8  -1  162.28   12.80
   0   8   1  134.09   12.60
   0   8   1  141.59   13.30
   0   8   1  155.98   12.70
   0   8  -1  157.68   12.70
  -1  -8  -1   61.69    7.80
  -1  -8  -1   46.80    7.90
   1  -8   1   43.40    9.30
  -1  -8  -1   47.20    8.20
   1  -8   1   62.99    8.10
   1  -8   1   41.20    8.50
  -1  -8  -1   50.69    8.80
   1   8   1   98.09    8.80
  -1   8  -1   93.29    6.20
  -1   8  -1   87.79    8.40
   1   8   1   85.59    6.00
   1   8   1   75.89    5.90
   1   8   1   96.29    8.80
   1   8   1   98.59    7.60
  -2  -8  -1  322.07   24.50
   2  -8   1  294.37   24.60
  -2  -8  -1  278.87   26.40
  -2  -8  -1  313.67   25.20
   2  -8   1  298.27   25.90
  -2  -8  -1  282.67   26.70
  -2  -8  -1  295.67   24.90
  -2   8  -1  314.97   23.70
  -2   8  -1  316.67   23.20
   2   8   1  290.27   24.80
  -2   8  -1  336.47   25.00
   2   8   1  298.17   25.80
   2   8   1  297.37   24.70
  -3  -8  -1  494.45   35.90
  -3  -8  -1  484.35   37.50
   3  -8   1  475.85   38.30
  -3  -8  -1  460.45   34.00
   3  -8   1  461.15   34.40
  -3  -8  -1  504.65   36.00
  -3  -8  -1  455.65   36.10
   3  -8   1  455.85   34.00
  -3   8  -1  427.36   34.00
  -3   8  -1  453.65   35.50
   3   8   1  416.56   34.10
   3   8   1  431.26   36.10
  -3   8  -1  443.56   34.50
   3   8   1  410.16   36.10
  -4  -8  -1  252.27   23.70
   4  -8   1  241.78   21.90
  -4  -8  -1  280.57   23.70
   4  -8   1  242.78   21.70
  -4  -8  -1  271.87   25.50
  -4  -8  -1  266.17   22.80
   4  -8   1  262.47   27.70
  -4  -8  -1  214.48   21.20
  -4   8  -1  220.68   20.10
   4   8   1  264.57   21.70
   4   8   1  218.28   23.60
   4   8   1  273.17   25.00
  -4   8  -1  222.18   21.90
  -4   8  -1  277.17   22.80
   5  -8   1  290.87   30.30
  -5  -8  -1  390.66   34.80
  -5  -8  -1  367.76   31.70
   5  -8   1  355.96   37.00
  -5  -8  -1  350.26   29.70
  -5  -8  -1  345.17   31.30
  -5   8  -1  342.17   30.10
   5   8   1  341.27   31.60
  -5   8  -1  310.87   30.30
   6  -8   1   33.90   14.80
   6  -8   1   40.80   21.80
  -6  -8  -1   58.69   15.90
  -6   8  -1   45.70   16.00
  -6   8  -1   62.19   15.20
  -6   8  -1   46.20   14.30
   7  -8   1   24.60   17.30
   7  -8   1   32.80   24.30
  -7  -8  -1    5.70   16.00
  -7   8  -1   -9.10   15.50
  -7   8  -1   29.80   22.10
  -7   8  -1   -0.70   14.00
  -7  -9   1  -10.40   17.20
   7  -9  -1   12.40   24.80
   7  -9  -1   28.20   17.40
  -7   9   1  -16.30   13.90
  -7   9   1   29.00   22.30
  -7   9   1   18.00   15.60
   6  -9  -1  102.49   24.10
   6  -9  -1   67.49   16.10
  -6  -9   1   57.29   15.70
  -6   9   1   36.60   13.50
  -6   9   1   57.39   14.90
  -6   9   1   84.09   21.40
  -5  -9   1   15.30   12.00
   5  -9  -1   25.40   18.10
  -5  -9   1   -5.10   10.10
   5  -9  -1   12.50   10.70
  -5  -9   1   12.90   14.80
  -5   9   1   19.30   11.30
  -5   9   1    6.60   15.90
  -5   9   1    7.00    9.50
   5   9  -1   10.60   12.00
  -4  -9   1   62.29   14.10
  -4  -9   1   46.40    7.80
  -4  -9   1   49.80   11.30
   4  -9  -1   70.79    9.20
  -4  -9   1   58.59   10.20
   4  -9  -1   62.79    9.60
   4  -9  -1   57.79   16.50
  -4  -9   1   39.50   11.70
   4   9  -1   37.20   11.30
  -4   9   1   48.70    9.00
  -4   9   1   49.00    7.00
   4   9  -1   56.99   12.40
  -4   9   1   55.89   10.00
  -3  -9   1   85.09    7.30
  -3  -9   1   77.09   10.90
  -3  -9   1   60.29    6.80
  -3  -9   1   67.39   12.80
  -3  -9   1   80.29   10.50
   3  -9  -1   66.49    7.10
  -3  -9   1   71.09   11.20
   3  -9  -1   51.59   13.70
   3  -9  -1   67.19    7.00
  -3   9   1   57.69    7.70
  -3   9   1   67.99    7.30
   3   9  -1   58.49   10.60
   3   9  -1   71.29   10.60
  -3   9   1   75.39    9.60
   2  -9  -1 2569.84  188.58
   2  -9  -1 2499.75  188.48
  -2  -9   1 2475.95  189.18
  -2  -9   1 2792.62  189.68
  -2  -9   1 2723.63  189.08
  -2  -9   1 2664.73  188.88
   2  -9  -1 2522.45  190.08
  -2  -9   1 2760.72  189.08
   2   9  -1 2528.25  188.68
   2   9  -1 2607.74  188.98
  -2   9   1 2540.75  187.68
  -2   9   1 2616.34  188.78
  -2   9   1 2467.85  188.18
   2   9  -1 2519.55  188.88
  -1  -9   1   22.40    7.00
  -1  -9   1   23.30    6.80
  -1  -9   1   12.90    5.60
  -1  -9   1   27.10    5.80
   1   9  -1   41.20    6.40
   1   9  -1   42.60    6.60
   1   9  -1   42.90    3.90
   0  -9  -1  408.16   29.00
   0  -9   1  369.06   30.20
   0  -9   1  398.66   30.30
   0  -9  -1  386.46   30.10
   0  -9  -1  407.26   31.00
   0  -9   1  397.06   31.00
   0  -9  -1  388.26   30.20
   0  -9  -1  407.06   29.00
   0  -9   1  437.36   29.20
   0  -9   1  387.26   29.30
   0   9  -1  393.46   29.60
   0   9   1  362.66   30.20
   0   9  -1  388.36   29.50
   0   9   1  390.56   29.50
   0   9   1  387.16   29.50
  -1  -9  -1   44.80    6.00
   1  -9   1   53.49    9.10
  -1  -9  -1   52.49    8.60
   1  -9   1   45.70    7.90
   1  -9   1   55.89    7.00
  -1  -9  -1   52.49    6.90
  -1  -9  -1   47.70    7.00
  -1  -9  -1   47.40    6.50
   1   9   1   19.40    6.00
   1   9   1   10.60    5.70
  -1   9  -1   22.30    2.80
   1   9   1   25.80    3.20
  -1   9  -1   23.10    6.40
   1   9   1   20.20    3.10
  -2  -9  -1 2617.74  188.28
  -2  -9  -1 2410.26  187.98
   2  -9   1 2475.65  188.88
  -2  -9  -1 2563.64  187.68
   2  -9   1 2494.95  187.48
  -2  -9  -1 2614.54  187.88
  -2  -9  -1 2509.05  187.68
   2   9   1 2595.84  187.58
   2   9   1 2571.14  187.68
  -2   9  -1 2497.05  187.68
   2   9   1 2706.23  187.98
  -2   9  -1 2593.84  186.98
  -2   9  -1 2786.52  186.58
  -3  -9  -1   59.89   10.20
  -3  -9  -1   77.59    6.70
   3  -9   1   64.29    7.40
   3  -9   1   63.49   12.10
  -3  -9  -1   51.89   10.30
  -3  -9  -1   62.89   10.30
   3  -9   1   68.29    6.90
  -3  -9  -1   54.39   11.70
  -3  -9  -1   56.69    6.90
   3   9   1   67.19   10.20
  -3   9  -1   78.69   10.00
  -3   9  -1   58.69    7.90
  -3   9  -1   71.09    7.60
   3   9   1   53.49   10.40
   4  -9   1   54.29   12.50
  -4  -9  -1   44.20   14.20
  -4  -9  -1   44.40   11.80
   4  -9   1   38.30    8.50
  -4  -9  -1   54.69   10.40
  -4  -9  -1   43.70    7.90
  -4  -9  -1   23.60   10.70
   4  -9   1   48.40   15.90
  -4   9  -1   52.09   10.60
  -4   9  -1   59.89    9.20
   4   9   1   55.19   12.50
  -4   9  -1   59.89    7.60
   4   9   1   56.39   12.40
   4   9   1   51.39    8.70
  -5  -9  -1   20.40   14.80
  -5  -9  -1    8.70   10.70
   5  -9   1   16.20   10.40
  -5  -9  -1    0.00   11.30
   5  -9   1    5.30   18.20
  -5   9  -1   28.80   12.40
   5   9   1   11.00   13.00
  -5   9  -1   -9.60    9.10
   6  -9   1   43.90   15.00
  -6  -9  -1   50.49   16.80
   6  -9   1   61.99   22.80
  -6   9  -1   66.39   15.80
  -6   9  -1   33.50   19.50
  -6   9  -1   57.79   13.80
   7  -9   1   33.40   17.20
  -7  -9  -1   -5.30   16.10
   7  -9   1   16.80   24.20
  -7   9  -1   23.60   21.80
  -7   9  -1   -2.40   14.30
  -7   9  -1   29.50   16.60
  -7 -10   1   13.40   18.60
   7 -10  -1   61.09   18.10
   7 -10  -1   19.50   25.60
  -7  10   1   13.40   22.70
  -7  10   1   35.60   14.70
  -7  10   1    9.50   14.60
   6 -10  -1    9.70   21.60
  -6 -10   1  -16.60   14.00
   6 -10  -1   27.70   14.10
  -6  10   1   26.00   13.20
  -6  10   1    6.50   19.50
  -6  10   1    6.10   11.30
  -5 -10   1   13.80   14.60
  -5 -10   1   21.20   12.50
   5 -10  -1   -4.00   18.20
  -5 -10   1   20.00   10.80
   5 -10  -1    5.80   10.20
  -5  10   1   12.80    9.40
  -5  10   1   -0.70   16.90
  -5  10   1   -6.20   10.90
   5  10  -1   24.00   12.60
  -4 -10   1  139.49   15.10
   4 -10  -1  120.59   14.20
  -4 -10   1   97.19   15.50
   4 -10  -1  137.79   20.20
   4 -10  -1  128.59   12.70
  -4 -10   1  133.89   18.90
  -4 -10   1  102.79   14.90
  -4  10   1   84.79   17.90
  -4  10   1  111.99   10.80
   4  10  -1   96.79   15.30
  -4  10   1  131.39   14.60
  -4  10   1   92.59   12.10
  -3 -10   1  468.05   35.60
  -3 -10   1  485.65   32.50
  -3 -10   1  437.36   37.40
   3 -10  -1  448.66   38.40
  -3 -10   1  482.25   35.70
  -3 -10   1  480.45   35.50
   3 -10  -1  436.76   32.90
   3 -10  -1  442.56   33.00
   3  10  -1  412.16   35.40
   3  10  -1  424.56   35.60
  -3  10   1  422.66   33.60
  -3  10   1  388.56   33.40
  -3  10   1  447.46   34.90
   2 -10  -1  173.08   17.70
  -2 -10   1  190.28   19.00
  -2 -10   1  192.28   18.40
   2 -10  -1  193.98   18.30
  -2 -10   1  169.28   19.80
   2 -10  -1  186.78   20.90
  -2 -10   1  175.48   18.50
   2  10  -1  233.58   17.70
   2  10  -1  225.28   19.00
   2  10  -1  211.38   19.20
  -2  10   1  213.38   18.20
  -2  10   1  224.08   15.70
  -2  10   1  223.48   17.40
   1 -10  -1  570.04   45.20
  -1 -10   1  547.65   45.20
  -1 -10   1  531.95   44.60
  -1 -10   1  540.65   45.00
   1 -10  -1  587.84   45.00
  -1 -10   1  554.74   45.70
  -1 -10   1  575.44   43.60
   1 -10  -1  532.35   45.80
   1  10  -1  666.43   45.10
  -1  10   1  608.34   43.30
   1  10  -1  683.13   45.00
   1  10  -1  632.14   43.60
  -1  10   1  666.93   43.30
   0 -10  -1  447.96   34.50
   0 -10   1  415.66   34.60
   0 -10   1  470.15   34.60
   0 -10   1  492.15   33.30
   0 -10  -1  446.96   33.10
   0 -10  -1  466.35   33.10
   0 -10  -1  470.05   34.70
   0 -10   1  471.45   35.40
   0 -10   1  434.76   33.50
   0 -10  -1  466.05   35.30
   0  10  -1  460.95   33.70
   0  10   1  407.56   34.30
   0  10   1  442.86   33.70
   0  10   1  430.26   33.60
   0  10  -1  444.56   33.70
  -1 -10  -1  670.13   45.50
  -1 -10  -1  670.93   45.90
  -1 -10  -1  620.14   45.60
  -1 -10  -1  660.53   46.70
  -1 -10  -1  632.84   46.10
   1 -10   1  656.23   46.40
   1 -10   1  659.63   47.30
   1 -10   1  694.53   45.90
  -1  10  -1  538.75   45.60
   1  10   1  523.05   45.60
   1  10   1  539.55   44.20
   1  10   1  510.25   45.40
  -1  10  -1  595.74   44.20
   2 -10   1  224.08   21.30
  -2 -10  -1  239.78   19.70
  -2 -10  -1  267.37   19.00
  -2 -10  -1  251.97   18.60
  -2 -10  -1  241.38   19.60
   2 -10   1  192.28   18.50
  -2 -10  -1  214.98   20.40
   2 -10   1  217.38   19.20
  -2  10  -1  205.18   16.10
   2  10   1  179.48   18.80
   2  10   1  181.78   18.20
  -2  10  -1  187.68   17.20
  -2  10  -1  161.68   18.70
   2  10   1  189.08   17.80
  -3 -10  -1  426.06   34.20
   3 -10   1  393.96   36.70
  -3 -10  -1  439.26   34.10
  -3 -10  -1  435.56   36.00
  -3 -10  -1  378.76   33.90
   3 -10   1  437.06   31.60
  -3 -10  -1  408.86   31.00
   3 -10   1  386.66   31.90
  -3 -10  -1  370.46   31.00
   3  10   1  451.35   35.10
   3  10   1  476.75   34.40
  -3  10  -1  456.75   32.30
  -3  10  -1  495.35   34.60
  -3  10  -1  472.35   32.40
  -4 -10  -1   97.29   15.20
  -4 -10  -1  120.69   15.20
   4 -10   1  104.69   19.80
   4 -10   1  103.59   12.30
  -4 -10  -1   88.89   14.00
  -4  10  -1  129.29   11.50
  -4  10  -1  118.39   12.70
  -4  10  -1  142.39   14.70
   4  10   1  135.09   16.00
   5 -10   1   15.70   15.10
  -5 -10  -1   24.70   12.60
  -5 -10  -1   43.30   15.50
  -5 -10  -1   -0.40   11.30
   5 -10   1   14.30   10.20
  -5  10  -1   18.70   12.40
   5  10   1   15.80   13.10
  -5  10  -1   14.10    9.80
   6 -10   1   18.20   13.60
  -6 -10  -1    4.00   14.00
   6 -10   1   17.50   22.50
  -6  10  -1   15.50   20.00
  -6  10  -1    5.90   14.00
  -6  10  -1   11.20   12.10
   7 -10   1   38.70   25.90
   7 -10   1   34.60   17.10
  -7 -10  -1   20.10   18.60
  -7  10  -1   16.80   14.90
  -7  10  -1   29.20   22.70
  -7  10  -1   10.00   14.40
   7 -11  -1    5.30   25.40
   7 -11  -1   26.70   17.30
  -7 -11   1    4.50   18.70
  -7  11   1   25.40   15.70
  -7  11   1   36.70   23.70
   6 -11  -1  157.38   20.50
  -6 -11   1  143.89   21.30
   6 -11  -1  169.28   29.20
  -6  11   1  156.58   18.70
  -6  11   1  159.78   19.50
  -6  11   1  154.68   27.50
  -5 -11   1   54.09   17.50
  -5 -11   1   58.39   13.40
   5 -11  -1   50.09   11.90
  -5 -11   1   39.50   13.60
   5 -11  -1   74.99   17.90
  -5  11   1   44.90   10.90
   5  11  -1   55.49   14.60
  -5  11   1   60.49   13.10
  -5  11   1   24.00   14.70
   4 -11  -1   25.70    7.10
  -4 -11   1   21.00   13.40
  -4 -11   1   20.70   11.00
   4 -11  -1   15.30   16.00
  -4 -11   1   16.90   10.40
  -4  11   1    0.80    5.70
  -4  11   1    2.00    8.80
  -4  11   1    8.90   14.10
   4  11  -1   -3.30   10.40
  -4  11   1    2.10    7.00
  -3 -11   1  283.47   24.10
   3 -11  -1  235.48   25.20
   3 -11  -1  262.47   20.50
  -3 -11   1  243.18   25.50
  -3 -11   1  234.38   23.80
   3 -11  -1  269.97   20.50
  -3 -11   1  258.47   24.10
  -3  11   1  306.67   24.20
   3  11  -1  283.17   24.50
  -3  11   1  296.57   21.50
  -3  11   1  283.27   21.80
   3  11  -1  303.17   23.80
  -2 -11   1  835.92   63.69
  -2 -11   1  765.72   62.59
  -2 -11   1  759.62   62.79
   2 -11  -1  793.52   62.59
   2 -11  -1  768.92   64.19
  -2 -11   1  810.32   63.09
  -2  11   1  922.21   60.89
   2  11  -1  889.51   63.09
  -2  11   1  810.22   62.69
   2  11  -1  851.91   62.79
  -2  11   1  888.31   62.09
   2  11  -1  894.91   62.19
   1 -11  -1  123.09   13.50
  -1 -11   1   86.89   13.90
  -1 -11   1  109.19   12.90
  -1 -11   1   91.99   12.40
  -1 -11   1  105.19   13.10
   1 -11  -1  192.88   15.60
  -1 -11   1  103.99   10.60
   1  11  -1  145.19   10.70
   1  11  -1  134.29   13.30
  -1  11   1  156.98   10.10
   1  11  -1  135.29   10.40
  -1  11   1  148.39   14.50
   1  11  -1  150.68   13.20
   0 -11   1  404.86   30.50
   0 -11  -1  429.36   31.50
   0 -11  -1  416.66   32.50
   0 -11  -1  391.96   30.10
   0 -11   1  374.16   31.50
   0 -11  -1  391.06   31.50
   0 -11  -1  393.86   30.00
   0 -11   1  441.16   30.20
   0 -11   1  445.66   32.10
   0 -11   1  417.76   32.60
   0  11  -1  419.56   30.60
   0  11   1  399.86   30.60
   0  11   1  383.26   31.40
   0  11  -1  414.86   30.60
   0  11   1  392.86   30.50
  -1 -11  -1  148.29   12.70
   1 -11   1  145.09   13.30
   1 -11   1  143.49   14.60
  -1 -11  -1  127.69   13.30
  -1 -11  -1  113.89   11.80
  -1 -11  -1  136.69   11.90
   1  11   1   98.09   11.10
   1  11   1  115.39   11.10
  -1  11  -1  109.29    8.70
  -1  11  -1  103.09   11.60
   1  11   1  102.49    9.10
   1  11   1   93.09    8.80
   2 -11   1  894.11   65.29
  -2 -11  -1  905.51   64.19
   2 -11   1  864.31   63.69
  -2 -11  -1  951.80   64.69
  -2 -11  -1  897.81   63.69
  -2 -11  -1  926.01   64.19
   2 -11   1  687.13   63.19
  -2 -11  -1  923.51   63.69
   2  11   1  787.92   62.79
   2  11   1  849.32   63.69
   2  11   1  753.72   63.39
  -2  11  -1  836.62   61.79
  -2  11  -1  803.92   62.79
   3 -11   1  295.57   21.80
   3 -11   1  315.57   28.50
  -3 -11  -1  271.17   27.00
  -3 -11  -1  282.17   25.30
  -3 -11  -1  316.57   25.20
   3 -11   1  302.37   21.50
  -3 -11  -1  279.57   24.90
  -3  11  -1  290.37   24.60
   3  11   1  265.97   24.30
  -3  11  -1  260.77   22.60
  -3  11  -1  267.27   22.40
   3  11   1  229.78   25.70
  -4 -11  -1   16.10   10.10
  -4 -11  -1   34.20   14.10
  -4 -11  -1   25.20   11.00
   4 -11   1    5.90    6.50
   4 -11   1  -13.80   15.30
   4  11   1   34.20   11.20
  -4  11  -1    6.60    7.30
  -4  11  -1    8.90    6.30
  -4  11  -1   12.90   10.70
  -5 -11  -1   28.20   13.80
   5 -11   1   47.20   20.90
  -5 -11  -1   73.39   17.90
   5 -11   1   54.99   11.80
  -5 -11  -1   69.89   14.00
  -5  11  -1   62.79   14.10
  -5  11  -1   44.10   10.80
   5  11   1   39.30   15.30
   6 -11   1  154.78   20.40
  -6 -11  -1  125.39   21.00
   6 -11   1  192.08   29.70
  -6  11  -1  167.48   24.50
  -6  11  -1  132.69   18.40
  -6  11  -1  157.88   20.20
  -7 -11  -1    8.20   18.80
   7 -11   1   44.90   27.40
   7 -11   1   37.00   17.00
  -7  11  -1   32.40   23.90
  -7  11  -1   17.80   15.00
  -7  11  -1   21.30   16.50
   7 -12  -1   13.20   26.60
  -7 -12   1   10.60   16.50
   7 -12  -1   62.69   17.70
  -7  12   1   51.69   16.70
  -7  12   1   22.40   23.40
   6 -12  -1   61.49   24.40
   6 -12  -1   55.09   14.70
  -6 -12   1   29.20   15.00
  -6  12   1   31.70   12.10
  -6  12   1   44.90   21.40
  -6  12   1   29.10   13.30
  -5 -12   1   23.10   15.70
   5 -12  -1    9.20   10.10
   5 -12  -1   40.60   20.80
  -5 -12   1    6.40   12.70
  -5 -12   1   13.30   12.40
  -5  12   1   21.80    9.70
  -5  12   1   18.10   18.10
  -5  12   1   24.40   12.10
   5  12  -1   24.40   14.30
  -4 -12   1   52.29   16.20
   4 -12  -1   66.49   18.20
  -4 -12   1   59.89   12.20
  -4 -12   1   60.29   12.20
   4 -12  -1   51.39    7.90
  -4  12   1   35.10    7.10
   4  12  -1   11.60   11.50
  -4  12   1   24.80   15.70
  -4  12   1   26.00    7.80
  -4  12   1   35.40   10.20
  -3 -12   1   59.39   12.40
   3 -12  -1   45.40   14.60
   3 -12  -1   52.29    5.30
  -3 -12   1   41.00   13.00
  -3 -12   1   45.10   10.40
   3  12  -1   41.50   10.80
  -3  12   1   67.89   10.10
  -3  12   1   63.99    6.70
  -3  12   1   64.89    8.00
  -3  12   1   54.79   11.60
   2 -12  -1   28.30   10.90
  -2 -12   1   28.60    8.30
  -2 -12   1   24.50    9.30
  -2 -12   1   24.70    9.50
   2 -12  -1   17.40    7.40
  -2 -12   1   29.60    7.50
   2 -12  -1   24.30    7.90
   2  12  -1   42.90    6.10
   2  12  -1   41.30    8.70
  -2  12   1   41.20    6.90
  -2  12   1   29.60    8.50
   2  12  -1   48.40    8.00
  -1 -12   1  715.93   51.39
  -1 -12   1  723.63   50.79
  -1 -12   1  713.23   50.59
  -1 -12   1  760.32   49.10
   1 -12  -1  729.33   50.99
   1 -12  -1  673.73   51.29
   1 -12  -1  722.83   50.39
  -1 -12   1  679.83   50.09
  -1  12   1  609.64   51.09
   1  12  -1  628.54   49.99
  -1  12   1  584.24   48.60
   1  12  -1  687.23   48.80
   1  12  -1  606.34   48.90
  -1  12   1  636.74   48.60
   1  12  -1  618.74   49.99
   0 -12   1  750.42   53.89
   0 -12   1  769.02   52.69
   0 -12   1  724.63   54.69
   0 -12  -1  707.53   53.79
   0 -12   1  693.83   53.89
   0 -12  -1  701.03   52.59
   0 -12  -1  717.03   54.59
   0 -12  -1  697.43   52.59
   0 -12   1  692.93   52.89
   0 -12  -1  738.13   53.79
   0  12  -1  716.83   52.99
   0  12  -1  730.83   52.99
   0  12   1  722.23   53.69
   0  12   1  713.73   52.99
   0  12   1  707.73   52.99
  -1 -12  -1  603.54   50.09
  -1 -12  -1  590.44   49.70
   1 -12   1  608.04   50.89
   1 -12   1  637.94   50.69
   1 -12   1  693.53   50.09
  -1 -12  -1  650.83   50.09
  -1 -12  -1  676.13   50.59
   1  12   1  653.13   49.90
  -1  12  -1  736.83   50.29
   1  12   1  685.43   49.80
  -1  12  -1  744.63   48.40
   1  12   1  668.43   48.50
   1  12   1  659.93   48.60
  -2 -12  -1   31.80    7.30
  -2 -12  -1   41.40    8.40
   2 -12   1   36.00   11.00
  -2 -12  -1   54.49    9.90
  -2 -12  -1   36.20    9.70
   2 -12   1   30.70    8.40
  -2 -12  -1   66.89    8.90
   2 -12   1   43.80    8.60
  -2  12  -1   27.60    3.90
  -2  12  -1   27.80    9.10
   2  12   1   27.80    8.70
  -2  12  -1   22.60    7.10
   2  12   1   38.10    8.90
   2  12   1   28.00    7.20
   3 -12   1   59.89   15.30
  -3 -12  -1   64.19   11.00
  -3 -12  -1   61.99   11.70
  -3 -12  -1   42.60   12.70
   3 -12   1   63.49    7.00
  -3  12  -1   57.59    8.40
  -3  12  -1   62.59    7.30
  -3  12  -1   58.59   10.60
   3  12   1   53.49   11.90
  -4 -12  -1   56.09   15.20
   4 -12   1   57.29   18.10
  -4 -12  -1   36.50   12.10
   4 -12   1   38.30    7.80
  -4 -12  -1   39.50   12.20
  -4  12  -1   59.89   12.70
   4  12   1   61.19   13.60
  -4  12  -1   57.89    8.90
  -4  12  -1   61.49    8.60
   5 -12   1   12.60   10.00
   5 -12   1   28.00   20.10
  -5 -12  -1   26.80   13.10
  -5 -12  -1    6.60   13.20
  -5 -12  -1   31.60   16.70
  -5  12  -1    3.40   12.70
  -5  12  -1   -0.80    9.20
   5  12   1   14.70   13.30
   6 -12   1   41.20   14.10
  -6 -12  -1   32.40   17.30
   6 -12   1   25.90   24.30
  -6  12  -1   43.90   22.80
  -6  12  -1   32.40   12.50
  -6  12  -1   58.49   14.80
   7 -12   1   34.50   27.30
  -7 -12  -1   13.60   16.70
   7 -12   1   53.49   17.00
  -7  12  -1    4.10   14.40
  -7  12  -1   32.50   24.00
  -7  12  -1   23.80   15.20
  -7 -13   1   25.70   17.00
   7 -13  -1   27.90   28.40
   7 -13  -1   54.49   18.50
  -7  13   1   33.90   16.30
  -7  13   1   28.30   25.10
   6 -13  -1   22.40   23.70
  -6 -13   1   -3.70   14.60
   6 -13  -1   17.60   13.40
  -6  13   1   29.30   22.10
  -6  13   1   12.10   14.10
  -5 -13   1   13.80   17.00
   5 -13  -1   18.70   16.10
  -5 -13   1    7.10   13.30
  -5 -13   1   -0.20   11.50
   5 -13  -1   18.00    9.80
  -5  13   1    0.70    8.60
  -5  13   1   17.00   12.30
  -5  13   1   31.20   18.40
   5  13  -1   14.00   13.80
   4 -13  -1  208.58   26.70
   4 -13  -1  217.08   20.50
  -4 -13   1  263.17   24.80
  -4 -13   1  281.47   28.00
  -4 -13   1  228.68   24.90
  -4  13   1  252.47   20.70
  -4  13   1  291.97   24.00
  -4  13   1  245.48   21.00
   4  13  -1  242.98   25.40
  -4  13   1  253.87   28.60
  -3 -13   1  159.18   19.60
  -3 -13   1  140.79   16.50
   3 -13  -1  162.08   21.10
  -3 -13   1  148.49   17.20
  -3  13   1  147.69   12.90
  -3  13   1  169.98   16.70
  -3  13   1  141.89   19.60
  -3  13   1  146.19   14.60
   3  13  -1  146.99   16.70
   2 -13  -1   10.60    7.30
  -2 -13   1   10.40    9.20
  -2 -13   1   22.30    7.10
  -2 -13   1   18.60    8.10
  -2 -13   1   17.70    9.40
   2 -13  -1   13.20   10.60
   2 -13  -1   14.70    8.80
  -2  13   1    3.40    7.20
  -2  13   1   -5.80    8.90
  -2  13   1    5.50    6.70
   2  13  -1    3.80    7.50
   2  13  -1   12.30    7.10
  -1 -13   1  769.82   51.69
  -1 -13   1  756.42   51.79
   1 -13  -1  745.83   52.79
  -1 -13   1  738.03   52.39
   1 -13  -1  778.82   51.49
  -1 -13   1  683.23   50.99
   1 -13  -1  732.83   51.99
  -1  13   1  630.94   49.40
  -1  13   1  619.04   49.50
   1  13  -1  693.73   49.70
   1  13  -1  612.04   49.80
   1  13  -1  616.24   50.99
   1  13  -1  640.04   50.99
  -1  13   1  623.14   52.09
   0 -13   1  155.48   12.10
   0 -13   1  155.88   14.70
   0 -13  -1  138.79   12.20
   0 -13  -1  168.88   16.20
   0 -13   1  135.89   12.90
   0 -13  -1  141.69   11.90
   0 -13   1  156.78   15.70
   0 -13  -1  153.18   14.60
   0 -13   1  137.89   14.10
   0 -13  -1  148.99   14.60
   0  13  -1  145.79   12.90
   0  13   1  145.19   12.70
   0  13   1  144.59   12.60
   0  13   1  144.39   14.00
   0  13  -1  132.89   12.70
  -1 -13  -1  686.03   52.99
  -1 -13  -1  628.64   52.09
   1 -13   1  680.13   52.19
  -1 -13  -1  636.54   51.79
   1 -13   1  616.94   52.79
  -1 -13  -1  656.03   52.19
   1 -13   1  627.24   52.79
   1  13   1  716.23   51.89
  -1  13  -1  733.23   52.29
   1  13   1  714.53   50.49
  -1  13  -1  773.62   50.39
   1  13   1  701.43   51.79
  -1  13  -1  737.93   50.49
   1  13   1  691.23   50.59
   2 -13   1    3.20    8.90
  -2 -13  -1   -7.80    6.60
   2 -13   1    2.20   10.30
   2 -13   1    1.60    7.70
  -2 -13  -1    6.00    9.30
  -2 -13  -1    6.40    8.90
  -2 -13  -1   27.40    7.40
  -2 -13  -1    6.30    7.60
  -2  13  -1   12.90    7.20
   2  13   1   18.90    7.40
   2  13   1    9.30    7.30
  -2  13  -1   -0.30    7.50
  -2  13  -1   18.60    2.90
   3 -13   1  158.18   20.50
  -3 -13  -1  161.58   17.30
  -3 -13  -1  150.98   18.60
   3 -13   1  150.98   11.60
  -3 -13  -1  127.29   15.90
   3 -13   1  131.49   11.10
   3  13   1  134.49   16.70
  -3  13  -1  135.09   13.60
  -3  13  -1  161.38   16.80
  -3  13  -1  137.19   12.80
   4 -13   1  242.38   20.90
   4 -13   1  261.67   31.00
  -4 -13  -1  266.17   27.80
  -4 -13  -1  225.28   25.10
  -4 -13  -1  260.27   25.20
   4  13   1  260.47   26.20
  -4  13  -1  235.98   21.00
  -4  13  -1  232.08   21.50
  -4  13  -1  306.77   26.10
  -5 -13  -1    9.10   15.60
   5 -13   1    3.90    9.50
   5 -13   1   -5.40   19.80
  -5 -13  -1   11.60   13.20
  -5 -13  -1   15.40   12.20
   5  13   1    0.20   13.40
  -5  13  -1   13.50   14.10
  -5  13  -1   10.10    9.30
  -5  13  -1   11.60   11.60
   6 -13   1   31.90   23.90
   6 -13   1    1.10   12.50
  -6 -13  -1   -4.80   14.80
  -6  13  -1    4.70   16.10
  -6  13  -1   -5.40   10.70
  -6  13  -1   22.60   15.10
   7 -13   1   35.90   28.10
  -7 -13  -1   -4.20   17.00
   7 -13   1   56.19   17.50
  -7  13  -1   12.70   14.00
  -7  13  -1   29.30   24.30
  -7  13  -1   41.30   17.50
   7 -14  -1    6.60   27.20
   7 -14  -1   15.00   18.00
  -7 -14   1  -17.50   16.10
  -7  14   1   23.90   23.60
   6 -14  -1    6.00   23.30
  -6 -14   1   12.30   16.10
   6 -14  -1   38.00   13.90
  -6  14   1    9.60   12.60
  -6  14   1   -5.20   20.50
   5 -14  -1  105.39   24.10
   5 -14  -1   68.59   12.40
  -5 -14   1   66.69   16.40
  -5 -14   1  110.89   21.20
  -5 -14   1   68.39   16.10
  -5  14   1   90.69   22.40
   5  14  -1   58.29   16.30
  -5  14   1   84.89   14.20
   4 -14  -1   17.10   17.40
  -4 -14   1   -4.00   11.50
  -4 -14   1   16.20   11.70
   4 -14  -1   14.30    5.90
  -4 -14   1   22.70   14.80
  -4  14   1    8.90   16.00
  -4  14   1   18.90    6.40
  -4  14   1    5.90    7.00
   4  14  -1   17.30   12.30
  -4  14   1   12.00   10.90
  -3 -14   1  565.44   43.00
  -3 -14   1  517.25   40.40
   3 -14  -1  549.65   39.60
   3 -14  -1  514.65   43.70
   3 -14  -1  494.45   39.80
  -3 -14   1  509.05   40.70
  -3  14   1  453.65   38.10
   3  14  -1  432.06   40.00
  -3  14   1  509.65   39.70
  -3  14   1  440.56   42.40
  -2 -14   1  255.27   24.10
  -2 -14   1  270.37   22.90
   2 -14  -1  265.07   23.70
   2 -14  -1  188.38   21.90
   2 -14  -1  265.57   25.10
  -2 -14   1  257.77   23.80
  -2  14   1  223.48   22.20
   2  14  -1  270.87   22.30
  -2  14   1  265.87   21.90
  -2  14   1  255.97   25.40
  -1 -14   1   25.20    6.40
  -1 -14   1   16.80    7.80
   1 -14  -1   23.90    7.70
   1 -14  -1   24.60    9.40
  -1 -14   1   19.90    4.60
  -1 -14   1   15.60    8.00
   1 -14  -1   14.60    9.70
  -1 -14   1   29.60    8.30
   1  14  -1   30.40    6.80
   1  14  -1   23.90    6.70
   1  14  -1   29.80    4.40
  -1  14   1   24.60    8.40
  -1  14   1   27.50    3.50
  -1  14   1   27.90    3.20
   0 -14  -1    4.20    3.60
   0 -14   1    0.70    3.70
   0 -14  -1    5.60    4.20
   0 -14  -1    0.90    6.70
   0 -14   1   -3.10    6.60
   0 -14  -1   -1.50    6.10
   0 -14   1    1.20    6.90
   0 -14  -1    1.10    8.40
   0 -14   1   17.70    9.00
   0 -14   1    8.50    5.00
   0  14  -1    2.90    4.40
   0  14   1    3.00    4.40
   0  14   1    3.90    4.30
   0  14  -1    2.40    4.30
   0  14   1    0.00    6.00
  -1 -14  -1   40.10   10.20
  -1 -14  -1   28.20    8.00
  -1 -14  -1   39.90    7.00
  -1 -14  -1   26.30    7.80
   1 -14   1   56.99   10.40
   1 -14   1   28.10    9.40
   1 -14   1   37.90    8.30
   1  14   1   35.60    4.50
  -1  14  -1   20.80    3.80
  -1  14  -1   12.60    8.10
   1  14   1   14.20    3.90
   1  14   1   30.70    6.50
   1  14   1   21.30    6.70
  -1  14  -1   21.70    3.20
   2 -14   1  228.68   23.80
   2 -14   1  276.97   26.40
  -2 -14  -1  271.87   25.30
  -2 -14  -1  264.17   25.40
  -2 -14  -1  301.27   24.40
   2 -14   1  271.57   24.30
   2  14   1  246.78   24.30
  -2  14  -1  256.07   24.00
  -2  14  -1  293.07   20.20
  -2  14  -1  264.07   22.80
  -3 -14  -1  463.35   41.20
  -3 -14  -1  487.05   42.70
   3 -14   1  505.85   40.80
  -3 -14  -1  471.35   40.50
   3 -14   1  448.86   42.10
   3 -14   1  482.05   36.60
   3  14   1  533.25   41.10
  -3  14  -1  530.85   40.60
  -3  14  -1  506.25   38.90
  -3  14  -1  567.34   37.60
  -4 -14  -1    7.10   14.10
  -4 -14  -1   -8.80   11.30
   4 -14   1   11.00    6.10
   4 -14   1    2.50   13.30
  -4 -14  -1   -0.60   13.00
  -4  14  -1    2.80    6.80
  -4  14  -1   -2.20    6.60
   4  14   1   -0.90   12.00
  -4  14  -1   26.20   11.30
  -5 -14  -1   59.39   16.00
   5 -14   1   78.79   12.40
  -5 -14  -1   73.09   19.30
   5 -14   1  101.49   24.90
  -5 -14  -1   99.39   17.40
   5  14   1   63.99   17.30
  -5  14  -1   75.09   11.90
  -5  14  -1   77.49   14.80
  -5  14  -1   76.59   22.40
   6 -14   1   14.00   12.80
   6 -14   1   11.80   24.60
  -6 -14  -1    4.20   15.70
  -6  14  -1   15.60   12.00
  -6  14  -1   28.00   22.50
  -6  14  -1    6.70   13.50
  -7 -14  -1   -8.60   17.20
   7 -14   1  -19.60   27.10
   7 -14   1   -2.60   17.10
  -7  14  -1   38.50   15.80
  -7  14  -1   -7.10   14.40
  -7  14  -1   46.70   26.10
   6 -15  -1   39.90   25.80
   6 -15  -1   42.40   13.70
  -6 -15   1   -2.70   16.10
  -6  15   1    6.60   21.90
  -6  15   1   15.10   14.80
  -5 -15   1   56.09   15.10
   5 -15  -1   78.29   23.50
   5 -15  -1   61.29   11.80
  -5 -15   1   60.29   15.50
  -5 -15   1   96.99   20.60
  -5  15   1   68.49   22.20
  -5  15   1   72.79   14.90
   5  15  -1   71.39   17.60
   4 -15  -1  310.67   36.00
  -4 -15   1  278.47   32.60
  -4 -15   1  312.87   30.30
   4 -15  -1  309.57   25.30
  -4 -15   1  312.97   30.30
   4  15  -1  338.67   30.80
  -4  15   1  362.76   29.20
  -4  15   1  339.57   27.40
  -4  15   1  322.07   34.80
  -3 -15   1  146.99   19.30
  -3 -15   1  159.88   18.20
   3 -15  -1  160.98   16.00
   3 -15  -1  128.49   16.50
   3 -15  -1  130.69   21.00
  -3 -15   1  149.29   17.10
  -3  15   1  126.29   14.30
   3  15  -1  130.59   16.80
  -3  15   1  156.78   17.10
  -3  15   1  138.99   20.50
   2 -15  -1    3.80    8.40
   2 -15  -1   19.00   10.70
  -2 -15   1   19.60    9.40
  -2 -15   1   11.90   10.90
  -2 -15   1    3.50    9.90
   2 -15  -1   -2.50   12.60
   2  15  -1   10.30    8.60
  -2  15   1   22.80    8.40
  -2  15   1    5.80    8.40
  -2  15   1   -1.00   10.10
   1 -15  -1   33.20    8.90
   1 -15  -1   42.70   10.20
  -1 -15   1   37.00    9.10
  -1 -15   1   39.80    9.50
   1 -15  -1   39.60   10.90
  -1 -15   1   39.50    7.70
  -1 -15   1   50.59   11.30
  -1  15   1   45.80    4.80
   1  15  -1   44.80    8.00
  -1  15   1   47.60    5.00
   1  15  -1   42.90    8.10
  -1  15   1   57.19    9.60
   1  15  -1   48.40    5.70
  -1  15   1   56.29   11.00
   0 -15   1  646.94   51.49
   0 -15  -1  661.13   50.19
   0 -15   1  698.13   50.29
   0 -15   1  695.13   52.89
   0 -15  -1  693.43   51.69
   0 -15  -1  686.83   52.69
   0 -15   1  731.63   51.89
   0 -15  -1  665.43   50.49
   0 -15  -1  707.03   51.69
   0 -15   1  688.13   50.79
   0  15   1  674.03   50.49
   0  15  -1  625.94   51.39
   0  15   1  681.93   50.49
   0  15  -1  682.03   50.59
   0  15   1  679.03   51.39
   0  15  -1  684.43   50.49
   1 -15   1   63.09   11.60
  -1 -15  -1   61.29   11.70
  -1 -15  -1   57.29    8.30
   1 -15   1   63.69   11.60
  -1 -15  -1   59.59    9.40
  -1 -15  -1   55.49    9.50
   1 -15   1   47.90    9.50
  -1  15  -1   45.20    5.10
   1  15   1   46.90    7.80
  -1  15  -1   52.99    9.60
   1  15   1   24.90    7.70
  -1  15  -1   47.50    4.60
   1  15   1   33.30    5.10
  -2 -15  -1    6.20   10.70
   2 -15   1   -7.10   11.30
  -2 -15  -1    4.30    8.80
   2 -15   1    3.10    8.90
   2 -15   1   20.30   11.00
  -2 -15  -1   -4.00   10.00
  -2  15  -1    6.50    8.20
   2  15   1    3.50    8.10
  -2  15  -1    5.40    8.60
  -2  15  -1   15.80    2.40
  -3 -15  -1  134.79   16.40
  -3 -15  -1  162.28   19.30
  -3 -15  -1  122.99   17.50
   3 -15   1  122.09   15.50
   3 -15   1  137.69   20.90
  -3  15  -1  131.69   14.00
   3  15   1  136.09   16.60
  -3  15  -1  125.39   11.70
  -3  15  -1  145.99   16.30
   4 -15   1  334.57   35.60
  -4 -15  -1  338.57   30.20
  -4 -15  -1  318.97   32.20
   4 -15   1  297.37   24.70
  -4 -15  -1  355.66   30.40
  -4  15  -1  342.87   30.40
  -4  15  -1  311.97   25.20
  -4  15  -1  267.67   25.60
   4  15   1  305.57   30.40
  -5 -15  -1   95.49   20.30
   5 -15   1   60.09   11.50
  -5 -15  -1   57.99   15.50
  -5 -15  -1   81.49   16.30
   5 -15   1   70.79   23.60
  -5  15  -1   54.09   10.90
  -5  15  -1   97.59   23.30
  -5  15  -1   76.29   14.90
   5  15   1   75.19   16.30
   6 -15   1   10.20   12.60
   6 -15   1   18.90   24.60
  -6 -15  -1    3.90   16.20
  -6  15  -1   28.60   22.20
  -6  15  -1    5.90   11.10
  -6  15  -1   10.70   13.80
  -6 -16   1   -4.20   16.60
   6 -16  -1   14.80   12.70
   6 -16  -1   17.50   25.70
  -6  16   1  -16.20   22.40
  -6  16   1   15.70   14.50
  -5 -16   1   34.60   15.20
  -5 -16   1   59.09   19.70
  -5 -16   1   16.30   14.20
   5 -16  -1   42.60   22.30
   5 -16  -1   25.00    9.90
  -5  16   1   31.00   20.80
  -5  16   1   30.20   12.50
   5  16  -1   38.50   15.00
  -4 -16   1   -1.40   16.00
   4 -16  -1   18.00   18.60
   4 -16  -1   26.90    5.90
  -4 -16   1   14.30   14.80
  -4 -16   1    4.00   12.90
   4  16  -1    6.00   12.50
  -4  16   1   10.50   17.90
  -4  16   1   32.80   12.50
  -3 -16   1   23.90   12.80
   3 -16  -1    5.30   14.80
  -3 -16   1   10.00   13.40
  -3 -16   1    8.80   11.20
   3 -16  -1    3.70    9.20
   3 -16  -1   -7.80   10.30
  -3  16   1   23.20    8.40
  -3  16   1    4.90   14.50
   3  16  -1   -4.30   10.50
  -3  16   1   15.90   11.10
  -2 -16   1   96.09   16.70
   2 -16  -1  136.59   16.70
  -2 -16   1  115.89   15.40
  -2 -16   1  116.99   17.00
   2 -16  -1  142.59   18.20
   2 -16  -1  106.29   15.40
   2  16  -1  155.08   15.60
  -2  16   1  159.58   18.00
  -2  16   1  136.59   14.70
  -2  16   1  112.89   15.50
   1 -16  -1  192.68   18.70
   1 -16  -1  181.98   19.60
  -1 -16   1  182.48   18.90
  -1 -16   1  195.28   20.20
  -1 -16   1  149.29   18.80
   1 -16  -1  162.18   20.30
   1  16  -1  197.58   17.90
  -1  16   1  208.08   14.70
  -1  16   1  184.48   14.30
  -1  16   1  169.78   18.80
  -1  16   1  193.78   18.60
   1  16  -1  192.68   17.40
   0 -16   1  333.77   26.90
   0 -16  -1  335.37   28.00
   0 -16  -1  344.67   26.20
   0 -16   1  327.87   28.40
   0 -16  -1  323.87   26.70
   0 -16   1  353.56   26.20
   0 -16   1  337.17   28.00
   0 -16   1  346.27   30.20
   0 -16  -1  341.57   29.80
   0 -16  -1  345.97   28.20
   0  16   1  339.57   27.50
   0  16  -1  317.57   27.30
   0  16  -1  351.16   26.30
   0  16   1  318.77   26.40
   0  16  -1  346.87   26.40
   0  16   1  341.27   26.40
   1 -16   1  187.38   19.00
  -1 -16  -1  197.58   19.10
  -1 -16  -1  190.08   20.10
   1 -16   1  212.98   20.40
   1 -16   1  222.28   21.20
  -1 -16  -1  197.08   19.00
  -1  16  -1  189.48   14.60
   1  16   1  178.48   17.30
   1  16   1  184.68   18.00
  -1  16  -1  174.58   15.10
  -1  16  -1  184.18   18.60
   2 -16   1  126.09   15.80
  -2 -16  -1  152.48   16.20
  -2 -16  -1  161.48   18.20
  -2 -16  -1  144.79   17.50
   2 -16   1  147.89   20.30
   2 -16   1  171.58   18.10
   2  16   1  127.99   15.80
  -2  16  -1  145.19   15.60
  -2  16  -1  112.09   15.60
   3 -16   1   20.80   15.60
  -3 -16  -1    6.60   13.20
  -3 -16  -1   12.80   12.50
   3 -16   1    9.60   10.30
  -3 -16  -1   10.80   10.60
  -3  16  -1   22.00   10.90
  -3  16  -1   -2.70    7.50
   3  16   1    5.90   11.50
  -3  16  -1    7.30    3.80
  -4 -16  -1   23.50   13.70
  -4 -16  -1   30.40   16.90
   4 -16   1   31.30   18.60
   4 -16   1   21.40    6.00
  -4 -16  -1    6.70   12.50
  -4  16  -1    4.00   17.00
  -4  16  -1   18.90   12.90
  -4  16  -1   14.30    6.30
   4  16   1   10.00   12.90
  -4  16  -1   20.40    8.80
   5 -16   1   17.90    9.50
  -5 -16  -1   37.60   18.20
  -5 -16  -1   36.40   15.20
   5 -16   1   50.89   22.60
  -5 -16  -1   19.30   16.10
   5  16   1   36.80   15.10
  -5  16  -1   39.10   15.10
  -5  16  -1   28.20    9.10
  -5  16  -1   49.10   21.70
  -6 -16  -1  -17.50   25.60
   6 -16   1   27.80   25.90
  -6 -16  -1  -28.20   16.10
   6 -16   1   12.10   12.80
  -6  16  -1   25.10   15.90
  -6  16  -1   20.60   23.60
   6 -17  -1   14.30   12.90
   6 -17  -1   32.80   21.50
  -6 -17   1   13.30   17.50
  -6  17   1   14.00   13.70
  -6  17   1   21.80   23.00
  -5 -17   1   67.39   18.60
  -5 -17   1  107.99   22.30
   5 -17  -1   83.39   12.20
  -5 -17   1   63.39   18.10
   5 -17  -1   86.39   25.20
   5  17  -1   61.69   17.10
  -5  17   1   78.19   22.90
  -5  17   1   79.89   16.10
  -4 -17   1   17.50   14.20
   4 -17  -1   21.10    5.60
  -4 -17   1   39.90   18.20
   4 -17  -1   60.79   20.30
  -4 -17   1   22.10   14.40
  -4  17   1   34.50   18.50
  -4  17   1   18.40   12.40
   4  17  -1   17.90   13.10
  -3 -17   1  114.29   18.70
   3 -17  -1   88.99   14.40
  -3 -17   1  101.69   18.80
   3 -17  -1  103.59   14.20
  -3 -17   1   76.99   15.60
   3 -17  -1   80.99   19.20
  -3  17   1  111.59   13.20
  -3  17   1  112.69   15.90
  -3  17   1  156.48   22.00
   3  17  -1  120.19   15.80
   2 -17  -1  -12.00   11.80
  -2 -17   1    6.80   12.10
  -2 -17   1    6.30   10.50
  -2 -17   1  -15.50   10.90
   2 -17  -1   -2.60    9.20
   2 -17  -1  -15.40   10.30
  -2  17   1   13.40   13.40
  -2  17   1    9.50    8.60
  -2  17   1    9.20    9.30
   2  17  -1    3.20    9.20
   1 -17  -1   72.79   14.80
  -1 -17   1  106.39   15.90
  -1 -17   1  119.09   14.20
   1 -17  -1  100.29   16.30
   1 -17  -1  109.99   14.30
  -1  17   1  115.59   14.90
  -1  17   1  100.89    9.00
  -1  17   1  112.89    9.60
   1  17  -1  121.99   12.40
  -1  17   1  116.49   15.20
   0 -17  -1 1216.18   89.59
   0 -17   1 1204.68   89.99
   0 -17  -1 1280.27   90.79
   0 -17  -1 1332.27   91.29
   0 -17   1 1187.08   90.79
   0 -17   1 1301.27   91.09
   0 -17   1 1204.38   91.99
   0 -17   1 1219.48   89.59
   0 -17  -1 1180.78   91.79
   0 -17  -1 1173.08   89.79
   0  17  -1 1239.08   89.59
   0  17  -1 1181.78   90.49
   0  17   1 1194.58   90.39
   0  17  -1 1174.28   91.19
   0  17  -1 1244.38   89.79
   0  17   1 1192.08   89.69
   0  17   1 1238.78   89.59
   1 -17   1  113.79   15.40
   1 -17   1  128.19   14.30
   1 -17   1   96.39    8.10
   1 -17   1   87.29    8.30
   1 -17   1  106.89   15.20
  -1 -17  -1   82.99   15.10
  -1 -17  -1  101.29   13.20
  -1 -17  -1  110.89   13.10
  -1  17  -1   87.59    9.00
  -1  17  -1   81.59    8.30
  -1  17  -1   61.29   12.50
  -1  17  -1  100.89   13.40
   1  17   1   77.79   11.10
   2 -17   1   11.30   12.80
   2 -17   1   22.90   11.30
  -2 -17  -1   14.90   10.30
   2 -17   1   13.10   10.30
  -2 -17  -1    6.50   11.30
  -2 -17  -1    7.60   12.20
  -2  17  -1   -8.70   10.40
  -2  17  -1   14.00   10.00
   2  17   1    3.50    9.80
  -3 -17  -1  122.99   18.20
  -3 -17  -1  107.89   16.20
  -3 -17  -1  129.49   19.60
   3 -17   1  126.99   16.40
   3 -17   1  129.09   21.00
  -3  17  -1  101.29   15.50
   3  17   1  110.09   16.20
  -3  17  -1   90.99   13.50
  -4 -17  -1   41.20   18.00
  -4 -17  -1   40.60   16.40
   4 -17   1   49.60   19.70
   4 -17   1   27.50    6.20
  -4 -17  -1   21.40   14.00
  -4  17  -1   22.30    9.00
  -4  17  -1   51.99   14.10
   4  17   1   36.50   13.70
  -4  17  -1   16.10    5.90
  -4  17  -1   33.90   18.40
   5 -17   1   94.79   25.30
  -5 -17  -1   91.99   17.90
   5 -17   1   72.19   11.80
  -5 -17  -1   65.59   17.90
  -5 -17  -1   72.99   20.30
   5  17   1   88.79   18.00
  -5  17  -1   79.69   17.20
  -5  17  -1   82.59   23.60
   6 -17   1    2.60   12.40
  -6 -17  -1   -8.50   16.90
  -6 -17  -1   -9.90   15.60
   6 -17   1   14.40   26.60
  -6  17  -1   14.60   23.90
  -6  17  -1   37.00   16.80
   6 -18  -1   26.40   13.60
  -6 -18   1    0.20   18.20
   6 -18  -1   53.39   28.20
  -6  18   1   31.30   24.70
   5 -18  -1   39.00   10.00
  -5 -18   1   -2.00   16.80
   5 -18  -1   37.20   23.80
  -5 -18   1   69.59   21.70
  -5 -18   1   10.70   16.50
  -5  18   1   40.20   22.40
   5  18  -1   49.20   16.70
  -5  18   1   64.89   15.40
   4 -18  -1   34.70   20.20
   4 -18  -1   19.70    5.40
  -4 -18   1   30.40   15.10
  -4 -18   1   14.70   14.10
  -4 -18   1   46.70   18.30
   4  18  -1   17.10   13.30
  -4  18   1   39.30   13.50
  -4  18   1   42.70   19.50
   3 -18  -1  104.99   14.50
   3 -18  -1  130.39   22.40
   3 -18  -1   98.69   15.90
  -3 -18   1  102.59   17.30
  -3 -18   1   77.39   15.90
  -3 -18   1   93.29   18.20
  -3  18   1   90.69   12.30
  -3  18   1   81.19   15.40
  -3  18   1   91.19   19.30
   3  18  -1   97.99   16.10
  -2 -18   1   17.80   12.70
  -2 -18   1   37.90   14.00
   2 -18  -1   19.60   10.50
  -2 -18   1   19.70   11.80
   2 -18  -1   56.59   15.80
   2 -18  -1   43.70   12.60
   2  18  -1   34.10   10.70
  -2  18   1   14.40   10.30
  -2  18   1   48.30   10.40
  -2  18   1   37.10   13.20
   1 -18  -1   16.50   10.00
  -1 -18   1   24.40   10.10
  -1 -18   1   24.60   11.70
  -1 -18   1    2.50   12.40
   1 -18  -1   24.60   12.30
   1 -18  -1   34.10   11.70
   1 -18  -1   23.70    3.60
   1 -18  -1   22.80    3.20
   1  18  -1   11.10    7.80
  -1  18   1   17.40    3.60
  -1  18   1   23.10   10.40
  -1  18   1   11.50   10.70
  -1  18   1   16.00    4.10
   0 -18  -1   19.50    9.50
   0 -18  -1   46.80   13.40
   0 -18   1   35.40   10.70
   0 -18   1   38.00   13.30
   0 -18   1   41.70    9.70
   0 -18  -1   42.30    8.20
   0 -18  -1   53.59   10.10
   0 -18   1   43.30    8.60
   0 -18  -1   46.50   10.50
   0  18  -1   40.70   11.20
   0  18  -1   43.70    7.40
   0  18  -1   29.50    9.30
   0  18   1   41.40    7.30
   0  18   1   41.90    7.20
   0  18   1   27.80    9.10
   0  18  -1   43.50    6.90
  -1 -18  -1   11.10    9.70
   1 -18   1   -0.70    4.20
   1 -18   1   11.20    4.70
  -1 -18  -1   11.20    9.90
  -1 -18  -1    2.00   12.10
   1 -18   1   32.30   12.10
   1 -18   1    9.70   12.00
   1 -18   1   16.10   10.40
  -1  18  -1   21.30    4.60
   1  18   1   23.40    8.30
  -1  18  -1   30.70   10.50
  -1  18  -1   28.20    3.90
  -1  18  -1   10.80   10.30
  -2 -18  -1   35.30   14.20
   2 -18   1   29.20   11.80
   2 -18   1   36.10   15.70
  -2 -18  -1   38.20   11.80
   2 -18   1   36.70   14.30
  -2 -18  -1   39.40   12.90
  -2  18  -1   22.20   12.60
   2  18   1   24.20   10.60
  -2  18  -1   39.00   11.40
  -2  18  -1   30.10   11.40
   3 -18   1  100.39   21.80
  -3 -18  -1   73.69   17.90
  -3 -18  -1   95.39   17.10
  -3 -18  -1   71.39   15.30
   3 -18   1   56.39   13.60
  -3  18  -1   98.79   12.40
  -3  18  -1  107.09   15.20
  -3  18  -1   71.59   18.40
   3  18   1  119.89   15.30
   4 -18   1   48.30   20.00
  -4 -18  -1   20.90   14.10
  -4 -18  -1   28.70   16.60
  -4 -18  -1   13.90   14.80
   4 -18   1   16.50    5.90
  -4  18  -1   19.40   13.60
  -4  18  -1   19.40   18.50
   4  18   1   29.90   13.70
  -4  18  -1   20.70   13.80
   5 -18   1   17.40   22.60
  -5 -18  -1   46.90   17.40
   5 -18   1   21.10    9.50
  -5 -18  -1   19.20   17.70
  -5 -18  -1   65.49   21.40
  -5  18  -1   26.90   21.80
  -5  18  -1   55.49   16.30
   5  18   1   53.09   16.60
   6 -18   1   18.30   13.00
  -6 -18  -1   18.70   18.20
  -6 -18  -1    0.80   19.10
   6 -18   1   23.30   27.10
  -6  18  -1   37.80   17.30
  -6  18  -1   35.20   25.60
  -6  19   1   40.20   26.10
   5 -19  -1   35.80    9.70
  -5 -19   1   57.19   21.30
  -5 -19   1    8.80   16.80
  -5 -19   1   17.70   16.60
   5 -19  -1   37.00   24.60
  -5  19   1   52.49   23.10
  -5  19   1   32.10   14.90
   5  19  -1   24.00   16.10
  -4 -19   1   49.40   18.60
  -4 -19   1   28.60   15.30
   4 -19  -1   11.10   19.80
  -4 -19   1   19.90   14.50
   4 -19  -1   17.70    5.20
  -4  19   1   12.20   13.50
  -4  19   1   35.10   19.50
   4  19  -1   27.00   13.90
   3 -19  -1   92.79   15.10
  -3 -19   1   75.29   17.50
  -3 -19   1   77.89   15.40
   3 -19  -1   83.99   19.30
  -3 -19   1   93.79   18.80
   3 -19  -1   58.59   15.20
  -3  19   1   58.29   11.40
  -3  19   1   61.29   18.10
  -3  19   1   72.39   14.20
   3  19  -1   75.19   14.70
  -2 -19   1   44.70   12.70
   2 -19  -1   53.29   14.80
  -2 -19   1   59.99   15.50
   2 -19  -1   44.50   14.40
   2 -19  -1   -2.80   10.60
  -2 -19   1   53.79   14.30
  -2  19   1   20.20   12.90
  -2  19   1   17.20   10.70
   2  19  -1   21.80   10.60
  -2  19   1   25.00   10.20
   1 -19  -1  420.16   36.00
   1 -19  -1  441.06   36.60
   1 -19  -1  391.56   31.30
  -1 -19   1  436.66   37.50
   1 -19  -1  424.16   37.10
   1 -19  -1  461.75   31.20
  -1 -19   1  407.16   35.70
  -1 -19   1  429.56   35.80
  -1  19   1  407.26   34.90
  -1  19   1  417.36   31.30
  -1  19   1  419.96   31.10
  -1  19   1  398.96   35.20
   1  19  -1  390.26   33.50
   0 -19   1   36.80    9.10
   0 -19  -1   35.80    8.70
   0 -19   1   38.70   14.00
   0 -19  -1   20.70   13.60
   0 -19  -1   46.40   11.40
   0 -19   1   31.90   11.40
   0  19  -1   44.20    8.50
   0  19   1   38.60    7.20
   0  19  -1   37.70    6.90
   0  19   1   35.40    7.30
   0  19  -1   40.30   12.10
  -1 -19  -1  383.96   35.20
  -1 -19  -1  399.86   35.40
   1 -19   1  439.46   35.40
   1 -19   1  454.15   31.60
   1 -19   1  406.46   32.00
   1 -19   1  415.86   37.10
  -1 -19  -1  393.06   37.00
   1 -19   1  403.36   36.30
  -1  19  -1  404.56   35.10
   1  19   1  411.96   34.00
  -1  19  -1  408.96   35.70
  -1  19  -1  410.96   31.60
  -1  19  -1  448.86   31.20
  -2 -19  -1   43.00   14.50
   2 -19   1   28.70   14.70
   2 -19   1   22.60   14.10
  -2 -19  -1   18.70   13.30
  -2 -19  -1   16.20   12.00
   2 -19   1   43.30   12.40
  -2  19  -1   29.00   11.90
  -2  19  -1   48.80   15.60
  -2  19  -1   34.20   10.80
   2  19   1   28.40   10.20
  -3 -19  -1   53.79   14.90
   3 -19   1   68.69   19.20
  -3 -19  -1   64.29   16.90
   3 -19   1   56.79   13.90
  -3 -19  -1   68.99   17.40
   3  19   1   96.29   15.70
  -3  19  -1   85.99   19.00
  -3  19  -1  100.49   16.30
  -3  19  -1   97.89   13.30
   4 -19   1   16.90   20.00
  -4 -19  -1   24.50   18.60
   4 -19   1    9.30    5.60
  -4 -19  -1   -3.10   15.00
  -4 -19  -1   15.10   14.40
   4  19   1   31.70   15.30
  -4  19  -1   38.30   14.80
  -4  19  -1   32.30   19.70
   5 -19   1   23.20    9.40
  -5 -19  -1   26.30   16.90
  -5 -19  -1   48.50   20.80
   5 -19   1   30.60   23.70
  -5 -19  -1    1.20   16.60
  -5  19  -1   55.59   16.60
   5  19   1   33.20   16.30
  -5  19  -1   47.90   22.40
  -6 -19  -1   -7.30   19.00
  -6  19  -1   22.40   25.20
  -5 -20   1  -13.90   16.70
   5 -20  -1   10.10    8.80
   5 -20  -1   13.00   24.60
  -5 -20   1  -12.10   16.40
  -5 -20   1   40.40   19.80
  -5  20   1    5.80   22.00
  -5  20   1    9.40   13.20
   5  20  -1   -4.80   15.60
  -4 -20   1   46.00   16.00
  -4 -20   1   53.19   20.00
   4 -20  -1   23.50    5.50
  -4 -20   1   28.30   16.50
   4 -20  -1   27.30   20.90
   4  20  -1   52.39   15.00
  -4  20   1   23.40   20.20
  -4  20   1   63.39   14.90
   3 -20  -1   39.10   14.80
  -3 -20   1   58.19   15.10
  -3 -20   1   65.49   16.60
   3 -20  -1   31.40   17.70
  -3 -20   1   43.30   16.90
   3 -20  -1   31.30   12.40
  -3  20   1   25.20   13.80
   3  20  -1   41.20   12.90
  -3  20   1   72.29   18.00
  -3  20   1   35.00   10.40
   2 -20  -1  110.79   16.40
   2 -20  -1  145.79   18.40
  -2 -20   1  124.79   19.80
  -2 -20   1  173.68   19.90
   2 -20  -1  156.48   21.50
  -2 -20   1  164.08   18.20
   2  20  -1  123.59   15.80
  -2  20   1  114.09   19.50
  -2  20   1   91.39   15.70
  -2  20   1  114.59   15.50
   1 -20  -1   -5.90   13.20
  -1 -20   1    1.60   10.60
   1 -20  -1    2.60   10.90
   1 -20  -1  -13.70   11.50
  -1 -20   1   14.60   12.90
  -1 -20   1  -15.60   14.20
   1 -20  -1   12.80    4.40
   1 -20  -1   11.50    5.20
  -1  20   1    7.80    3.90
  -1  20   1    6.20   11.10
  -1  20   1   10.30    3.50
   1  20  -1   -1.00    8.00
  -1  20   1  -11.20   10.90
   0 -20  -1    9.80    8.40
   0 -20   1    8.10   13.80
   0 -20  -1   -6.90   13.20
   0 -20  -1    6.90   10.70
   0 -20   1    9.20    8.70
   0 -20   1    0.00   11.10
   0  20  -1    0.20    5.90
   0  20  -1   -6.90   11.50
   0  20   1    4.00    6.30
  -1 -20  -1    9.30   11.40
   1 -20   1   10.80    6.10
  -1 -20  -1   23.20   14.40
  -1 -20  -1   12.50   10.80
   1 -20   1   -6.40   10.80
   1 -20   1    2.20   11.90
   1 -20   1    3.60   13.70
  -1  20  -1    0.80   11.10
  -1  20  -1    5.30   11.10
  -1  20  -1   12.20    4.00
   1  20   1    1.70    8.50
  -1  20  -1   16.10    4.90
  -2 -20  -1   88.59   19.00
  -2 -20  -1  123.49   18.70
  -2 -20  -1  127.69   17.40
   2 -20   1  106.59   18.20
   2 -20   1  105.69   17.00
   2 -20   1  129.99   19.50
  -2  20  -1  138.49   17.50
   2  20   1  149.09   16.40
  -2  20  -1  151.38   19.60
  -2  20  -1  136.09   16.10
  -3 -20  -1   42.60   14.70
   3 -20   1   45.20   18.10
  -3 -20  -1   54.09   16.90
  -3 -20  -1   49.80   16.40
   3 -20   1   33.60   13.10
  -3  20  -1   32.20   11.70
   3  20   1   33.20   13.00
  -3  20  -1   49.80   13.70
  -3  20  -1   51.09   19.40
  -4 -20  -1   53.69   17.50
  -4 -20  -1   31.70   15.80
   4 -20   1   29.70    6.60
  -4 -20  -1   47.20   18.80
   4 -20   1   62.59   22.30
   4  20   1   39.80   14.90
  -4  20  -1   48.60   14.20
  -4  20  -1   51.49   21.40
   5 -20   1   12.00   23.40
  -5 -20  -1    3.40   17.20
  -5 -20  -1   43.40   20.60
   5 -20   1   -5.30    8.60
  -5 -20  -1    8.50   16.40
  -5  20  -1   -2.50   13.60
  -5  20  -1   18.70   22.20
   5  20   1  -12.10   15.20
   5 -21  -1   -7.90   24.30
  -5 -21   1    2.30   17.30
  -5 -21   1   31.90   21.80
   5 -21  -1   10.10    8.70
  -5 -21   1  -18.00   17.50
  -5  21   1   38.60   23.30
   5  21  -1    3.20   15.70
   4 -21  -1   53.29   22.70
  -4 -21   1   65.29   19.10
  -4 -21   1   58.19   17.60
  -4 -21   1  100.49   21.70
   4 -21  -1   60.69    7.40
   4  21  -1   93.09   18.10
  -4  21   1   91.09   24.60
  -4  21   1   81.19   16.40
  -3 -21   1   63.89   19.10
   3 -21  -1   18.20   12.50
   3 -21  -1   44.80   18.40
   3 -21  -1   48.50   14.20
  -3 -21   1   34.10   17.30
  -3 -21   1   18.50   14.90
  -3  21   1   23.80   11.30
   3  21  -1   24.80   13.50
  -3  21   1   43.30   14.80
  -3  21   1   36.10   18.80
   2 -21  -1   93.99   17.60
   2 -21  -1   79.09   17.80
  -2 -21   1  113.99   17.70
   2 -21  -1   53.69   14.30
  -2 -21   1  118.69   19.20
  -2 -21   1   89.59   16.20
  -2  21   1   82.79   13.90
  -2  21   1   73.99   17.60
  -2  21   1   55.89   14.10
   2  21  -1  116.59   14.50
  -1 -21   1   69.19   16.80
  -1 -21   1   45.00   12.70
  -1 -21   1   27.10   12.90
   1 -21  -1   40.70    7.00
   1 -21  -1   53.79   15.10
   1 -21  -1   36.00   13.30
  -1  21   1   28.80    4.40
   1  21  -1   27.10    9.10
  -1  21   1   17.80   12.20
  -1  21   1   23.00    4.90
   0 -21   1   30.10   10.20
   0 -21  -1   49.99   12.90
   0 -21   1   41.60   15.50
   0 -21  -1   52.39   15.50
   0 -21  -1   47.80   10.20
   0 -21   1   41.60   12.90
   0  21   1   34.10    7.60
   0  21  -1   30.30   13.30
   0  21  -1   38.90    7.50
   1 -21   1   17.00   14.40
  -1 -21  -1   37.40   14.20
  -1 -21  -1   19.70   14.90
  -1 -21  -1   45.90   12.60
   1 -21   1   24.00    7.60
   1 -21   1   28.50   12.20
  -1  21  -1   42.90    6.20
   1  21   1   56.09   10.20
  -1  21  -1   43.10    5.30
  -1  21  -1   45.30   12.50
   2 -21   1   76.29   16.80
   2 -21   1  132.39   20.20
  -2 -21  -1   81.09   16.90
  -2 -21  -1   78.19   17.90
   2 -21   1   58.99   14.90
  -2 -21  -1   79.99   17.00
  -2  21  -1   57.99   14.90
  -2  21  -1   91.19   16.90
   2  21   1  102.89   14.40
  -2  21  -1   86.89   15.00
  -3 -21  -1   39.80   17.50
  -3 -21  -1   30.00   16.50
   3 -21   1   41.80   14.90
   3 -21   1   40.70   18.10
  -3 -21  -1   20.20   14.60
  -3  21  -1   24.40   13.70
  -3  21  -1   31.60   12.20
  -3  21  -1   38.40   17.80
   3  21   1   36.10   13.90
  -4 -21  -1   93.19   21.70
   4 -21   1   72.09    8.70
  -4 -21  -1   49.99   18.80
   4 -21   1   99.49   24.20
  -4 -21  -1   63.59   17.70
  -4  21  -1   98.49   25.00
  -4  21  -1   96.49   18.10
   4  21   1   86.09   17.20
  -5 -21  -1    9.00   17.90
   5 -21   1  -24.70   22.90
  -5 -21  -1   48.90   22.20
  -5 -21  -1   -4.70   19.10
   5 -21   1   -4.20    8.60
  -5  21  -1   19.90   22.30
   5  21   1   15.90   17.70
  -5  21  -1   30.50   15.20
  -5 -22   1  -17.10   18.00
  -5 -22   1   19.40   20.10
  -5 -22   1   17.70   20.50
   5 -22  -1   22.50   25.40
   5 -22  -1    0.00    8.60
   5  22  -1   26.80   17.40
  -5  22   1   -8.20   22.50
   4 -22  -1   -6.30   24.00
  -4 -22   1  -14.00   16.10
  -4 -22   1   -4.50   17.70
  -4 -22   1   53.89   20.00
  -4  22   1   21.40   14.40
  -4  22   1   19.60   19.40
   4  22  -1    9.40   15.30
   3 -22  -1   -8.30   16.90
  -3 -22   1   -9.20   16.40
   3 -22  -1   -1.70   13.40
  -3 -22   1  -15.00   14.10
  -3 -22   1    1.40   16.70
   3 -22  -1   -5.20   13.40
  -3  22   1    5.00   11.30
  -3  22   1    3.60   12.90
  -3  22   1    4.80   16.30
   3  22  -1    3.20   12.70
  -2 -22   1   31.30   15.30
   2 -22  -1   21.60   16.80
   2 -22  -1   18.60   12.80
  -2 -22   1   13.40   15.80
  -2 -22   1   12.00   13.50
   2 -22  -1   21.60   14.50
  -2  22   1    2.20   12.00
  -2  22   1   -1.30   13.20
   2  22  -1    6.40   11.00
  -2  22   1   13.20   12.40
  -1 -22   1    3.90   11.80
  -1 -22   1   -9.20   12.40
   1 -22  -1    8.60   14.30
  -1 -22   1   -4.20   15.60
   1 -22  -1    9.50   11.70
   1 -22  -1    5.80    7.00
   1  22  -1   22.40   14.00
  -1  22   1   10.20    3.70
  -1  22   1    7.90    3.90
  -1  22   1   20.90   12.30
   1  22  -1    5.90    8.60
   0 -22   1   18.30    9.90
   0 -22  -1   20.90   15.40
   0 -22  -1   18.70    9.90
   0 -22  -1   -4.10   12.10
   0 -22   1   -0.40   12.20
   0 -22   1   13.40   15.70
   0  22   1    3.60    6.40
   0  22  -1    9.50   12.90
   0  22  -1   15.60    6.60
   0  22   1   10.50   12.60
  -1 -22  -1   12.90   12.80
   1 -22   1    2.20   12.20
   1 -22   1   13.90    7.50
   1 -22   1   -8.00   14.70
  -1 -22  -1   21.90   17.00
  -1 -22  -1   14.70   12.30
  -1  22  -1   10.70    4.30
   1  22   1   -3.30    8.80
  -1  22  -1    8.60    5.00
  -1  22  -1   26.50   12.50
   2 -22   1   21.00   14.80
  -2 -22  -1   27.20   16.00
   2 -22   1    9.70   15.70
   2 -22   1   -0.60   12.80
   2 -22   1   19.60    4.80
  -2 -22  -1   -3.70   13.20
  -2 -22  -1   26.30   14.80
  -2  22  -1   28.50   13.00
   2  22   1   28.20   11.80
  -2  22  -1   36.10   16.00
  -2  22  -1   12.20   11.30
  -3 -22  -1  -17.30   14.20
  -3 -22  -1    5.80   16.80
   3 -22   1   12.70   14.80
   3 -22   1   -4.60   17.20
  -3 -22  -1    7.20   17.00
  -3  22  -1   14.20   11.70
  -3  22  -1    4.50   18.70
   3  22   1    5.50   13.70
  -3  22  -1    1.10   13.40
  -4 -22  -1   32.20   20.30
  -4 -22  -1    4.50   19.60
  -4 -22  -1   -9.90   15.40
   4 -22   1  -13.30   23.60
  -4  22  -1   24.60   20.00
   4  22   1   34.10   16.50
  -4  22  -1   15.30   14.30
  -5 -22  -1   50.99   21.90
  -5 -22  -1  -16.70   17.90
  -5 -22  -1   -3.20   18.40
   5 -22   1   -4.80    8.60
   5 -22   1   -2.50   24.10
   5  22   1   18.40   17.50
  -5  22  -1   19.20   23.50
  -5  22  -1    6.10   16.70
   4 -23  -1   20.80   22.00
  -4 -23   1   32.50   21.20
   4 -23  -1   10.10    5.20
  -4 -23   1   31.70   19.00
  -4 -23   1   40.80   18.10
   4  23  -1   74.79   16.30
  -4  23   1   41.70   21.60
  -4  23   1   37.70   16.40
   3 -23  -1    6.00   16.50
   3 -23  -1   -1.60   17.80
  -3 -23   1   -0.20   14.80
  -3 -23   1   31.70   18.10
  -3 -23   1   18.00   18.10
   3 -23  -1   35.30   14.90
  -3  23   1   19.70   13.70
   3  23  -1   36.20   14.20
  -3  23   1   17.70   19.10
  -3  23   1    1.40   11.70
  -2 -23   1   49.20   16.90
   2 -23  -1   13.10   15.40
  -2 -23   1   40.20   16.00
   2 -23  -1   -1.20   14.40
  -2 -23   1   30.20   17.20
  -2  23   1   16.20   14.20
   2  23  -1   49.00   12.40
  -2  23   1   50.19   13.00
  -1 -23   1   48.00   18.00
   1 -23  -1   73.19   10.20
  -1 -23   1   74.79   15.20
   1 -23  -1   50.09   14.50
   1 -23  -1   56.09   18.70
  -1 -23   1   65.19   15.50
  -1  23   1   63.99    6.40
   1  23  -1   53.99   16.60
  -1  23   1   70.09    6.70
  -1  23   1   58.09   14.40
   1  23  -1   70.09   11.40
   0 -23   1   84.29   14.10
   0 -23  -1  121.09   16.90
   0 -23  -1  112.29   14.60
   0 -23   1  100.49   16.80
   0 -23   1  108.29   19.80
   0 -23  -1  120.69   21.20
   0  23   1  112.59   17.40
   0  23   1   99.29   11.10
   0  23  -1   96.29   11.00
   0  23  -1  115.39   18.00
   1 -23   1   60.09   16.00
  -1 -23  -1   71.49   18.40
   1 -23   1   47.20   17.70
  -1 -23  -1   54.09   16.40
  -1 -23  -1   76.69   14.80
   1 -23   1   52.89    9.90
  -1  23  -1   63.29   14.80
  -1  23  -1   64.79    6.80
   1  23   1   65.09   11.40
  -2 -23  -1   25.10   17.80
  -2 -23  -1   36.50   15.00
   2 -23   1   45.60   16.40
  -2 -23  -1   45.20   16.10
   2 -23   1   38.80   16.10
  -2  23  -1   40.40   12.40
   2  23   1   36.90   12.40
  -2  23  -1   38.90   15.60
  -3 -23  -1   23.70   17.90
  -3 -23  -1   52.49   20.20
   3 -23   1   -1.40   17.40
   3 -23   1   -9.30   15.20
  -3 -23  -1   23.60   16.00
   3  23   1   16.10   12.60
  -3  23  -1    6.50   13.80
  -3  23  -1   -2.30   10.80
  -3  23  -1   25.20   17.20
   4 -23   1   31.80   22.70
  -4 -23  -1   22.30   19.80
  -4 -23  -1   29.50   19.60
  -4 -23  -1   86.99   22.40
  -4  23  -1   64.19   16.30
  -4  23  -1   29.50   21.20
   4  23   1   48.80   16.30
  -4 -24   1   14.30   18.10
  -4 -24   1   33.00   21.30
  -4 -24   1   -5.70   21.40
   4 -24  -1  -14.80   21.80
   4  24  -1   12.30   16.20
  -4  24   1   22.80   20.90
  -3 -24   1   29.00   16.80
   3 -24  -1   33.30   16.30
  -3 -24   1   11.90   18.80
   3 -24  -1   33.90   15.90
  -3 -24   1   58.29   19.70
   3  24  -1   34.70   14.60
  -3  24   1   12.30   12.50
  -3  24   1   38.00   14.80
   2 -24  -1   19.40    5.70
  -2 -24   1  -13.20   14.60
  -2 -24   1   36.90   16.60
  -2 -24   1   11.30   17.20
   2 -24  -1   -5.80   17.50
   2 -24  -1   -2.10   14.90
  -2  24   1    2.20   14.40
   2  24  -1   13.60   11.40
  -2  24   1   21.40   12.20
   2  24  -1   20.20   15.40
   1 -24  -1  109.29   21.50
  -1 -24   1   97.99   17.20
   1 -24  -1  109.69   12.60
   1 -24  -1   80.49   16.50
  -1 -24   1   77.29   17.60
  -1 -24   1   49.60   19.40
  -1  24   1  102.49   18.40
  -1  24   1  108.59    9.20
   1  24  -1   91.39   18.80
   1  24  -1  110.09   13.30
  -1  24   1  102.39    9.30
   0 -24   1    1.20   13.50
   0 -24  -1   17.80   11.00
   0 -24  -1    9.00   16.00
   0 -24   1  -11.00   16.20
   0 -24  -1    5.20   14.90
   0 -24   1    3.70   10.90
   0  24   1   10.50    6.70
   0  24   1    7.70   13.50
   0  24  -1   18.90   14.70
   0  24  -1   -2.20    6.60
   1 -24   1  104.89   17.10
  -1 -24  -1   98.49   20.70
   1 -24   1   95.69   20.10
  -1 -24  -1   78.89   17.60
  -1 -24  -1  106.09   17.20
   1 -24   1  114.29   12.90
   1  24   1  115.09   13.80
  -1  24  -1   99.39   10.10
  -1  24  -1   77.69   16.70
   2 -24   1   22.80    6.40
  -2 -24  -1   37.30   16.10
   2 -24   1   22.20   16.30
  -2 -24  -1   11.60   14.70
   2 -24   1   -8.20   14.30
  -2 -24  -1   23.10   17.70
  -2  24  -1    4.80   12.20
   2  24   1   17.00   11.70
  -2  24  -1    5.80   13.80
  -3 -24  -1   41.80   17.40
  -3 -24  -1   42.80   19.60
   3 -24   1   40.50    5.30
   3 -24   1   -8.60   16.30
  -3 -24  -1   34.90   19.10
  -3  24  -1   31.90   12.60
  -3  24  -1   12.90   14.90
   3  24   1   20.20   14.30
  -4 -24  -1    9.60   19.20
  -4 -24  -1  -17.40   19.20
  -4 -24  -1   37.60   20.40
   4 -24   1   -0.70   21.60
   4  24   1    6.80   16.40
  -4  24  -1   20.50   23.40
  -4  24  -1   13.70   16.70
  -3 -25   1    5.10   17.20
   3 -25  -1   43.00   19.20
  -3 -25   1   54.29   20.40
  -3 -25   1   37.20   20.40
   3 -25  -1   35.90   15.30
  -3  25   1   42.10   17.00
  -3  25   1   32.10   14.10
   3  25  -1   48.10   14.70
  -2 -25   1   27.50   16.00
   2 -25  -1  -13.90   14.10
   2 -25  -1   22.00    6.50
  -2 -25   1   28.60   17.00
   2 -25  -1   17.80   16.90
  -2 -25   1    6.00   18.80
   2  25  -1   16.30   16.50
   2  25  -1    3.40   11.50
  -2  25   1    8.30   14.10
  -2  25   1   -0.70   13.90
   1 -25  -1   -5.50   18.50
   1 -25  -1   13.00   15.70
  -1 -25   1    8.20   16.90
   1 -25  -1   19.50    9.10
  -1 -25   1   25.60   14.10
  -1 -25   1   44.10   18.90
   1  25  -1   38.00   16.20
  -1  25   1   14.50   15.30
   1  25  -1    2.20    9.30
  -1  25   1   -0.50    3.50
   0 -25   1   29.70   14.90
   0 -25   1   32.80   12.30
   0 -25  -1   44.70   12.40
   0 -25  -1   25.60   16.60
   0 -25  -1   36.70   18.00
   0 -25   1    2.10   17.80
   0  25  -1    9.60   15.10
   0  25  -1   35.20    7.50
   0  25   1   11.90   14.70
   0  25   1   21.40    7.40
  -1 -25  -1   -6.00   16.10
   1 -25   1   18.00   19.30
  -1 -25  -1   -2.60   17.40
  -1 -25  -1   16.00   13.80
   1 -25   1   19.50    9.40
   1 -25   1    1.80   14.30
   1  25   1   -0.70   15.30
  -1  25  -1   -1.40   13.10
   1  25   1    0.70    9.20
  -1  25  -1    0.70    4.40
  -2 -25  -1    2.50   15.90
   2 -25   1   24.70   17.10
  -2 -25  -1   -5.80   17.40
   2 -25   1    1.40   14.70
  -2 -25  -1   -4.50   17.00
   2  25   1    6.20   12.00
  -2  25  -1   33.50   16.90
  -2  25  -1   32.70   14.80
  -3 -25  -1   42.10   20.30
   3 -25   1   63.89    6.90
  -3 -25  -1   35.10   17.90
  -3 -25  -1   -2.80   19.70
   3 -25   1   37.80   18.00
  -3  25  -1   40.60   16.60
   3  25   1   61.89   16.20
  -3  25  -1   61.39   15.50
  -3 -26   1  -23.50   16.60
   3 -26  -1   12.40   17.50
  -3 -26   1   34.50   22.90
  -3 -26   1   23.80   20.60
   3 -26  -1   -8.00   14.80
   3  26  -1   19.90   14.60
  -3  26   1    4.60   17.20
   3  26  -1   19.80   17.20
  -2 -26   1   13.60   16.60
  -2 -26   1   44.20   17.70
   2 -26  -1  -26.00   16.40
   2 -26  -1   16.90    7.00
  -2 -26   1  -11.10   18.60
   2 -26  -1    3.70   17.30
   2  26  -1  -11.70   17.10
   2  26  -1    2.20   11.70
  -2  26   1   -5.20   12.90
  -2  26   1  -33.20   15.70
   1 -26  -1    4.30   16.40
  -1 -26   1   49.30   15.90
  -1 -26   1    8.10   16.00
  -1 -26   1   22.20   21.10
   1 -26  -1   39.80   20.40
   1 -26  -1   28.10   10.20
  -1  26   1   43.30   16.80
   1  26  -1   33.10   18.70
   1  26  -1   25.50   10.10
   0 -26   1   -5.40   17.10
   0 -26  -1    2.80   11.90
   0 -26  -1    3.20   16.70
   0 -26   1    1.60   18.40
   0 -26  -1   -5.50   17.80
   0 -26   1   16.40   12.10
   0  26   1   13.10   15.50
   0  26   1    5.40    6.60
   0  26  -1   -3.40   15.10
   0  26  -1    8.40    7.10
   1 -26   1  -20.50   14.80
  -1 -26  -1   17.00   15.90
   1 -26   1   36.10   10.30
  -1 -26  -1   34.50   15.10
  -1 -26  -1   57.69   19.60
   1 -26   1   37.20   21.00
  -1  26  -1   31.60   16.80
   1  26   1   37.40   10.20
  -1  26  -1    7.80    4.50
   1  26   1   19.70   16.00
  -2 -26  -1   23.50   17.10
  -2 -26  -1    8.30   16.70
   2 -26   1   21.10   15.80
  -2 -26  -1  -12.70   18.60
   2 -26   1   -3.00   18.00
   2 -26   1   19.10    7.70
  -2  26  -1   -3.90   13.30
   2  26   1   12.80   11.90
  -2  26  -1    9.80   15.20
  -3 -26  -1   54.89   21.20
   3 -26   1   34.50    6.00
  -3 -26  -1   -6.40   19.70
  -3 -26  -1  -24.20   21.50
   3 -26   1    8.50   15.60
  -3  26  -1   19.10   16.00
   3  26   1   31.70   15.20
  -3  26  -1    3.10   12.80
  -2 -27   1   24.50   20.70
  -2 -27   1   31.80   18.80
   2 -27  -1    0.80   15.90
   2 -27  -1    0.40   17.90
   2 -27  -1   39.90    8.40
  -2 -27   1   -5.00   17.10
  -2  27   1    4.70   13.90
   2  27  -1   37.10   12.80
   2  27  -1    4.50   17.30
  -2  27   1   13.50   17.20
  -1 -27   1   39.40   19.90
   1 -27  -1   67.19   12.50
   1 -27  -1   59.79   19.80
   1 -27  -1   22.70   16.30
  -1 -27   1   65.09   17.30
  -1 -27   1   28.60   17.60
   1  27  -1   58.59   18.00
   1  27  -1   46.40   10.90
  -1  27   1   55.29   17.90
   0 -27  -1   -0.30   16.10
   0 -27  -1   40.90   20.20
   0 -27   1   42.60   14.00
   0 -27   1   27.90   20.30
   0 -27   1   14.80   18.70
   0 -27  -1   53.19   13.60
   0  27  -1   23.10   16.60
   0  27   1   17.90    7.30
   0  27  -1   26.00    7.60
   0  27   1   14.70   16.50
  -1 -27  -1   19.30   19.10
   1 -27   1   28.90   18.40
  -1 -27  -1   31.20   17.30
   1 -27   1   54.09   11.90
   1 -27   1   30.50   19.80
  -1 -27  -1   40.10   16.20
  -1  27  -1   66.79   16.50
   1  27   1   59.59   11.30
   1  27   1   69.29   18.10
  -2 -27  -1   19.30   17.10
   2 -27   1   37.90    8.80
   2 -27   1    6.40   16.60
  -2 -27  -1   62.49   18.60
   2 -27   1   -4.90   20.40
  -2 -27  -1   26.90   21.10
  -2  27  -1   39.10   14.80
   2  27   1   46.70   18.90
   2  27   1   18.70   12.70
  -2  27  -1   23.10   18.00
   0 -28   1   33.20   15.10
   0 -28   1   19.50   20.80
   0 -28  -1  -14.20   16.50
   0 -28  -1   39.70   14.00
   0 -28  -1    3.70   19.90
   0 -28   1    5.40   18.80
   0  28   1   45.90   18.00
   0  28  -1   13.20    7.40
   0  28   1   15.70    7.20
   0  28  -1    5.60   16.90
  -8   0   2   31.60   17.10
   8   0  -2  114.19   23.40
  -8   0   2   27.10   20.40
   8   0  -2   19.50   23.40
  -7   0   2   -4.20   16.20
   7   0  -2   25.60   19.00
  -7   0   2  -11.70   14.70
   7   0  -2   11.80   19.10
  -7   0   2  -10.30   14.60
  -6   0   2   11.80   13.90
   6   0  -2    7.00   15.80
  -6   0   2    8.40   11.60
   6   0  -2   14.20   14.60
  -6   0   2  -10.10   16.10
  -5   0   2   51.79   10.80
  -5   0   2   24.30   11.60
   5   0  -2   44.50   14.30
  -5   0   2   47.80   14.80
   5   0  -2   29.60   13.10
  -4   0   2   95.39   13.20
  -4   0   2  103.99   14.50
  -4   0   2  125.09   12.80
   4   0  -2  123.99   13.20
  -4   0   2  123.09   13.20
   4   0  -2  109.19   15.10
  -4   0   2  125.29   13.40
   4   0  -2  118.39   14.40
  -4   0   2  112.09   10.30
  -3   0   2  118.89   14.60
  -3   0   2  125.69   13.50
  -3   0   2  136.19   14.20
  -3   0   2  142.19   14.30
  -3   0   2  129.59   11.00
   3   0  -2  129.09   14.60
   3   0  -2  142.19   15.40
   3   0  -2  131.09   14.50
  -3   0   2  119.69   14.00
   3   0  -2  132.49   13.50
   3   0  -2  138.19   10.70
   2   0  -2  303.57   26.00
  -2   0   2  369.46   25.60
  -2   0   2  287.67   25.80
  -2   0   2  325.07   25.70
   2   0  -2  271.27   25.10
   2   0  -2  366.56   24.30
  -2   0   2  343.57   24.40
   2   0  -2  352.96   25.70
  -2   0   2  292.37   25.30
   2   0  -2  380.56   26.00
  -2   0   2  344.47   25.20
   1   0  -2  499.25   39.80
   1   0  -2  570.94   39.90
   1   0  -2  504.25   40.00
   1   0  -2  517.55   40.20
  -1   0   2  538.85   40.00
  -1   0   2  529.95   40.20
  -1   0   2  543.75   39.80
  -1   0   2  553.04   40.20
   1   0  -2  549.65   40.30
  -1   0   2  579.94   40.10
  -1   0   2  589.24   39.50
  -1   0   2  542.85   40.00
   1   0  -2  562.44   39.50
  -1   0   2  533.85   40.30
   1   0  -2  519.85   40.10
   1   0  -2  558.24   40.00
   0   0   2  630.84   47.50
   0   0   2  687.43   47.40
   0   0   2  601.14   47.50
   0   0  -2  589.04   47.60
   0   0   2  697.73   47.50
   0   0   2  662.53   47.50
   0   0   2  705.13   47.40
   1   0   2  573.74   41.30
  -1   0  -2  558.84   41.80
   1   0   2  541.85   41.80
  -1   0  -2  581.24   41.60
  -1   0  -2  558.14   41.30
   1   0   2  569.74   41.60
  -1   0  -2  582.74   41.70
   1   0   2  576.64   41.80
  -1   0  -2  571.54   41.60
  -1   0  -2  554.14   41.60
   1   0   2  550.24   41.60
   2   0   2  364.66   26.50
  -2   0  -2  324.87   26.10
  -2   0  -2  346.07   26.10
  -2   0  -2  375.76   26.40
   2   0   2  367.16   26.50
   2   0   2  297.47   26.50
  -2   0  -2  355.76   25.30
   2   0   2  286.17   25.90
  -3   0  -2  145.89   12.50
  -3   0  -2  138.19   14.70
  -3   0  -2  150.88   14.70
   3   0   2  147.89   15.30
  -3   0  -2  125.09   15.00
   3   0   2  151.88   16.80
   3   0   2  131.59   14.50
  -4   0  -2  109.49   13.40
   4   0   2  119.19   15.90
  -4   0  -2  106.89   14.30
  -4   0  -2  125.59   13.50
   4   0   2  125.49   15.40
   4   0   2  105.69   13.10
  -4   0  -2  132.59   11.30
  -5   0  -2   38.30    7.50
   5   0   2   36.10   14.40
  -5   0  -2   26.60   12.70
  -5   0  -2   32.60   11.10
   5   0   2   33.20   12.60
  -6   0  -2    5.20   12.10
  -6   0  -2  -10.90   13.00
   6   0   2   23.30   14.50
   6   0   2   47.10   19.10
   7   0   2   20.50   17.80
  -7   0  -2    1.90   14.70
  -7   0  -2   33.00   17.60
   7   0   2   26.10   21.40
  -7   0  -2  -15.40   16.30
  -8   0  -2   49.10   21.60
  -8   0  -2   29.10   20.60
   8   0   2   96.99   23.20
   8   0   2   35.50   22.20
  -8   0  -2   38.50   18.20
   8  -1  -2   55.59   21.50
  -8  -1   2    1.40   16.10
   8  -1  -2   28.80   24.20
  -8   1   2   -6.30   20.10
  -8   1   2   -0.30   17.00
  -7  -1   2   57.89   19.00
  -7  -1   2   64.69   17.50
   7  -1  -2   95.29   20.90
  -7  -1   2   32.70   17.60
   7  -1  -2   93.19   22.90
  -7   1   2  103.39   20.80
   7   1  -2   78.49   21.80
  -7   1   2   76.69   17.60
  -7   1   2   49.00   19.00
   7   1  -2  118.29   21.40
  -6  -1   2  375.26   33.60
  -6  -1   2  334.17   35.40
  -6  -1   2  328.47   33.30
   6  -1  -2  333.97   36.40
   6  -1  -2  353.46   36.00
  -6   1   2  380.06   33.30
   6   1  -2  359.86   36.30
   6   1  -2  326.07   35.30
  -6   1   2  383.96   34.60
  -6   1   2  333.47   34.60
  -5  -1   2   95.49   14.40
  -5  -1   2   96.79   17.50
  -5  -1   2  125.59   16.10
   5  -1  -2  102.69   17.20
   5  -1  -2  106.19   18.30
   5   1  -2  122.79   17.70
  -5   1   2  136.39   14.70
   5   1  -2  126.99   18.00
  -5   1   2  117.09   17.70
  -5   1   2  106.89   16.10
  -4  -1   2   52.89   10.30
  -4  -1   2   54.39   10.80
   4  -1  -2   39.00   11.90
   4  -1  -2   47.90    9.10
  -4  -1   2   68.19   10.00
   4  -1  -2   50.89   11.40
  -4  -1   2   58.99    9.40
  -4  -1   2   59.09    6.80
  -4   1   2   53.59    9.30
   4   1  -2   63.99   12.80
  -4   1   2   51.39   11.70
  -4   1   2   50.29   10.00
  -4   1   2   64.39    6.20
   4   1  -2   55.89   11.80
   4   1  -2   71.79   10.00
  -4   1   2   56.59    8.50
  -4   1   2   53.79    9.10
  -3  -1   2   24.70    8.70
   3  -1  -2   49.30    9.60
   3  -1  -2   46.80    4.30
  -3  -1   2   27.90    7.80
  -3  -1   2   32.10    5.40
  -3  -1   2   34.20    8.60
   3  -1  -2   68.69   11.20
   3  -1  -2   39.70    7.50
   3  -1  -2   52.99    8.90
  -3  -1   2   30.60    7.40
  -3  -1   2   43.50    8.50
  -3   1   2   41.80    7.20
  -3   1   2   40.80    4.60
   3   1  -2   33.30    7.80
   3   1  -2   29.50    9.10
  -3   1   2   33.40   10.00
  -3   1   2   40.70    8.00
  -3   1   2   37.30    7.40
   3   1  -2   43.70   10.60
   2  -1  -2 2447.46  187.38
  -2  -1   2 2700.23  187.58
  -2  -1   2 2606.94  186.78
  -2  -1   2 2697.93  187.48
  -2  -1   2 2639.84  187.58
   2  -1  -2 2543.75  187.58
  -2  -1   2 2401.86  187.58
  -2  -1   2 2495.05  187.28
   2  -1  -2 2711.13  186.48
   2  -1  -2 2519.35  187.98
   2  -1  -2 2650.83  187.28
   2   1  -2 2516.45  187.68
  -2   1   2 2673.73  187.38
  -2   1   2 2577.24  187.18
  -2   1   2 2789.62  187.48
   2   1  -2 2662.73  187.78
  -2   1   2 2465.95  187.88
   2   1  -2 2631.84  187.38
  -2   1   2 2390.96  186.58
   2   1  -2 2435.16  187.58
   2   1  -2 2573.14  186.68
  -2   1   2 2606.94  187.18
  -1  -1   2 1559.64  114.49
  -1  -1   2 1555.34  114.49
  -1  -1   2 1664.93  113.99
  -1  -1   2 1652.53  114.39
  -1  -1   2 1609.14  114.39
  -1  -1   2 1572.84  114.19
   1  -1  -2 1635.64  114.19
   1  -1  -2 1678.03  114.19
   1  -1  -2 1619.74  114.29
   1  -1  -2 1591.14  114.19
  -1  -1   2 1529.45  114.49
   1  -1  -2 1642.24  114.69
  -1  -1   2 1619.64  114.39
   1   1  -2 1470.45  113.99
   1   1  -2 1534.55  114.19
   1   1  -2 1627.84  114.39
   1   1  -2 1495.25  114.39
  -1   1   2 1517.65  114.09
   1   1  -2 1525.95  114.49
  -1   1   2 1537.05  114.19
  -1   1   2 1566.74  114.09
   1   1  -2 1540.25  114.29
   1   1  -2 1504.55  114.39
  -1   1   2 1474.75  114.59
  -1   1   2 1617.84  114.29
   0  -1   2   37.30    3.10
  -1  -1  -2 1593.54  116.09
  -1  -1  -2 1574.94  116.19
   1  -1   2 1536.65  116.39
  -1  -1  -2 1668.03  116.19
  -1  -1  -2 1529.05  115.89
  -1  -1  -2 1648.34  116.09
   1  -1   2 1517.75  115.79
   1  -1   2 1618.44  116.09
  -1  -1  -2 1556.34  116.19
   1  -1   2 1515.95  115.89
  -1   1  -2 1401.36  115.79
  -1   1  -2 1656.73  116.09
  -1   1  -2 1718.13  116.09
   1   1   2 1640.54  116.19
   1   1   2 1599.94  116.19
  -1   1  -2 1652.23  115.99
   1   1   2 1702.23  116.19
   1   1   2 1631.54  115.89
  -2  -1  -2 2644.84  189.08
  -2  -1  -2 2334.37  189.48
  -2  -1  -2 2671.93  189.78
   2  -1   2 2632.44  190.18
  -2  -1  -2 2757.02  189.98
   2  -1   2 2583.34  189.68
   2  -1   2 2791.72  189.58
   2  -1   2 2707.33  189.68
   2   1   2 2710.53  189.68
   2   1   2 2533.75  189.88
  -2   1  -2 2590.94  189.58
  -2   1  -2 2589.74  188.98
   2   1   2 2497.65  189.78
   2   1   2 2584.04  189.88
  -2   1  -2 2537.15  189.58
  -2   1  -2 2568.14  189.58
   3  -1   2   46.00    7.70
  -3  -1  -2   32.20    7.90
   3  -1   2   57.99   11.10
  -3  -1  -2   30.30    5.90
   3  -1   2   42.10    9.10
   3  -1   2   27.80    8.50
  -3  -1  -2   30.20    8.70
  -3  -1  -2   41.90    9.50
  -3   1  -2   33.40    5.50
  -3   1  -2   37.40    7.70
   3   1   2   41.60    9.50
   3   1   2   30.60    8.10
  -3   1  -2   47.50    8.60
   3   1   2   30.40    9.40
  -3   1  -2   41.00    7.90
  -4  -1  -2   54.29    9.80
  -4  -1  -2   55.49   11.00
   4  -1   2   50.89   12.30
   4  -1   2   60.79   11.50
  -4  -1  -2   60.89   10.10
   4  -1   2   59.49    9.60
  -4  -1  -2   56.89    7.60
  -4   1  -2   63.19    9.30
   4   1   2   56.49    9.70
   4   1   2   51.99   12.60
  -4   1  -2   53.69    6.80
  -4   1  -2   54.29   10.60
  -4   1  -2   47.30    9.60
   4   1   2   55.19   11.70
  -5  -1  -2  112.09   14.90
  -5  -1  -2  129.99   12.30
   5  -1   2  109.79   17.20
   5  -1   2  136.09   19.40
  -5  -1  -2  132.39   16.40
   5   1   2   99.39   17.10
   5   1   2  114.59   17.90
  -5   1  -2   99.69   11.10
  -5   1  -2   97.99   14.70
  -5   1  -2   85.09   15.40
  -6  -1  -2  307.87   33.80
  -6  -1  -2  308.97   32.60
   6  -1   2  322.77   35.40
  -6  -1  -2  385.36   33.30
   6  -1   2  338.37   34.20
  -6   1  -2  349.87   33.60
   6   1   2  303.57   34.20
   6   1   2  338.67   34.50
  -6   1  -2  344.27   32.90
   7  -1   2   78.99   21.80
  -7  -1  -2   69.19   18.70
  -7  -1  -2   94.39   18.00
  -7  -1  -2   88.09   19.90
   7  -1   2   84.59   20.30
  -7   1  -2   83.29   20.10
  -7   1  -2   47.90   17.40
   7   1   2   90.19   20.50
   7   1   2   57.29   20.40
  -7   1  -2   64.79   16.90
  -8  -1  -2   -9.60   16.40
   8  -1   2    5.60   24.90
  -8  -1  -2  -30.60   18.00
   8  -1   2   53.19   20.50
  -8   1  -2   -1.70   16.50
  -8   1  -2   -5.20   19.70
  -8   1  -2   -6.20   22.50
   8  -2  -2  -13.70   25.80
  -8  -2   2  -14.00   16.00
   8  -2  -2   60.39   20.30
  -8   2   2    3.50   20.70
  -8   2   2   14.80   17.70
  -7  -2   2    6.10   15.70
  -7  -2   2   11.80   14.10
  -7  -2   2    4.40   15.70
   7  -2  -2   33.90   17.60
   7  -2  -2   -6.10   19.40
   7   2  -2   24.60   18.60
   7   2  -2   -4.40   17.50
  -7   2   2   -4.20   13.10
  -7   2   2   14.70   20.00
  -7   2   2  -22.60   15.80
  -6  -2   2    1.00   13.30
   6  -2  -2   -2.80   16.70
  -6  -2   2   19.00   12.00
  -6  -2   2   -2.50   14.90
   6  -2  -2    5.30   14.80
   6   2  -2   -5.80   14.60
  -6   2   2   13.70   11.30
  -6   2   2   -2.00   15.50
   6   2  -2   10.40   15.60
  -6   2   2    3.30   13.10
  -5  -2   2  186.58   18.90
   5  -2  -2  201.08   21.40
  -5  -2   2  202.08   20.10
   5  -2  -2  217.48   24.60
  -5  -2   2  192.08   20.80
   5   2  -2  139.09   20.30
   5   2  -2  172.48   21.10
  -5   2   2  146.89   19.40
  -5   2   2  145.29   21.40
  -5   2   2  178.58   18.80
   4  -2  -2  541.85   43.90
  -4  -2   2  578.44   42.20
   4  -2  -2  542.75   41.20
   4  -2  -2  531.35   42.10
  -4  -2   2  524.95   42.30
  -4  -2   2  539.95   40.20
  -4  -2   2  511.85   42.20
  -4  -2   2  524.25   42.30
   4  -2  -2  534.15   42.70
  -4   2   2  496.25   41.20
  -4   2   2  505.25   42.50
   4   2  -2  559.14   43.60
  -4   2   2  556.94   42.00
  -4   2   2  532.95   40.80
  -4   2   2  545.65   39.50
   4   2  -2  553.34   42.90
  -4   2   2  518.95   41.40
   4   2  -2  573.04   42.00
   3  -2  -2   78.29   10.00
  -3  -2   2   67.19    9.90
   3  -2  -2   66.19    5.60
  -3  -2   2   85.29   11.00
  -3  -2   2   78.19    9.10
   3  -2  -2   97.29    8.90
  -3  -2   2   74.19   10.20
   3  -2  -2   78.29    9.50
   3  -2  -2   82.19   12.50
  -3  -2   2   81.89    7.20
  -3   2   2   36.20    8.50
  -3   2   2   34.70   10.80
  -3   2   2   33.10    8.30
   3   2  -2   40.10   10.60
   3   2  -2   44.90   10.30
   3   2  -2   56.69    9.00
  -3   2   2   48.40    5.40
  -3   2   2   53.69    8.60
  -3   2   2   54.19    7.60
  -2  -2   2  126.69   12.00
  -2  -2   2  139.99   12.80
  -2  -2   2  141.19   10.90
   2  -2  -2  134.19   10.00
  -2  -2   2  122.19   11.50
  -2  -2   2  137.89   11.90
   2  -2  -2  150.98   13.50
  -2  -2   2  125.09   12.20
   2  -2  -2  143.39   11.30
   2   2  -2  125.89   12.10
  -2   2   2  128.49   11.20
   2   2  -2  129.79   12.30
   2   2  -2  130.49   12.70
  -2   2   2  141.59   13.10
   1  -2  -2 1204.58   81.29
   1  -2  -2 1192.28   81.09
  -1  -2   2 1232.98   81.89
  -1  -2   2 1223.78   81.69
   1  -2  -2 1247.98   82.09
  -1  -2   2 1249.38   81.39
  -1  -2   2 1158.18   81.79
   1  -2  -2 1232.48   81.29
   1  -2  -2 1149.19   81.39
  -1  -2   2 1175.08   81.49
   1  -2  -2 1249.47   81.39
  -1  -2   2 1211.48   81.49
   1   2  -2  993.80   81.39
  -1   2   2 1026.60   81.29
   1   2  -2  974.20   81.69
  -1   2   2  968.80   81.79
   1   2  -2 1051.59   81.69
   1   2  -2 1021.70   81.59
  -1   2   2 1069.49   81.09
  -1   2   2 1030.00   81.29
  -1   2   2 1040.40   81.09
  -1   2   2 1093.59   81.39
   1   2  -2 1027.10   81.69
   1   2  -2 1052.29   81.39
   0  -2   2  131.79    9.60
   0  -2   2  124.29    9.40
   0  -2  -2  125.09    9.40
   0  -2  -2  125.39    9.40
   0  -2   2  122.09    9.70
   0  -2  -2  126.09    9.60
   0  -2   2  123.09    9.50
   0  -2   2  129.29    9.50
   0  -2   2  120.69    9.60
   0   2  -2  111.39    9.40
   0   2   2  126.99    9.40
   0   2  -2  120.09    9.50
   0   2  -2  129.69    9.60
   0   2   2  131.59    9.40
   0   2  -2  120.89    9.50
   0   2  -2  139.29    9.50
   0   2   2  124.89    9.60
   0   2   2  123.19    9.40
   0   2   2  138.49    9.30
   0   2  -2  126.09    9.70
   0   2   2  125.99    9.60
   0   2  -2  130.49    9.60
   1  -2   2 1145.79   84.49
  -1  -2  -2 1058.29   84.59
  -1  -2  -2 1061.49   84.89
   1  -2   2 1025.90   85.19
  -1  -2  -2 1023.20   84.99
  -1  -2  -2 1009.10   84.69
   1  -2   2 1061.09   84.69
  -1   2  -2 1223.08   84.59
   1   2   2 1226.38   84.89
   1   2   2 1336.37   85.19
  -1   2  -2 1219.48   84.59
  -1   2  -2 1278.37   84.59
   1   2   2 1238.68   85.09
  -1   2  -2 1283.77   84.89
   1   2   2 1270.57   84.79
  -2  -2  -2  123.49   11.90
   2  -2   2  139.89   11.30
  -2  -2  -2  112.99   12.00
   2  -2   2  139.69   13.10
  -2  -2  -2  128.39   10.50
  -2  -2  -2  118.79   11.50
   2   2   2  132.99   11.80
   2   2   2  127.99   11.50
   2   2   2  113.79   12.00
  -3  -2  -2   43.80   10.00
  -3  -2  -2   33.10    8.50
   3  -2   2   26.70    9.10
   3  -2   2   54.19    8.30
  -3  -2  -2   39.80   10.00
  -3  -2  -2   52.09    7.50
   3  -2   2   38.20   11.60
   3  -2   2   45.80    9.40
  -3   2  -2   64.19    9.40
  -3   2  -2   61.79    8.30
  -3   2  -2   94.79    9.60
  -3   2  -2   76.79    6.70
   3   2   2   78.29   11.20
   3   2   2   87.99   11.40
   3   2   2   86.39   10.10
   4  -2   2  532.45   42.30
  -4  -2  -2  564.64   40.70
  -4  -2  -2  520.05   42.60
  -4  -2  -2  502.95   42.70
  -4  -2  -2  534.95   42.10
   4  -2   2  574.24   44.20
   4  -2   2  549.65   41.60
   4  -2   2  509.45   42.70
  -4   2  -2  552.54   41.30
   4   2   2  548.45   43.50
  -4   2  -2  497.45   40.00
   4   2   2  536.35   43.00
  -4   2  -2  556.74   42.30
  -4   2  -2  555.84   42.00
   4   2   2  543.55   42.20
  -5  -2  -2  143.49   18.60
   5  -2   2  146.79   20.20
  -5  -2  -2  160.18   16.30
   5  -2   2  180.78   23.10
  -5  -2  -2  156.78   19.70
   5   2   2  211.08   22.30
  -5   2  -2  179.38   15.50
  -5   2  -2  228.48   20.70
  -5   2  -2  170.18   18.90
   5   2   2  198.18   21.80
  -6  -2  -2    6.30   13.30
   6  -2   2   -1.10   19.00
   6  -2   2   16.50   15.10
  -6  -2  -2    8.50   12.70
  -6  -2  -2   19.30   13.70
   6   2   2   36.00   15.90
   6   2   2  -14.40   14.10
  -6   2  -2    5.10   12.60
  -6   2  -2   25.90   12.70
  -7  -2  -2   -2.00   15.10
   7  -2   2   15.10   19.90
   7  -2   2    5.90   16.50
  -7  -2  -2    1.70   14.90
  -7  -2  -2   -9.10   14.80
   7   2   2    5.30   17.20
  -7   2  -2    0.70   13.60
  -7   2  -2    6.00   15.50
   7   2   2   39.30   17.80
  -7   2  -2    6.20   17.90
  -8  -2  -2   12.60   16.90
   8  -2   2    8.90   22.80
   8  -2   2   61.29   20.80
  -8   2  -2    8.10   20.70
  -8   2  -2    5.20   16.50
  -8   2  -2   -6.80   19.50
  -8  -3   2   20.60   17.00
   8  -3  -2    6.30   24.00
   8  -3  -2   52.69   21.60
  -8   3   2   17.40   15.60
  -8   3   2   -7.50   20.30
  -7  -3   2   12.00   17.30
  -7  -3   2    2.60   14.20
  -7  -3   2   -1.00   17.10
   7  -3  -2   26.00   18.30
   7  -3  -2   21.10   21.30
   7   3  -2   22.00   17.60
   7   3  -2   -0.90   19.70
  -7   3   2  -12.40   15.70
  -7   3   2    3.00   18.70
  -7   3   2    0.30   13.20
   6  -3  -2    5.40   17.30
  -6  -3   2   21.20   13.90
  -6  -3   2   18.60   13.20
   6  -3  -2    8.80   14.90
  -6  -3   2   14.50   13.60
   6   3  -2   25.80   16.90
  -6   3   2  -10.50   12.70
   6   3  -2   13.80   14.50
  -6   3   2  -10.30   11.90
  -6   3   2    6.70   15.50
  -5  -3   2  157.88   18.40
   5  -3  -2  181.18   21.90
  -5  -3   2  146.69   17.10
   5  -3  -2  142.79   18.80
  -5  -3   2  182.68   16.10
  -5  -3   2  150.78   19.20
  -5   3   2  140.09   17.10
  -5   3   2  129.79   17.60
   5   3  -2  146.99   19.80
   5   3  -2  143.29   19.40
  -5   3   2  145.79   20.40
   4  -3  -2  222.68   24.50
  -4  -3   2  202.18   22.00
   4  -3  -2  216.08   20.30
   4  -3  -2  200.68   21.90
  -4  -3   2  240.78   22.00
  -4  -3   2  220.08   19.20
  -4  -3   2  219.98   21.10
   4  -3  -2  206.58   21.00
  -4  -3   2  240.48   22.60
   4   3  -2  242.78   22.10
   4   3  -2  290.47   21.80
  -4   3   2  257.67   23.80
  -4   3   2  260.37   20.80
   4   3  -2  262.87   23.10
  -4   3   2  259.67   17.90
  -4   3   2  220.68   18.00
  -4   3   2  255.37   21.80
   3  -3  -2 1531.55  110.19
   3  -3  -2 1469.25  108.59
  -3  -3   2 1505.85  109.09
  -3  -3   2 1505.25  108.89
   3  -3  -2 1569.54  108.99
   3  -3  -2 1541.35  107.19
  -3  -3   2 1574.74  108.79
  -3  -3   2 1607.84  107.99
   3  -3  -2 1534.15  108.29
  -3  -3   2 1589.44  109.49
  -3   3   2 1399.66  108.39
   3   3  -2 1449.55  108.89
   3   3  -2 1457.55  108.79
  -3   3   2 1392.66  108.29
  -3   3   2 1316.97  109.59
  -3   3   2 1299.67  107.29
   3   3  -2 1488.55  109.49
  -3   3   2 1438.46  107.19
  -3   3   2 1457.85  108.39
   2  -3  -2  908.41   68.69
  -2  -3   2  938.61   68.09
  -2  -3   2  969.90   68.39
   2  -3  -2  969.70   67.69
   2  -3  -2  909.81   67.39
  -2  -3   2  905.91   67.69
  -2  -3   2  917.91   67.79
   2  -3  -2  850.91   67.39
  -2  -3   2  918.41   67.39
  -2   3   2  902.11   66.89
  -2   3   2  919.11   67.49
  -2   3   2  979.90   66.79
  -2   3   2  856.41   68.49
  -2   3   2  925.11   67.59
   2   3  -2  903.61   67.89
  -2   3   2  901.21   67.49
   2   3  -2  949.40   68.29
   2   3  -2  957.50   67.89
  -1  -3   2 1241.78   81.19
   1  -3  -2 1096.19   80.99
  -1  -3   2 1238.98   80.89
   1  -3  -2 1209.88   80.69
   1  -3  -2 1232.58   80.89
   1  -3  -2 1233.58   81.89
  -1  -3   2 1184.88   81.19
  -1  -3   2 1200.98   81.59
   1   3  -2 1031.60   81.29
  -1   3   2  969.20   81.59
  -1   3   2 1069.69   80.99
   1   3  -2 1021.10   81.29
  -1   3   2 1027.00   80.79
  -1   3   2 1062.79   80.89
   1   3  -2  974.60   80.89
   1   3  -2 1029.40   81.29
   0  -3   2  127.19   10.40
   0  -3   2  124.39   10.60
   0  -3  -2  132.69   10.10
   0  -3   2  124.99   10.30
   0  -3   2  135.79   10.60
   0  -3  -2  134.19   10.20
   0  -3   2  131.19   10.90
   0  -3  -2  134.29   10.60
   0  -3  -2  140.19   10.70
   0  -3  -2  142.79   10.10
   0  -3   2  138.59   10.60
   0  -3   2  150.98   10.30
   0   3  -2  146.89   10.20
   0   3  -2  139.59   10.30
   0   3   2  140.99   10.30
   0   3   2  140.59   10.70
   0   3  -2  132.59   10.60
   0   3  -2  139.89   10.60
   0   3  -2  122.19   10.30
   0   3  -2  132.39   10.60
   0   3   2  136.29   10.60
   0   3   2  136.79   10.30
   0   3   2  133.99   10.60
   0   3  -2  130.09   10.80
   1  -3   2 1011.10   80.79
   1  -3   2  980.30   79.89
  -1  -3  -2 1043.80   80.29
  -1  -3  -2 1019.10   80.29
  -1  -3  -2 1092.49   80.49
  -1  -3  -2 1029.60   80.49
   1  -3   2 1037.60   79.99
  -1  -3  -2 1057.49   80.49
  -1  -3  -2 1062.09   79.99
   1  -3   2  945.01   80.19
   1   3   2 1259.77   80.69
   1   3   2 1177.08   80.49
  -1   3  -2 1201.28   79.99
  -1   3  -2 1233.58   79.99
  -1   3  -2 1197.28   80.39
   1   3   2 1276.77   80.09
   2  -3   2  923.71   68.29
  -2  -3  -2  922.51   68.89
  -2  -3  -2 1012.60   69.39
   2  -3   2  945.81   68.39
   2  -3   2  912.91   69.59
  -2  -3  -2  904.61   68.69
  -2  -3  -2  956.80   68.39
   2  -3   2  892.71   68.49
  -2   3  -2  992.20   68.09
   2   3   2  922.81   69.09
   2   3   2  931.31   68.69
  -2   3  -2  886.21   68.09
   2   3   2  930.21   68.89
  -2   3  -2  942.01   68.69
  -2   3  -2  920.11   68.49
   3  -3   2 1453.15  113.69
  -3  -3  -2 1603.94  111.79
   3  -3   2 1457.75  112.39
  -3  -3  -2 1496.95  112.79
  -3  -3  -2 1531.55  112.49
  -3  -3  -2 1538.65  113.19
   3  -3   2 1430.86  111.99
   3  -3   2 1366.56  112.29
   3   3   2 1579.14  112.79
   3   3   2 1611.74  113.19
  -3   3  -2 1632.54  111.39
   3   3   2 1593.84  112.69
  -3   3  -2 1566.64  112.39
  -3   3  -2 1587.64  112.49
  -3   3  -2 1496.05  111.69
   4  -3   2  245.48   21.90
   4  -3   2  253.07   24.60
  -4  -3  -2  269.97   22.00
  -4  -3  -2  254.27   23.20
  -4  -3  -2  276.77   22.70
   4  -3   2  231.18   22.30
  -4  -3  -2  270.17   20.20
   4  -3   2  259.97   20.70
  -4   3  -2  228.08   18.80
   4   3   2  214.78   21.80
  -4   3  -2  196.08   21.20
   4   3   2  215.48   23.30
   4   3   2  220.38   22.20
  -4   3  -2  205.98   21.40
  -5  -3  -2  130.09   17.20
  -5  -3  -2  142.69   14.80
   5  -3   2  153.88   18.60
   5  -3   2  168.78   21.90
  -5  -3  -2  136.99   18.20
  -5   3  -2  152.98   13.60
  -5   3  -2  129.99   16.80
   5   3   2  137.99   18.80
   5   3   2  157.68   19.10
  -5   3  -2  146.89   17.50
  -6  -3  -2   22.50   14.40
  -6  -3  -2   16.90   13.80
  -6  -3  -2    7.40   13.10
   6  -3   2    9.70   17.80
   6  -3   2    5.50   14.90
  -6   3  -2   26.20   13.20
   6   3   2   28.80   15.90
   6   3   2   -1.80   13.60
  -6   3  -2   22.70   12.20
  -7  -3  -2    5.80   16.20
  -7  -3  -2   12.30   15.30
  -7  -3  -2    7.00   15.10
   7  -3   2   11.30   20.70
   7  -3   2   51.29   18.80
  -7   3  -2   22.10   14.20
   7   3   2   12.70   17.50
  -7   3  -2    4.90   15.20
  -7   3  -2   38.60   20.00
   7   3   2   49.00   19.20
  -8  -3  -2   13.70   19.80
   8  -3   2   42.60   20.00
   8  -3   2   41.90   27.00
  -8   3  -2   40.90   24.90
  -8   3  -2   19.10   18.70
  -8   3  -2  -14.60   19.00
   8  -4  -2   22.20   25.40
   8  -4  -2   49.80   20.70
  -8  -4   2   11.80   19.10
  -8   4   2    7.30   15.80
  -8   4   2   18.50   22.30
   7  -4  -2   30.20   22.00
  -7  -4   2   21.70   15.40
  -7  -4   2    7.90   16.80
   7  -4  -2   45.60   19.40
  -7   4   2   28.00   14.00
  -7   4   2   23.70   15.60
  -7   4   2   35.40   22.30
  -6  -4   2  215.88   22.70
   6  -4  -2  266.97   29.30
   6  -4  -2  196.68   24.60
  -6  -4   2  191.88   23.50
  -6  -4   2  191.28   23.60
  -6   4   2  186.68   21.50
   6   4  -2  190.18   25.00
   6   4  -2  189.38   23.90
  -6   4   2  202.48   23.20
  -6   4   2  223.78   27.60
   5  -4  -2  180.58   23.20
   5  -4  -2  165.28   19.50
  -5  -4   2  152.38   15.30
  -5  -4   2  162.78   19.10
  -5  -4   2  154.98   18.00
  -5  -4   2  148.79   19.00
  -5   4   2  149.88   21.70
  -5   4   2  156.78   18.70
   5   4  -2  173.98   21.10
   5   4  -2  185.18   20.60
  -5   4   2  157.88   18.00
  -4  -4   2  201.78   20.80
   4  -4  -2  230.68   23.80
  -4  -4   2  197.08   20.10
  -4  -4   2  208.78   18.30
  -4  -4   2  209.98   21.70
   4  -4  -2  218.38   18.80
   4  -4  -2  200.28   20.00
  -4  -4   2  215.28   20.40
   4  -4  -2  194.38   20.60
   4   4  -2  227.38   20.50
   4   4  -2  228.48   22.80
   4   4  -2  236.38   21.40
  -4   4   2  228.78   16.40
  -4   4   2  228.88   19.40
  -4   4   2  188.68   22.40
  -4   4   2  221.78   20.30
  -3  -4   2  149.09   14.60
   3  -4  -2  150.58   17.50
  -3  -4   2  136.09   14.40
  -3  -4   2  138.29   13.00
   3  -4  -2  127.79   13.50
  -3  -4   2  153.98   15.80
  -3  -4   2  146.09   14.80
   3  -4  -2  121.89   11.20
   3  -4  -2  136.99   14.70
   3  -4  -2  125.49   12.90
   3   4  -2  139.79   15.30
  -3   4   2  144.69   13.60
   3   4  -2  155.68   15.00
  -3   4   2  148.89   11.50
  -3   4   2  115.19   16.30
  -3   4   2  144.29   13.50
  -3   4   2  148.09   11.10
   3   4  -2  159.48   15.20
  -3   4   2  146.39   14.20
   2  -4  -2  336.07   27.60
  -2  -4   2  372.16   27.90
   2  -4  -2  348.77   29.70
  -2  -4   2  375.76   28.40
  -2  -4   2  351.36   28.70
  -2  -4   2  352.16   28.00
  -2  -4   2  378.76   29.40
   2  -4  -2  375.46   27.60
   2  -4  -2  374.86   27.90
  -2   4   2  383.36   28.00
   2   4  -2  398.56   29.10
  -2   4   2  348.77   29.40
  -2   4   2  382.26   27.40
  -2   4   2  385.46   27.90
  -2   4   2  372.26   27.80
  -2   4   2  379.46   27.20
   2   4  -2  379.96   28.60
   1  -4  -2 4625.94  338.17
  -1  -4   2 4052.59  338.17
   1  -4  -2 4067.39  337.87
   1  -4  -2 4251.97  338.57
  -1  -4   2 4188.88  338.27
  -1  -4   2 4488.25  338.07
  -1  -4   2 4390.86  338.07
  -1  -4   2 4823.12  338.37
   1   4  -2 4752.52  338.67
   1   4  -2 5202.98  338.37
   1   4  -2 4978.20  338.27
  -1   4   2 5044.70  337.97
  -1   4   2 4805.42  337.97
   1   4  -2 4794.22  338.17
  -1   4   2 4925.41  337.97
  -1   4   2 4691.23  338.57
  -1   4   2 5303.27  338.17
   0  -4   2  894.51   66.49
   0  -4  -2  868.21   66.29
   0  -4   2  954.60   66.69
   0  -4  -2  949.40   65.99
   0  -4   2  907.41   66.59
   0  -4   2  932.41   66.19
   0  -4  -2  901.01   66.09
   0  -4   2  874.01   66.29
   0  -4  -2  921.21   66.59
   0   4   2  910.11   66.59
   0   4  -2  913.61   66.49
   0   4  -2  984.20   66.09
   0   4   2  909.81   66.29
   0   4   2  881.61   66.49
   0   4   2  883.11   66.29
   0   4  -2  876.21   66.29
   0   4  -2  940.81   66.49
   1  -4   2 4919.41  341.07
   1  -4   2 4792.42  341.37
  -1  -4  -2 4814.52  341.67
   1  -4   2 4896.51  342.07
  -1  -4  -2 4820.72  341.57
  -1  -4  -2 4990.30  341.47
  -1  -4  -2 5134.99  341.57
   1  -4   2 4375.56  341.37
  -1  -4  -2 5321.37  341.87
  -1   4  -2 4196.48  341.17
   1   4   2 4465.85  341.57
   1   4   2 4346.96  341.47
  -1   4  -2 4298.77  341.07
   1   4   2 4647.14  341.47
  -2  -4  -2  382.66   29.20
   2  -4   2  376.96   30.50
  -2  -4  -2  397.26   28.80
  -2  -4  -2  405.16   29.50
   2  -4   2  395.36   28.40
  -2  -4  -2  407.86   30.10
   2  -4   2  380.76   28.50
   2  -4   2  366.46   28.60
   2   4   2  368.06   29.80
  -2   4  -2  350.96   29.00
   2   4   2  384.66   29.40
   2   4   2  351.66   28.80
  -2   4  -2  387.96   28.20
  -2   4  -2  360.76   28.60
  -3  -4  -2  168.08   15.90
  -3  -4  -2  181.98   17.30
   3  -4   2  144.69   14.40
   3  -4   2  131.69   14.90
   3  -4   2  141.89   15.10
  -3  -4  -2  170.28   16.70
  -3  -4  -2  169.38   14.90
   3  -4   2  167.28   18.40
  -3   4  -2  135.39   15.10
   3   4   2  150.38   17.20
   3   4   2  184.38   15.80
  -3   4  -2  139.69   15.40
   3   4   2  182.48   16.50
  -3   4  -2  122.79   13.00
  -4  -4  -2  215.28   20.30
  -4  -4  -2  230.28   18.70
  -4  -4  -2  229.98   21.80
   4  -4   2  227.98   19.00
   4  -4   2  204.58   19.80
   4  -4   2  185.08   19.80
  -4  -4  -2  223.48   21.00
   4  -4   2  222.08   23.20
   4   4   2  189.88   20.30
   4   4   2  195.48   21.80
  -4   4  -2  222.98   16.90
   4   4   2  186.08   21.00
  -4   4  -2  189.38   19.70
  -4   4  -2  193.58   20.20
  -5  -4  -2  167.88   16.20
   5  -4   2  155.78   23.10
  -5  -4  -2  144.09   18.10
  -5  -4  -2  121.29   18.50
   5  -4   2  145.19   18.80
  -5   4  -2  180.18   18.30
  -5   4  -2  149.79   15.00
  -5   4  -2  177.08   19.10
   5   4   2  188.58   21.40
   5   4   2  183.78   20.20
  -6  -4  -2  212.28   22.80
  -6  -4  -2  193.08   23.20
   6  -4   2  175.08   23.60
   6  -4   2  198.98   28.10
  -6  -4  -2  202.38   24.20
  -6   4  -2  184.48   22.10
   6   4   2  224.88   25.70
   6   4   2  219.78   25.30
  -6   4  -2  196.08   22.50
  -7  -4  -2   37.80   17.10
   7  -4   2   21.90   21.40
  -7  -4  -2   68.59   18.20
   7  -4   2   41.80   17.90
  -7   4  -2   25.80   15.60
  -7   4  -2   43.00   19.90
  -7   4  -2   25.80   14.50
  -8  -4  -2    9.90   19.80
   8  -4   2    2.40   24.30
   8  -4   2   62.59   20.80
  -8   4  -2    8.80   16.70
  -8   4  -2   13.00   19.30
  -8   4  -2   45.50   23.30
  -8   5   2    1.90   21.90
   7  -5  -2   35.10   18.40
   7  -5  -2   44.30   23.00
  -7  -5   2   10.10   15.10
  -7   5   2   -8.30   14.10
  -7   5   2   -6.30   19.40
  -7   5   2    7.90   13.20
  -6  -5   2  -22.60   13.10
  -6  -5   2    4.30   14.00
  -6  -5   2   -8.00   12.90
   6  -5  -2    8.90   14.80
   6  -5  -2    3.60   18.40
  -6   5   2   13.10   17.20
  -6   5   2    6.50   12.30
  -6   5   2   -5.70   12.20
   6   5  -2   -3.70   14.50
   6   5  -2   12.80   15.30
   5  -5  -2   16.10   11.70
  -5  -5   2   18.50   11.40
  -5  -5   2   29.20    8.40
  -5  -5   2   12.90   11.60
  -5  -5   2   24.80   11.00
   5  -5  -2   23.20   16.40
   5   5  -2   62.79   15.20
  -5   5   2   35.30   11.00
  -5   5   2   39.70   11.60
  -5   5   2   48.40   16.20
   5   5  -2   42.80   13.10
  -4  -5   2  499.35   35.80
  -4  -5   2  504.45   37.10
   4  -5  -2  452.05   37.30
  -4  -5   2  490.35   37.70
  -4  -5   2  564.64   39.10
  -4  -5   2  487.95   36.80
   4  -5  -2  441.46   36.60
   4  -5  -2  484.45   38.70
  -4   5   2  445.36   36.60
   4   5  -2  487.35   37.40
  -4   5   2  447.16   34.10
  -4   5   2  418.76   36.40
   4   5  -2  435.66   37.10
   4   5  -2  453.95   38.40
  -4   5   2  386.26   37.50
  -3  -5   2  150.98   15.00
   3  -5  -2  173.88   14.20
  -3  -5   2  186.78   16.00
   3  -5  -2  161.38   18.00
  -3  -5   2  154.28   13.90
  -3  -5   2  172.78   14.20
  -3  -5   2  180.48   17.20
   3  -5  -2  173.98   14.70
   3   5  -2  134.29   15.90
   3   5  -2  141.19   14.90
  -3   5   2  121.59   16.60
  -3   5   2  116.69   13.40
  -3   5   2  139.19   13.50
  -3   5   2  132.49   13.80
  -3   5   2  121.89   11.80
   3   5  -2  139.29   15.10
   2  -5  -2  147.69   11.70
  -2  -5   2  153.08   12.70
  -2  -5   2  158.28   13.20
  -2  -5   2  140.59   15.00
   2  -5  -2  150.98   11.50
  -2  -5   2  153.98   13.70
  -2  -5   2  140.79   11.90
   2  -5  -2  154.18   14.20
  -2  -5   2  137.99   13.00
  -2   5   2  137.69   12.10
   2   5  -2  152.58   13.60
  -2   5   2  130.19   11.90
  -2   5   2  139.59   12.60
  -2   5   2  142.99   11.40
  -2   5   2  139.79   13.70
   2   5  -2  144.39   13.60
  -1  -5   2 1018.80   67.89
   1  -5  -2  846.12   67.19
  -1  -5   2 1069.09   67.59
   1  -5  -2 1006.60   68.29
  -1  -5   2 1001.10   67.69
  -1  -5   2 1059.49   67.69
   1  -5  -2 1049.70   67.39
  -1   5   2  817.02   66.79
   1   5  -2  846.42   67.39
   1   5  -2  797.02   66.79
   1   5  -2  846.02   67.49
   1   5  -2  906.21   67.59
  -1   5   2  781.62   67.89
   0  -5  -2  230.58   17.60
   0  -5  -2  234.18   16.60
   0  -5   2  215.78   16.90
   0  -5   2  237.08   18.00
   0  -5  -2  249.38   17.40
   0  -5   2  219.68   17.10
   0  -5  -2  222.58   16.60
   0  -5   2  199.08   17.60
   0  -5  -2  235.68   17.90
   0  -5   2  243.08   17.60
   0   5  -2  227.88   17.70
   0   5   2  221.58   17.50
   0   5  -2  217.98   17.50
   0   5   2  219.58   17.60
   0   5   2  223.38   17.10
   0   5  -2  232.68   17.10
  -1  -5  -2  845.52   66.69
   1  -5   2  811.42   66.49
  -1  -5  -2  857.21   66.49
  -1  -5  -2  873.21   66.69
  -1  -5  -2  847.92   65.89
   1  -5   2  881.21   66.59
   1  -5   2  904.61   67.29
  -1  -5  -2  826.42   66.69
  -1  -5  -2  847.02   66.59
  -1   5  -2  986.30   66.79
  -1   5  -2 1066.99   66.39
   1   5   2 1039.10   66.69
   1   5   2 1037.20   66.69
   2  -5   2  143.59   15.90
  -2  -5  -2  152.18   12.80
  -2  -5  -2  154.38   13.90
  -2  -5  -2  159.78   14.90
   2  -5   2  137.79   12.70
  -2  -5  -2  144.49   13.50
   2  -5   2  159.88   12.30
  -2  -5  -2  142.29   14.20
  -2   5  -2  153.28   12.80
   2   5   2  159.98   14.40
   2   5   2  169.58   14.90
   2   5   2  153.58   14.20
  -2   5  -2  149.88   13.90
  -2   5  -2  152.38   12.40
   2   5   2  157.38   12.80
   3  -5   2  123.69   13.50
   3  -5   2  114.39   13.90
   3  -5   2  130.99   17.60
  -3  -5  -2  110.49   15.40
  -3  -5  -2  114.89   14.70
  -3  -5  -2  121.69   14.10
   3  -5   2  122.59   13.50
  -3  -5  -2  138.99   14.00
   3   5   2  168.98   14.40
   3   5   2  171.78   16.00
  -3   5  -2  158.38   14.50
   3   5   2  165.68   16.80
  -3   5  -2  164.88   12.90
  -3   5  -2  178.98   14.90
   4  -5   2  456.95   38.10
  -4  -5  -2  424.66   37.00
   4  -5   2  414.76   37.60
   4  -5   2  449.66   40.70
  -4  -5  -2  439.66   38.00
   4  -5   2  455.35   37.90
  -4  -5  -2  462.55   38.60
  -4  -5  -2  464.85   39.40
  -4   5  -2  531.35   35.90
   4   5   2  529.65   38.60
  -4   5  -2  493.55   37.60
   4   5   2  523.95   38.80
   4   5   2  492.25   39.60
  -4   5  -2  523.55   38.10
   5  -5   2   66.59   15.20
  -5  -5  -2   34.90    9.90
  -5  -5  -2   39.20   12.70
   5  -5   2   43.40   12.50
  -5  -5  -2   38.20   12.20
  -5   5  -2    8.50   11.60
  -5   5  -2   38.70   12.20
   5   5   2   38.80   12.40
   5   5   2   24.10   13.80
   5   5   2   21.20   13.20
   6  -5   2   18.50   19.40
   6  -5   2   -0.20   14.00
  -6  -5  -2   -2.20   13.50
  -6  -5  -2    3.20   12.20
  -6  -5  -2   31.50   14.00
  -6   5  -2   11.30   12.60
  -6   5  -2    1.90   11.90
   6   5   2   11.60   15.40
   6   5   2    9.20   12.70
   7  -5   2   27.70   17.00
   7  -5   2    7.40   24.00
  -7  -5  -2    8.70   15.10
  -7   5  -2   47.30   21.30
  -7   5  -2   13.50   15.10
  -7   5  -2   39.70   14.90
  -8   5  -2   28.00   23.00
   7  -6  -2    4.40   22.50
   7  -6  -2   10.00   17.40
  -7  -6   2   18.40   15.30
  -7   6   2  -13.80   15.20
  -7   6   2   -2.20   20.40
  -7   6   2   20.40   13.50
   6  -6  -2  148.69   26.50
   6  -6  -2  173.48   22.10
  -6  -6   2  139.69   20.30
  -6  -6   2  197.48   22.90
  -6   6   2  146.79   19.80
   6   6  -2  195.68   26.10
  -6   6   2  162.88   25.20
  -6   6   2  162.98   20.00
  -5  -6   2  169.48   17.40
  -5  -6   2  172.08   19.70
   5  -6  -2  151.58   19.10
   5  -6  -2  195.38   24.70
  -5  -6   2  158.88   18.90
  -5  -6   2  162.38   18.60
   5   6  -2  214.98   22.30
   5   6  -2  189.78   19.60
  -5   6   2  145.69   17.30
  -5   6   2  173.38   23.30
  -5   6   2  153.38   17.70
   5   6  -2  154.78   19.10
  -4  -6   2    8.10    8.80
   4  -6  -2    5.50    8.00
  -4  -6   2   19.20   10.90
  -4  -6   2    6.10    7.00
  -4  -6   2   10.30    8.30
  -4  -6   2    8.10    7.40
   4  -6  -2   24.00    7.30
   4  -6  -2    2.60   12.20
   4   6  -2    9.90    9.50
  -4   6   2    1.00    7.20
  -4   6   2   22.00    3.70
  -4   6   2   13.50    9.30
  -4   6   2    6.90    7.10
   4   6  -2    0.10    8.50
   4   6  -2    7.10    8.80
  -3  -6   2   13.90    9.70
  -3  -6   2   19.50    7.20
   3  -6  -2   14.50    5.80
  -3  -6   2    6.90    6.50
   3  -6  -2    7.80   10.40
  -3  -6   2   16.70    5.50
  -3  -6   2   10.70    7.60
   3  -6  -2   17.30    5.30
  -3   6   2    5.30    6.20
  -3   6   2    7.00    5.00
  -3   6   2    4.70    3.30
  -3   6   2   -1.20    9.60
   3   6  -2    4.80    7.40
  -3   6   2   -4.10    5.50
   3   6  -2    6.40    8.20
   3   6  -2    6.00    6.70
  -2  -6   2  778.62   59.39
   2  -6  -2  878.11   59.19
  -2  -6   2  833.02   60.49
   2  -6  -2  836.72   59.19
   2  -6  -2  804.12   59.69
   2  -6  -2  793.72   61.29
  -2  -6   2  736.33   59.59
  -2  -6   2  793.02   61.39
  -2  -6   2  858.41   60.69
  -2  -6   2  825.42   60.29
   2   6  -2  797.22   60.59
  -2   6   2  797.22   59.49
   2   6  -2  851.01   60.79
  -2   6   2  749.92   61.39
  -2   6   2  844.42   60.19
  -2   6   2  841.12   59.69
  -2   6   2  837.82   59.59
   2   6  -2  781.12   60.49
   1  -6  -2  654.43   55.09
  -1  -6   2  757.12   55.39
  -1  -6   2  792.92   54.69
  -1  -6   2  779.42   55.39
  -1  -6   2  776.12   55.79
  -1  -6   2  793.22   55.59
   1  -6  -2  735.13   56.09
   1  -6  -2  772.82   55.29
  -1   6   2  735.73   54.49
  -1   6   2  713.53   55.89
   1   6  -2  773.72   55.49
   1   6  -2  792.22   54.59
  -1   6   2  721.83   55.09
   1   6  -2  745.73   55.39
   1   6  -2  737.03   55.19
   0  -6  -2 1639.64  112.89
   0  -6   2 1520.35  112.89
   0  -6   2 1526.05  112.39
   0  -6  -2 1583.94  112.99
   0  -6   2 1551.14  112.99
   0  -6   2 1613.84  112.79
   0  -6  -2 1540.65  112.59
   0  -6  -2 1545.65  112.09
   0   6  -2 1551.24  112.79
   0   6  -2 1522.35  112.79
   0   6  -2 1531.95  112.39
   0   6   2 1564.94  112.79
   0   6   2 1523.45  112.39
   0   6   2 1477.85  112.79
   1  -6   2  757.52   56.69
  -1  -6  -2  775.32   56.89
   1  -6   2  730.13   56.69
  -1  -6  -2  734.13   56.79
  -1  -6  -2  738.83   55.89
  -1  -6  -2  731.63   56.69
  -1  -6  -2  753.92   56.89
   1  -6   2  752.62   57.49
  -1  -6  -2  732.53   56.69
  -1   6  -2  853.41   56.09
  -1   6  -2  811.12   56.79
   1   6   2  758.32   56.59
  -1   6  -2  762.82   56.49
   1   6   2  868.21   55.99
   1   6   2  764.22   56.69
  -2  -6  -2  832.62   60.79
  -2  -6  -2  856.71   60.69
   2  -6   2  806.52   59.89
  -2  -6  -2  863.01   61.19
  -2  -6  -2  894.11   59.69
  -2  -6  -2  803.32   61.39
   2  -6   2  817.02   61.79
  -2   6  -2  811.02   59.99
  -2   6  -2  757.32   59.79
   2   6   2  783.52   59.89
  -2   6  -2  828.52   60.79
   2   6   2  774.32   60.99
   2   6   2  763.02   60.79
   2   6   2  849.12   61.09
  -3  -6  -2    6.40    7.20
   3  -6   2   -8.40   10.00
  -3  -6  -2    3.60    7.20
  -3  -6  -2    9.20    8.80
   3  -6   2   -0.50    5.60
   3  -6   2    4.80    5.10
  -3  -6  -2   11.40    8.00
   3   6   2    8.90    6.50
  -3   6  -2   11.80    4.80
  -3   6  -2   13.50    6.20
  -3   6  -2   17.70    7.10
   3   6   2   12.00    8.10
   3   6   2   20.40    8.70
  -4  -6  -2   19.50    9.60
   4  -6   2   17.50    7.70
  -4  -6  -2   53.29   11.50
   4  -6   2    4.40    7.70
   4  -6   2    5.70   12.80
  -4  -6  -2   28.40    8.50
  -4  -6  -2   30.50    9.60
   4   6   2   38.10    9.00
   4   6   2   30.60    9.70
  -4   6  -2   12.70    5.40
  -4   6  -2   17.40    8.40
   4   6   2   24.60   10.40
  -4   6  -2    4.50    7.90
   5  -6   2  158.08   19.00
  -5  -6  -2  165.18   17.10
  -5  -6  -2  155.28   18.60
  -5  -6  -2  154.38   19.70
  -5  -6  -2  152.78   18.90
   5  -6   2  178.68   24.60
   5   6   2  160.18   19.30
  -5   6  -2  149.88   18.20
   5   6   2  185.58   21.70
   5   6   2  173.48   19.20
  -5   6  -2  180.58   19.00
   6  -6   2  151.68   21.20
   6  -6   2  189.58   27.50
  -6  -6  -2  134.39   20.70
  -6  -6  -2  131.09   20.00
  -6   6  -2  160.68   19.70
  -6   6  -2  176.88   19.80
   7  -6   2   41.20   18.00
   7  -6   2    2.50   21.80
  -7  -6  -2   11.10   15.90
  -7   6  -2   11.10   14.30
  -7   6  -2   12.60   20.60
  -7   6  -2    3.00   15.60
   7  -7  -2   23.70   24.10
   7  -7  -2   31.60   18.00
  -7  -7   2   21.30   15.50
  -7   7   2   -3.50   14.70
  -7   7   2   40.40   21.80
  -7   7   2    8.50   14.20
   6  -7  -2   -4.50   19.30
  -6  -7   2    5.80   13.00
   6  -7  -2   -5.80   13.80
  -6   7   2   12.90   11.40
  -6   7   2   -0.20   17.30
  -6   7   2    8.90   12.10
  -5  -7   2   -1.30   11.10
   5  -7  -2    4.50   11.00
  -5  -7   2   15.30   11.00
  -5  -7   2   12.30    9.10
  -5  -7   2   -9.30    9.80
   5  -7  -2   18.90   17.00
  -5   7   2   18.30    9.40
  -5   7   2   -7.00   15.00
   5   7  -2   14.80   11.30
  -5   7   2    4.60   10.40
   5   7  -2   18.20   12.60
   5   7  -2   -6.40   10.70
  -4  -7   2  135.29   15.10
  -4  -7   2  151.78   15.20
   4  -7  -2  132.39   15.30
  -4  -7   2  141.19   17.20
  -4  -7   2  130.99   15.80
   4  -7  -2  156.68   19.00
   4  -7  -2  147.79   15.40
  -4  -7   2  151.68   18.70
  -4   7   2  149.09   15.70
   4   7  -2  157.18   16.80
  -4   7   2  158.88   12.80
   4   7  -2  171.58   18.10
  -4   7   2  182.98   16.90
  -4   7   2  151.78   17.80
  -3  -7   2  239.08   19.40
   3  -7  -2  211.28   22.60
  -3  -7   2  216.78   19.80
   3  -7  -2  220.78   17.90
  -3  -7   2  226.88   18.40
  -3  -7   2  201.28   20.90
   3  -7  -2  203.08   17.40
  -3  -7   2  214.48   17.30
  -3   7   2  184.28   21.40
   3   7  -2  225.08   19.90
   3   7  -2  199.68   19.60
  -3   7   2  215.18   18.00
  -3   7   2  223.38   18.30
  -3   7   2  215.68   16.50
  -3   7   2  190.28   17.50
   2  -7  -2    4.30    5.10
  -2  -7   2    0.60    6.20
  -2  -7   2    6.20    7.40
  -2  -7   2   -2.30    3.50
  -2  -7   2    9.20    6.40
   2  -7  -2   12.10    9.50
  -2  -7   2  -11.60    8.10
  -2  -7   2    1.90    2.70
  -2   7   2    3.40    8.90
  -2   7   2    9.30    3.50
   2   7  -2    7.50    6.30
   2   7  -2   10.00    6.60
  -2   7   2    7.60    3.80
   2   7  -2   13.60    6.80
  -2   7   2   10.10    5.40
  -2   7   2    9.80    4.30
   1  -7  -2   96.99    8.60
   1  -7  -2  104.39   10.70
   1  -7  -2  102.19    9.10
  -1  -7   2  105.69   10.40
  -1  -7   2   98.09    7.50
  -1  -7   2  100.99    8.80
  -1  -7   2  110.79   10.10
  -1  -7   2   97.99    9.00
   1   7  -2   87.39    9.00
   1   7  -2   85.59    9.00
   1   7  -2   86.59    8.30
  -1   7   2   78.99    9.90
  -1   7   2   80.89    6.80
   1   7  -2   90.39    7.20
   0  -7  -2 1426.46   99.79
   0  -7   2 1362.96  100.09
   0  -7  -2 1367.46  100.69
   0  -7   2 1355.26  100.59
   0  -7   2 1396.66  100.49
   0  -7  -2 1358.06   99.79
   0  -7   2 1412.36  100.79
   0  -7  -2 1459.25  100.59
   0  -7  -2 1381.56  100.39
   0   7  -2 1356.56  100.09
   0   7   2 1321.87  100.09
   0   7   2 1338.07  100.49
  -1  -7  -2   71.19    8.40
  -1  -7  -2   85.19    9.60
  -1  -7  -2   87.39    9.20
  -1  -7  -2   77.39    7.20
  -1  -7  -2   78.59    9.00
   1  -7   2   87.39    9.30
   1  -7   2   83.69    8.90
  -1  -7  -2   71.79    8.70
   1  -7   2   86.79   10.40
  -1   7  -2  107.49    8.90
   1   7   2  105.49    7.40
  -1   7  -2  123.79    9.40
   1   7   2  100.49    8.50
  -1   7  -2   99.99    7.40
   1   7   2   90.89    8.80
  -2  -7  -2   13.30    3.00
   2  -7   2    8.30    6.40
  -2  -7  -2    9.90    8.40
   2  -7   2   11.70    2.70
  -2  -7  -2   16.80    6.90
  -2  -7  -2    2.70    6.50
   2  -7   2   10.30   10.10
   2  -7   2    0.20    3.30
  -2  -7  -2   -0.30    6.80
   2   7   2   -3.00    6.20
   2   7   2   -3.70    6.30
  -2   7  -2    6.60    4.60
   2   7   2   -9.20    6.60
   2   7   2    3.70    3.50
  -2   7  -2   -0.40    3.80
  -2   7  -2    1.90    6.20
  -3  -7  -2  211.18   19.00
  -3  -7  -2  207.38   20.00
   3  -7   2  203.08   22.70
   3  -7   2  190.78   18.10
  -3  -7  -2  203.58   20.80
  -3  -7  -2  183.68   19.50
   3  -7   2  210.68   17.70
   3   7   2  205.98   20.10
  -3   7  -2  226.98   17.30
  -3   7  -2  238.98   18.50
   3   7   2  231.28   18.30
  -3   7  -2  243.08   19.50
   3   7   2  212.98   20.60
   4  -7   2  173.88   21.00
   4  -7   2  144.69   16.10
   4  -7   2  156.88   16.20
  -4  -7  -2  152.58   18.20
  -4  -7  -2  142.19   17.10
  -4  -7  -2  171.98   16.80
  -4  -7  -2  195.98   17.90
   4   7   2  152.28   17.60
   4   7   2  141.29   16.80
  -4   7  -2  122.49   13.40
   4   7   2  149.88   15.70
  -4   7  -2  149.59   15.90
  -4   7  -2  151.58   15.40
   5  -7   2   21.10   17.70
   5  -7   2   11.70   10.90
  -5  -7  -2   38.70   10.50
  -5  -7  -2    5.40   12.20
  -5  -7  -2    7.70   10.90
  -5  -7  -2   47.40   12.50
  -5   7  -2    7.30   10.60
   5   7   2   28.00   13.20
  -5   7  -2   -1.00   10.50
   5   7   2   35.30   11.40
   6  -7   2   14.00   20.50
   6  -7   2   10.30   13.80
  -6  -7  -2   -1.90   12.70
  -6   7  -2    2.40   12.60
  -6   7  -2   10.00   13.70
  -7  -7  -2   22.10   16.60
   7  -7   2   15.50   22.90
   7  -7   2   15.00   17.00
  -7   7  -2    4.30   15.60
  -7   7  -2   33.80   21.60
  -7   7  -2    5.80   14.70
  -7  -8   2  -11.90   17.10
   7  -8  -2   29.20   17.40
   7  -8  -2   26.00   24.70
  -7   8   2   -4.50   20.80
  -7   8   2   22.20   15.10
  -7   8   2   -3.10   14.50
   6  -8  -2   -1.30   19.60
   6  -8  -2   19.60   14.20
  -6  -8   2    8.60   13.40
  -6   8   2   18.30   11.50
  -6   8   2    2.80   17.90
  -6   8   2   -0.90   12.00
  -5  -8   2   61.39   12.10
  -5  -8   2   54.99   14.40
   5  -8  -2   59.99   19.90
   5  -8  -2   60.29   13.50
  -5  -8   2   87.59   14.40
  -5   8   2   93.39   19.50
  -5   8   2  100.39   13.90
   5   8  -2   81.89   20.80
  -5   8   2   74.79   12.70
   5   8  -2  112.69   15.10
  -4  -8   2   34.20    7.90
   4  -8  -2   63.49   15.40
  -4  -8   2   68.29   13.50
  -4  -8   2   53.89   10.90
   4  -8  -2   53.39    8.40
  -4  -8   2   46.60    9.60
  -4  -8   2   44.60   11.30
   4  -8  -2   48.00    9.30
  -4   8   2   40.30    9.40
  -4   8   2   31.80    5.90
  -4   8   2   45.80   13.90
  -4   8   2   37.90    8.40
   4   8  -2   22.70   10.60
   4   8  -2   48.10   12.00
  -3  -8   2  162.38   16.80
   3  -8  -2  172.38   15.20
   3  -8  -2  169.48   15.50
  -3  -8   2  160.08   15.00
   3  -8  -2  168.28   20.70
  -3  -8   2  183.08   18.10
  -3  -8   2  184.88   17.80
  -3  -8   2  170.78   19.50
  -3   8   2  205.68   20.50
   3   8  -2  207.98   18.50
   3   8  -2  196.48   18.20
  -3   8   2  203.88   14.90
  -3   8   2  217.48   16.10
  -3   8   2  237.18   17.50
  -2  -8   2 1575.34  115.09
  -2  -8   2 1652.73  112.89
  -2  -8   2 1610.34  114.19
   2  -8  -2 1550.04  115.49
   2  -8  -2 1518.35  113.69
  -2  -8   2 1670.63  114.29
   2  -8  -2 1646.54  113.79
  -2  -8   2 1600.44  112.99
  -2   8   2 1460.45  113.09
   2   8  -2 1496.05  114.09
  -2   8   2 1630.04  113.99
  -2   8   2 1352.06  115.09
  -2   8   2 1586.54  113.19
  -2   8   2 1473.05  113.39
   2   8  -2 1575.24  114.29
   2   8  -2 1507.15  114.39
   1  -8  -2  125.29   12.30
  -1  -8   2  128.79   12.00
  -1  -8   2  134.69   13.30
  -1  -8   2  117.39   10.60
  -1  -8   2  153.78   12.60
  -1  -8   2  115.79   13.00
   1  -8  -2  123.89   12.10
   1  -8  -2  127.79   13.70
   1   8  -2  164.98   12.30
   1   8  -2  145.49   12.10
  -1   8   2  138.59   13.40
   1   8  -2  126.59   10.40
   1   8  -2  166.88   11.30
   0  -8   2 4365.26  310.67
   0  -8   2 4227.28  309.87
   0  -8  -2 4434.36  310.57
   0  -8  -2 4635.64  309.87
   0  -8  -2 4481.45  310.37
   0  -8   2 4016.70  309.77
   0  -8   2 4046.40  310.37
   0  -8  -2 4200.18  309.67
   0  -8   2 4318.47  310.27
   0  -8  -2 4283.27  310.17
   0   8   2 4184.18  310.27
   0   8  -2 4390.56  309.97
   0   8   2 4070.19  309.87
  -1  -8  -2  159.38   13.70
   1  -8   2  139.69   14.10
  -1  -8  -2  163.88   12.50
  -1  -8  -2  166.18   12.40
  -1  -8  -2  154.28   12.60
   1  -8   2  158.08   13.30
   1  -8   2  169.08   12.80
  -1  -8  -2  150.08   13.00
   1   8   2  121.89   12.60
  -1   8  -2  112.99   10.50
   1   8   2  138.89   12.30
   1   8   2  120.19   10.40
   1   8   2  124.99   10.60
  -1   8  -2  141.69   12.20
   1   8   2  128.29   11.20
   2  -8   2 1318.37  113.79
  -2  -8  -2 1588.04  115.39
   2  -8   2 1511.45  115.49
  -2  -8  -2 1576.14  112.69
   2  -8   2 1518.85  112.79
  -2  -8  -2 1617.64  114.29
  -2  -8  -2 1530.05  114.79
   2  -8   2 1583.34  112.69
  -2  -8  -2 1584.04  114.19
  -2  -8  -2 1479.15  114.19
   2   8   2 1604.14  114.39
  -2   8  -2 1456.15  114.19
  -2   8  -2 1586.84  113.49
   2   8   2 1584.54  114.29
   2   8   2 1639.04  112.79
   2   8   2 1635.94  114.29
  -2   8  -2 1617.34  113.19
   3  -8   2  211.58   22.00
   3  -8   2  225.58   16.10
  -3  -8  -2  217.98   19.50
  -3  -8  -2  212.48   20.00
  -3  -8  -2  204.48   18.40
  -3  -8  -2  196.78   17.90
   3  -8   2  206.38   16.50
  -3   8  -2  163.78   15.70
   3   8   2  176.98   18.80
   3   8   2  178.78   18.60
   3   8   2  168.18   16.10
  -3   8  -2  190.48   18.90
  -3   8  -2  168.88   16.60
   4  -8   2   38.20   15.00
  -4  -8  -2   33.80    8.70
   4  -8   2   31.20    8.40
   4  -8   2   28.00   11.20
  -4  -8  -2   35.80   10.10
  -4  -8  -2   38.60   10.30
  -4  -8  -2   22.40   12.10
  -4  -8  -2   46.50   12.00
  -4   8  -2   56.39    7.40
   4   8   2   52.99   11.70
  -4   8  -2   46.20    9.20
   4   8   2   43.80   11.50
   4   8   2   55.39    9.10
  -4   8  -2   57.69   10.40
  -5  -8  -2   99.09   16.00
  -5  -8  -2   98.99   13.80
   5  -8   2   91.89   14.10
   5  -8   2   73.69   20.80
  -5  -8  -2  115.49   15.40
  -5  -8  -2  120.79   18.00
  -5   8  -2   52.79   12.60
  -5   8  -2   65.49   13.70
   5   8   2   64.19   14.70
  -6  -8  -2    3.00   14.00
   6  -8   2    8.50   20.40
   6  -8   2   16.60   13.50
  -6   8  -2    2.60   12.50
  -6   8  -2   20.30   14.10
  -7  -8  -2    7.10   16.20
   7  -8   2    1.20   23.00
   7  -8   2   36.90   17.60
  -7   8  -2   26.40   21.00
  -7   8  -2   17.50   14.80
  -7   8  -2   -8.50   14.30
   7  -9  -2   27.40   25.50
   7  -9  -2   57.19   18.50
  -7  -9   2    3.00   18.00
  -7   9   2   63.69   23.60
  -7   9   2   45.20   15.80
   6  -9  -2   69.99   16.30
  -6  -9   2   62.49   16.00
   6  -9  -2   61.09   22.80
  -6   9   2   50.09   20.40
  -6   9   2   54.79   13.10
  -6   9   2   52.89   13.60
   5  -9  -2  134.29   22.50
  -5  -9   2  102.19   15.60
   5  -9  -2  106.19   15.10
  -5  -9   2  121.79   19.70
  -5  -9   2  104.69   13.70
  -5   9   2   73.39   13.00
  -5   9   2   78.09   13.30
   5   9  -2   87.49   15.90
  -5   9   2   85.09   19.70
   4  -9  -2   58.89    9.60
  -4  -9   2   55.09   10.80
  -4  -9   2   41.20    7.80
  -4  -9   2   39.70   11.60
  -4  -9   2   65.59   14.10
   4  -9  -2   66.89   16.70
   4  -9  -2   66.79    9.10
  -4  -9   2   53.69   11.30
   4   9  -2   45.80   11.30
   4   9  -2   53.89   11.80
  -4   9   2   52.69   10.30
  -4   9   2   60.19    6.90
  -4   9   2   49.30    8.90
  -4   9   2   47.70   15.00
  -3  -9   2  277.67   21.40
   3  -9  -2  247.38   22.60
  -3  -9   2  231.48   21.10
  -3  -9   2  255.47   17.80
   3  -9  -2  246.88   18.30
   3  -9  -2  240.68   18.10
  -3  -9   2  280.57   21.10
  -3  -9   2  266.37   22.90
  -3   9   2  195.88   18.70
  -3   9   2  184.98   18.10
   3   9  -2  217.68   21.10
  -3   9   2  206.78   19.70
  -3   9   2  183.78   22.80
   3   9  -2  209.38   21.00
   2  -9  -2  322.67   28.70
   2  -9  -2  373.76   25.90
  -2  -9   2  364.56   26.60
  -2  -9   2  315.17   30.60
   2  -9  -2  370.56   26.00
  -2  -9   2  328.77   28.10
  -2  -9   2  369.96   26.90
  -2   9   2  313.87   24.40
   2   9  -2  316.47   26.40
  -2   9   2  300.77   25.20
   2   9  -2  304.77   26.40
  -2   9   2  283.87   27.90
   2   9  -2  306.37   25.90
  -2   9   2  327.07   26.40
  -2   9   2  316.67   24.30
   1  -9  -2  192.48   17.90
  -1  -9   2  184.58   18.20
  -1  -9   2  185.48   17.80
  -1  -9   2  172.58   15.30
  -1  -9   2  168.08   16.60
   1  -9  -2  189.28   16.50
   1  -9  -2  170.88   19.10
  -1  -9   2  199.78   17.30
  -1   9   2  206.28   14.40
   1   9  -2  215.28   17.20
   1   9  -2  247.18   15.80
  -1   9   2  190.28   18.00
   1   9  -2  219.88   17.20
   0  -9   2   13.20    3.20
   0  -9  -2   15.00    6.60
   0  -9  -2   12.10    5.30
   0  -9   2   10.10    5.90
   0  -9  -2   18.40    2.40
   0  -9   2   17.80    7.20
   0  -9   2   17.10    5.40
   0  -9  -2   12.50    5.50
   0  -9   2    9.30    3.80
   0  -9  -2    6.50    2.30
   0   9   2    5.90    3.50
   0   9  -2    6.60    3.70
   0   9   2   11.60    5.10
  -1  -9  -2  224.28   17.10
   1  -9   2  243.08   18.40
  -1  -9  -2  205.58   17.50
  -1  -9  -2  229.68   18.60
  -1  -9  -2  200.98   17.30
  -1  -9  -2  217.88   17.50
   1  -9   2  242.28   17.80
   1  -9   2  192.98   19.10
   1   9   2  180.38   15.50
  -1   9  -2  214.18   15.40
   1   9   2  158.58   16.60
  -1   9  -2  188.38   17.20
   1   9   2  208.48   15.30
   1   9   2  180.28   17.50
  -2  -9  -2  311.17   26.90
  -2  -9  -2  301.77   27.00
  -2  -9  -2  286.87   27.60
   2  -9   2  333.57   29.00
  -2  -9  -2  285.17   26.30
  -2  -9  -2  314.67   26.50
   2   9   2  348.67   26.90
  -2   9  -2  366.66   24.70
   2   9   2  332.27   26.20
  -2   9  -2  305.37   26.70
   2   9   2  348.77   26.90
  -2   9  -2  341.07   25.60
  -3  -9  -2  221.48   22.90
   3  -9   2  205.58   18.50
  -3  -9  -2  199.88   21.10
   3  -9   2  217.78   18.10
  -3  -9  -2  199.78   17.80
  -3  -9  -2  196.38   21.40
  -3  -9  -2  230.88   17.70
  -3  -9  -2  217.38   20.70
   3  -9   2  197.08   23.60
  -3   9  -2  271.67   19.10
   3   9   2  255.47   21.40
   3   9   2  253.17   21.00
   3   9   2  243.88   18.10
  -3   9  -2  267.47   20.70
  -3   9  -2  240.88   18.40
  -4  -9  -2   71.89   14.80
   4  -9   2   48.00    8.90
  -4  -9  -2   48.00   10.60
  -4  -9  -2   57.09   11.70
   4  -9   2   74.89   17.10
  -4  -9  -2   44.60   11.90
  -4  -9  -2   46.20    8.30
  -4   9  -2   55.19    8.10
   4   9   2   60.39   12.40
   4   9   2   67.19    9.20
  -4   9  -2   60.69   11.00
  -4   9  -2   58.79    9.50
   4   9   2   67.69   12.00
   5  -9   2   75.99   21.30
  -5  -9  -2   79.39   14.20
  -5  -9  -2  108.39   19.20
   5  -9   2   82.19   13.70
  -5  -9  -2   95.89   15.70
  -5   9  -2   95.99   13.70
   5   9   2   95.79   16.10
  -5   9  -2  107.39   15.10
  -6  -9  -2   36.40   15.40
   6  -9   2   59.09   23.10
   6  -9   2   63.59   15.70
  -6   9  -2   94.89   16.80
  -6   9  -2   43.70   13.70
   7  -9   2   65.29   18.30
   7  -9   2   47.80   26.00
  -7  -9  -2   31.80   17.40
  -7   9  -2   21.20   15.80
  -7   9  -2   42.10   17.60
  -7   9  -2   56.89   23.30
   7 -10  -2  -10.90   24.70
  -7 -10   2   -3.50   15.30
   7 -10  -2   36.20   17.10
  -7  10   2    9.10   22.50
  -7  10   2    7.80   13.60
   6 -10  -2   17.40   14.00
   6 -10  -2  -19.40   21.30
  -6 -10   2    5.90   14.10
  -6  10   2    7.70   11.60
  -6  10   2   -3.90   19.20
  -6  10   2    9.60   11.30
  -5 -10   2   71.99   13.60
   5 -10  -2   69.19   13.50
   5 -10  -2   63.29   20.50
  -5 -10   2   82.79   18.90
  -5 -10   2   59.09   14.60
  -5  10   2   77.29   16.90
  -5  10   2   89.89   12.70
   5  10  -2  109.99   16.30
  -5  10   2  119.19   14.80
   4 -10  -2  144.89   21.00
  -4 -10   2  134.19   14.80
   4 -10  -2  125.39   15.30
   4 -10  -2  132.59   13.50
  -4 -10   2  153.88   15.80
  -4 -10   2   99.29   15.60
  -4 -10   2  139.09   19.40
   4  10  -2  118.79   16.20
  -4  10   2  125.19   14.70
  -4  10   2  120.69   13.10
  -4  10   2  111.49   19.30
  -4  10   2  124.69   12.00
  -3 -10   2  157.08   18.40
  -3 -10   2  167.28   17.10
   3 -10  -2  163.88   13.30
   3 -10  -2  165.88   20.20
  -3 -10   2  166.28   16.50
  -3 -10   2  183.78   13.00
   3 -10  -2  168.18   13.30
  -3  10   2  156.58   14.20
  -3  10   2  140.69   14.20
   3  10  -2  168.98   17.00
  -3  10   2  167.18   15.80
  -3  10   2  137.99   18.90
   3  10  -2  167.38   17.20
   2 -10  -2  154.48   14.70
   2 -10  -2  147.79   17.80
  -2 -10   2  178.08   15.10
   2 -10  -2  159.28   14.70
  -2 -10   2  163.48   15.20
  -2 -10   2  159.48   17.30
  -2 -10   2  169.58   15.40
  -2  10   2  137.69   16.40
   2  10  -2  127.19   14.20
  -2  10   2  125.79   13.50
  -2  10   2  134.59   15.10
   2  10  -2  147.19   14.10
   2  10  -2  140.29   14.60
   1 -10  -2  171.38   14.40
  -1 -10   2  159.58   15.50
  -1 -10   2  166.68   12.80
  -1 -10   2  183.68   15.30
  -1 -10   2  189.38   16.70
   1 -10  -2  147.79   16.10
  -1 -10   2  158.98   14.30
   1 -10  -2  166.38   15.30
   1  10  -2  138.39   14.60
   1  10  -2  138.49   14.60
   1  10  -2  155.68   12.20
  -1  10   2  116.29   15.60
   0 -10   2  692.83   47.10
   0 -10   2  613.24   48.20
   0 -10   2  660.33   48.90
   0 -10  -2  622.44   46.80
   0 -10  -2  631.24   47.90
   0 -10  -2  665.03   48.10
   0 -10   2  605.94   47.30
   0 -10  -2  629.44   48.60
   0 -10  -2  651.03   46.80
   0 -10   2  653.73   48.10
   0  10   2  629.14   48.00
   0  10  -2  666.23   47.40
   0  10   2  639.64   47.30
   0  10   2  620.04   47.40
  -1 -10  -2  124.39   14.20
   1 -10   2  142.19   14.70
  -1 -10  -2  150.38   14.60
  -1 -10  -2  114.79   14.70
  -1 -10  -2  122.39   13.60
  -1 -10  -2  121.79   15.20
   1 -10   2  140.39   15.00
   1 -10   2  129.59   15.70
   1  10   2  156.28   12.30
   1  10   2  140.09   14.60
   1  10   2  148.59   14.00
  -1  10  -2  188.68   11.90
   1  10   2  167.18   11.90
  -1  10  -2  182.48   14.70
   2 -10   2  117.29   16.70
   2 -10   2  129.19   14.10
  -2 -10  -2  126.89   14.10
   2 -10   2  121.69   13.80
  -2 -10  -2  130.69   14.10
  -2 -10  -2  119.29   15.20
  -2 -10  -2  123.29   14.70
  -2 -10  -2  151.98   15.40
  -2  10  -2  165.68   11.70
   2  10   2  163.28   14.00
   2  10   2  171.98   15.10
   2  10   2  163.28   15.80
  -2  10  -2  144.79   13.60
  -2  10  -2  131.49   14.40
  -3 -10  -2  144.09   12.50
   3 -10   2  186.98   13.50
  -3 -10  -2  170.28   17.10
   3 -10   2  160.38   14.00
  -3 -10  -2  135.99   12.40
  -3 -10  -2  173.88   18.40
  -3 -10  -2  146.39   16.20
  -3 -10  -2  175.08   16.90
   3 -10   2  185.68   20.70
   3  10   2  174.28   17.50
  -3  10  -2  186.28   14.40
   3  10   2  167.98   16.70
  -3  10  -2  164.88   14.20
  -3  10  -2  181.78   16.90
  -4 -10  -2  125.59   17.90
   4 -10   2  118.79   20.50
  -4 -10  -2  122.09   15.10
   4 -10   2  105.29   12.60
  -4 -10  -2  120.49   17.00
  -4 -10  -2  117.29   15.50
   4  10   2  136.89   16.80
  -4  10  -2  131.59   12.20
  -4  10  -2  132.59   13.50
  -4  10  -2  141.19   15.60
  -5 -10  -2  104.29   14.30
  -5 -10  -2  114.39   18.80
  -5 -10  -2   91.39   16.20
   5 -10   2  101.39   14.20
   5 -10   2  119.09   23.30
  -5  10  -2   78.79   15.70
  -5  10  -2   70.29   13.00
   5  10   2   69.39   15.80
   6 -10   2   -3.90   21.80
   6 -10   2    0.60   12.90
  -6 -10  -2    1.40   13.90
  -6  10  -2   10.70   12.80
  -6  10  -2   -1.80   12.00
   7 -10   2   11.50   16.60
   7 -10   2    1.50   25.10
  -7 -10  -2  -12.70   18.10
  -7  10  -2   22.80   15.30
  -7  10  -2   -7.20   14.80
  -7  10  -2   30.60   23.30
  -7 -11   2    4.30   16.20
   7 -11  -2   25.40   26.40
   7 -11  -2   12.90   16.80
  -7  11   2   22.40   23.30
  -7  11   2   41.70   15.90
  -6 -11   2   28.30   14.60
   6 -11  -2   19.50   22.60
   6 -11  -2   39.40   14.60
  -6  11   2   33.50   12.30
  -6  11   2   16.20   11.80
  -6  11   2   25.90   20.90
   5 -11  -2   20.80   11.20
  -5 -11   2   52.99   13.20
  -5 -11   2   26.60   16.10
  -5 -11   2   27.30   12.30
   5 -11  -2   26.00   19.10
   5  11  -2   41.10   13.60
  -5  11   2   14.10   17.20
  -5  11   2   31.20   10.00
  -5  11   2   37.50   12.10
  -4 -11   2   16.10   14.10
  -4 -11   2   16.80   10.90
   4 -11  -2   18.70   16.00
   4 -11  -2   22.40    7.60
  -4 -11   2    9.00   11.20
   4  11  -2   19.50   11.00
  -4  11   2   23.90    6.00
  -4  11   2    9.00   14.50
  -4  11   2   30.80    7.60
  -4  11   2   22.50    9.10
  -3 -11   2  139.19   14.80
   3 -11  -2  121.99   10.70
   3 -11  -2  124.19   18.10
  -3 -11   2  157.18   15.20
   3 -11  -2  117.69   10.60
  -3 -11   2  168.98   18.20
  -3  11   2  140.79   12.10
   3  11  -2  136.19   15.20
  -3  11   2  156.98   14.50
  -3  11   2  138.39   12.80
  -3  11   2  119.09   17.50
   3  11  -2  152.68   15.00
  -2 -11   2  276.97   25.80
   2 -11  -2  249.08   24.00
  -2 -11   2  289.27   25.30
   2 -11  -2  238.58   23.90
   2 -11  -2  251.27   26.70
  -2 -11   2  270.97   24.70
  -2 -11   2  280.77   24.70
   2  11  -2  333.47   25.20
  -2  11   2  291.67   26.30
   2  11  -2  357.16   23.80
  -2  11   2  325.87   25.10
  -2  11   2  321.97   23.80
   2  11  -2  363.96   24.90
  -1 -11   2  452.65   35.80
   1 -11  -2  432.46   36.50
   1 -11  -2  468.25   35.30
  -1 -11   2  431.76   34.20
  -1 -11   2  458.85   36.00
   1 -11  -2  444.86   35.90
  -1 -11   2  472.85   36.60
  -1 -11   2  429.86   35.20
  -1  11   2  480.65   33.70
  -1  11   2  459.35   33.60
   1  11  -2  530.85   35.60
   1  11  -2  512.85   35.50
   1  11  -2  435.26   33.90
  -1  11   2  483.95   36.80
   0 -11  -2  451.35   35.10
   0 -11  -2  478.25   35.10
   0 -11   2  478.65   36.70
   0 -11   2  518.05   35.40
   0 -11   2  453.95   35.70
   0 -11  -2  495.55   37.40
   0 -11  -2  499.05   36.80
   0 -11   2  437.66   36.70
   0 -11   2  475.25   37.60
   0 -11  -2  491.75   36.40
   0  11  -2  488.65   35.60
   0  11   2  466.85   35.70
   0  11   2  466.05   35.60
   0  11  -2  471.45   35.70
   0  11   2  486.85   36.40
  -1 -11  -2  492.15   37.40
   1 -11   2  513.35   38.20
   1 -11   2  467.25   39.00
   1 -11   2  546.05   37.60
  -1 -11  -2  472.25   37.40
  -1 -11  -2  501.75   38.30
  -1 -11  -2  472.05   37.20
   1  11   2  452.15   37.00
   1  11   2  501.75   35.70
   1  11   2  439.66   35.90
   1  11   2  496.05   37.20
  -1  11  -2  517.25   35.60
  -1  11  -2  465.95   37.30
   2 -11   2  383.86   28.00
  -2 -11  -2  307.47   26.20
  -2 -11  -2  368.96   25.40
   2 -11   2  284.77   25.20
   2 -11   2  328.07   25.30
  -2 -11  -2  349.57   26.10
  -2 -11  -2  351.26   25.30
  -2 -11  -2  342.87   25.80
  -2  11  -2  268.47   22.60
   2  11   2  267.67   23.90
  -2  11  -2  237.68   25.10
   2  11   2  263.87   24.80
   2  11   2  279.37   25.10
  -2  11  -2  285.47   24.20
  -3 -11  -2  146.89   17.20
  -3 -11  -2  157.18   16.00
   3 -11   2  160.68   19.60
  -3 -11  -2  132.89   15.60
   3 -11   2  142.99   12.50
  -3 -11  -2  134.19   15.30
  -3  11  -2  136.39   13.40
  -3  11  -2  138.59   15.10
  -3  11  -2  140.99   13.00
   3  11   2  123.59   15.60
   3  11   2  123.19   15.40
   4 -11   2   27.20   13.40
  -4 -11  -2   38.10   14.30
   4 -11   2   27.90    7.30
  -4 -11  -2   29.60   11.20
  -4 -11  -2   33.20   11.90
  -4  11  -2   32.70   10.40
  -4  11  -2   22.70    8.00
  -4  11  -2   14.60    6.70
   4  11   2   12.60   11.50
   5 -11   2   37.30   20.40
   5 -11   2   25.60   10.70
  -5 -11  -2   25.60   12.90
  -5 -11  -2   33.60   11.90
  -5 -11  -2   38.40   16.70
  -5  11  -2   29.30   10.30
  -5  11  -2   51.79   14.10
   5  11   2   46.90   14.30
   6 -11   2   12.40   17.70
   6 -11   2   26.70   13.50
  -6 -11  -2   -2.30   15.20
  -6  11  -2   40.70   14.20
  -6  11  -2   23.80   19.10
  -6  11  -2   20.70   12.50
  -7 -11  -2    2.60   16.00
   7 -11   2   -2.00   25.50
   7 -11   2   51.59   17.30
  -7  11  -2   46.40   17.60
  -7  11  -2   12.70   14.80
  -7  11  -2   35.90   23.60
   7 -12  -2   10.00   26.20
   7 -12  -2   32.70   16.80
  -7 -12   2    4.40   16.20
  -7  12   2    7.60   14.00
  -7  12   2   20.90   23.70
  -6 -12   2   25.30   15.20
   6 -12  -2   37.40   14.40
   6 -12  -2   32.10   23.40
  -6  12   2   37.90   21.10
  -6  12   2   32.50   12.60
  -5 -12   2    8.40   11.90
  -5 -12   2   59.59   17.20
   5 -12  -2   10.50   10.40
  -5 -12   2   21.40   13.20
   5 -12  -2    6.40   19.10
   5  12  -2   10.50   13.10
  -5  12   2   20.60    9.30
  -5  12   2   28.20   11.80
  -5  12   2   15.60   17.70
   4 -12  -2  135.09   14.10
  -4 -12   2  140.19   16.40
  -4 -12   2  173.08   21.00
   4 -12  -2  130.99   21.50
  -4 -12   2  133.99   16.10
  -4  12   2  107.89   17.90
   4  12  -2  122.59   17.00
  -4  12   2  123.79   12.10
  -4  12   2  114.39   12.70
  -4  12   2  132.69   14.90
  -3 -12   2   34.50   11.10
  -3 -12   2   23.20   12.20
   3 -12  -2   35.30    3.60
  -3 -12   2   18.60    9.10
   3 -12  -2   31.50   13.80
   3 -12  -2   15.80    7.90
   3 -12  -2   34.90    3.50
  -3  12   2   43.60    8.50
  -3  12   2   40.40   10.80
   3  12  -2   26.80   10.00
  -3  12   2   23.50    6.70
  -2 -12   2  102.09   11.90
  -2 -12   2  117.59   12.70
   2 -12  -2   92.29   14.40
  -2 -12   2  108.89   13.20
   2 -12  -2   87.99   11.60
  -2 -12   2  113.89   13.90
   2 -12  -2  112.39   12.20
  -2  12   2   95.59   14.10
  -2  12   2   84.69   11.90
   2  12  -2  107.79   10.70
   2  12  -2  101.19   12.20
  -2  12   2   97.99   10.90
   2  12  -2   96.49   11.60
   1 -12  -2  290.07   23.90
  -1 -12   2  325.37   23.90
  -1 -12   2  301.07   24.00
   1 -12  -2  294.27   24.50
   1 -12  -2  310.27   23.60
  -1 -12   2  290.07   21.70
  -1 -12   2  346.97   24.90
  -1 -12   2  303.97   22.80
  -1  12   2  257.87   24.40
  -1  12   2  254.37   20.90
   1  12  -2  260.87   22.90
   1  12  -2  315.77   21.20
  -1  12   2  239.38   20.80
   1  12  -2  260.47   22.90
   0 -12  -2   87.79    8.50
   0 -12   2   80.49    9.80
   0 -12   2   89.89   10.60
   0 -12  -2  109.59   12.20
   0 -12   2  103.79   11.20
   0 -12   2  115.09   12.80
   0 -12  -2  107.19   10.90
   0 -12  -2  100.99   10.80
   0 -12   2  102.49    8.90
   0 -12  -2  105.69    8.60
   0  12   2   82.59    9.40
   0  12  -2   95.29    9.00
   0  12   2   78.19    8.80
   0  12   2   96.89   11.20
   0  12  -2   90.79    9.60
   1 -12   2  385.36   27.20
  -1 -12  -2  267.27   24.30
  -1 -12  -2  256.47   24.60
   1 -12   2  310.87   25.80
  -1 -12  -2  255.17   25.70
   1 -12   2  341.17   25.00
  -1 -12  -2  263.57   24.60
   1  12   2  304.97   24.60
  -1  12  -2  386.46   25.10
   1  12   2  307.47   23.00
   1  12   2  300.37   22.60
   1  12   2  296.77   24.20
  -2 -12  -2   98.49   13.00
   2 -12   2  108.49   12.80
  -2 -12  -2  129.89   13.70
  -2 -12  -2  106.39   12.20
   2 -12   2  118.89   15.40
   2 -12   2   96.39   12.30
  -2 -12  -2  105.09   13.60
  -2 -12  -2  105.39   11.50
  -2  12  -2   89.89   12.90
   2  12   2  101.89   11.60
  -2  12  -2  104.49   11.40
   2  12   2  105.39   12.70
  -2  12  -2  106.39    9.00
  -3 -12  -2   44.20   10.10
  -3 -12  -2   33.30   11.70
  -3 -12  -2   28.00   11.50
   3 -12   2   37.80    5.40
   3 -12   2   28.80   13.90
  -3  12  -2   28.10    9.70
  -3  12  -2   24.20    7.00
   3  12   2   30.60   10.80
  -3  12  -2   30.40    5.90
  -4 -12  -2  126.79   17.00
   4 -12   2  126.69   22.50
  -4 -12  -2  155.18   20.70
   4 -12   2  120.59   13.20
  -4 -12  -2  129.69   17.80
   4  12   2  137.29   17.70
  -4  12  -2  154.58   15.40
  -4  12  -2  136.59   13.40
  -4  12  -2  169.18   17.20
   5 -12   2   17.50   15.90
  -5 -12  -2    6.90   13.10
  -5 -12  -2   24.90   15.60
   5 -12   2   32.50   10.40
  -5 -12  -2   16.90   13.50
   5  12   2   37.50   14.50
  -5  12  -2    8.00    9.40
  -5  12  -2   15.60   11.90
  -6 -12  -2   -3.10   16.70
   6 -12   2   45.90   24.80
   6 -12   2   43.70   14.00
  -6  12  -2   36.70   12.70
  -6  12  -2   29.90   21.40
  -6  12  -2   49.10   15.90
  -7 -12  -2    8.70   17.00
   7 -12   2   -9.30   25.40
   7 -12   2   29.30   16.50
  -7  12  -2  -10.30   14.10
  -7  12  -2   31.20   16.10
  -7  12  -2   28.00   23.30
   7 -13  -2   39.60   17.00
  -7 -13   2   16.00   16.80
   7 -13  -2   42.30   28.20
  -7  13   2    3.90   23.30
  -6 -13   2   52.09   16.70
   6 -13  -2   58.89   15.30
   6 -13  -2   63.99   25.90
  -6  13   2   80.19   24.20
  -6  13   2   55.79   15.40
  -5 -13   2   19.80   16.40
   5 -13  -2   12.80    9.90
   5 -13  -2    3.90   19.10
  -5 -13   2    5.40   13.00
  -5 -13   2    6.40   11.40
   5  13  -2   15.70   13.10
  -5  13   2   13.30   11.80
  -5  13   2   35.80   19.10
  -4 -13   2  177.08   22.90
   4 -13  -2  195.68   25.80
   4 -13  -2  187.08   17.10
  -4 -13   2  160.08   19.70
  -4 -13   2  177.78   19.90
  -4  13   2  199.08   19.90
  -4  13   2  186.68   25.00
   4  13  -2  198.68   20.90
  -4  13   2  191.68   17.30
  -3 -13   2   52.29   11.80
  -3 -13   2   39.90   10.70
   3 -13  -2   41.10   14.90
  -3 -13   2   45.60   13.20
   3 -13  -2   49.30    9.60
  -3  13   2   64.69   10.10
  -3  13   2   64.09    8.40
   3  13  -2   45.90   11.10
  -3  13   2   88.79   15.40
   2 -13  -2   12.00    8.70
   2 -13  -2   24.10   10.70
   2 -13  -2   10.60    7.20
  -2 -13   2   22.60    8.40
  -2 -13   2   21.80    7.50
  -2 -13   2   22.40    9.90
  -2 -13   2    5.30    9.00
   2  13  -2    8.50    8.00
   2  13  -2   23.10    7.30
  -2  13   2   11.20    7.20
  -2  13   2   22.60    7.30
  -2  13   2   20.60   10.10
   1 -13  -2  597.34   48.20
  -1 -13   2  563.14   46.10
  -1 -13   2  625.34   48.00
  -1 -13   2  590.84   47.70
  -1 -13   2  583.54   47.00
   1 -13  -2  619.54   48.20
   1 -13  -2  647.74   47.60
  -1 -13   2  616.94   47.60
  -1  13   2  638.54   48.40
   1  13  -2  648.44   47.20
   1  13  -2  595.44   46.00
   1  13  -2  690.73   45.80
  -1  13   2  649.83   45.50
   1  13  -2  652.13   47.20
  -1  13   2  636.14   45.50
   0 -13   2  406.06   31.00
   0 -13   2  408.76   32.40
   0 -13  -2  388.76   32.80
   0 -13  -2  402.26   30.40
   0 -13  -2  437.46   31.90
   0 -13   2  428.96   33.40
   0 -13   2  434.66   30.50
   0 -13  -2  392.26   30.30
   0 -13   2  393.76   32.00
   0 -13  -2  410.26   31.80
   0  13   2  395.76   31.70
   0  13  -2  409.86   32.30
   0  13   2  393.96   30.80
   0  13  -2  412.76   30.80
   0  13   2  391.06   30.70
   0  13  -2  396.06   30.80
  -1 -13  -2  668.93   49.10
  -1 -13  -2  609.04   47.90
   1 -13   2  637.34   49.40
  -1 -13  -2  636.34   47.80
   1 -13   2  699.23   48.30
  -1 -13  -2  634.34   48.10
   1 -13   2  653.93   48.90
  -1  13  -2  632.64   48.10
   1  13   2  602.84   46.60
   1  13   2  618.14   46.30
   1  13   2  592.14   47.60
   1  13   2  622.14   47.80
  -1  13  -2  651.73   46.20
   2 -13   2    1.20    8.40
  -2 -13  -2   15.30    8.20
  -2 -13  -2   23.30    7.60
  -2 -13  -2   14.10    9.40
   2 -13   2   13.00    8.40
  -2 -13  -2    9.30    7.00
   2 -13   2   10.00   11.90
  -2 -13  -2    8.90    9.40
  -2  13  -2   18.00    3.20
   2  13   2   21.10    7.90
  -2  13  -2   13.40    7.10
   2  13   2   14.80    7.30
  -2  13  -2   25.00    8.50
   3 -13   2   66.29    6.60
   3 -13   2   60.69    5.90
  -3 -13  -2   65.39   13.60
   3 -13   2   57.99   13.40
  -3 -13  -2   59.79   11.30
  -3 -13  -2   48.10   12.10
  -3  13  -2   45.20    8.80
  -3  13  -2   52.19    7.20
  -3  13  -2   53.69   11.00
   3  13   2   47.70   12.10
   4 -13   2  173.58   16.70
   4 -13   2  221.58   26.60
  -4 -13  -2  207.58   20.60
  -4 -13  -2  220.28   24.00
  -4 -13  -2  196.38   20.50
  -4  13  -2  164.48   17.50
   4  13   2  163.58   21.00
  -4  13  -2  154.08   17.10
  -4  13  -2  172.58   19.60
  -5 -13  -2   21.80   16.40
  -5 -13  -2   18.20   13.40
  -5 -13  -2  -19.40   13.10
   5 -13   2   -0.20   20.40
   5 -13   2    7.10    9.30
   5  13   2    4.00   13.50
  -5  13  -2   21.50   12.50
  -5  13  -2    2.20    9.10
   6 -13   2   33.60   13.80
  -6 -13  -2   56.19   16.30
   6 -13   2   65.29   25.10
  -6 -13  -2   43.60   16.60
  -6  13  -2   45.60   15.30
  -6  13  -2   30.10   21.40
  -6  13  -2   63.89   13.20
   7 -13   2   25.50   16.40
  -7 -13  -2    6.50   18.00
   7 -13   2   36.40   28.50
  -7  13  -2  -15.80   13.90
  -7  13  -2   60.39   18.50
  -7  13  -2   34.80   25.10
   7 -14  -2   44.60   19.90
  -7 -14   2    3.00   16.60
   7 -14  -2   18.60   28.90
  -7  14   2   48.60   26.00
   6 -14  -2   28.70   19.70
   6 -14  -2   29.50   13.60
  -6 -14   2   -2.60   15.80
  -6  14   2   22.10   17.30
  -6  14   2   38.30   13.20
   5 -14  -2   24.30   20.80
   5 -14  -2    9.80    9.60
  -5 -14   2   12.30   12.50
  -5 -14   2   -8.70   11.90
  -5 -14   2   42.80   18.50
   5  14  -2   12.60   14.00
  -5  14   2   37.10   12.40
  -5  14   2  -10.70   18.30
   4 -14  -2    9.80    6.00
  -4 -14   2    0.10   11.10
   4 -14  -2   13.20   16.40
  -4 -14   2   13.00   15.30
  -4 -14   2    8.30   12.90
  -4  14   2    8.40   15.80
   4  14  -2   -7.70   11.10
  -4  14   2    1.60    9.20
   3 -14  -2   76.69   17.10
  -3 -14   2   77.49   13.70
   3 -14  -2   65.09   11.30
  -3 -14   2   75.19   15.50
  -3 -14   2   79.19   12.70
   3  14  -2   76.69   12.70
  -3  14   2   72.29   16.20
  -3  14   2   90.39   12.50
  -3  14   2   71.29    9.90
   2 -14  -2  149.99   16.20
   2 -14  -2  140.89   18.00
  -2 -14   2  147.99   16.80
   2 -14  -2  107.19   14.60
  -2 -14   2  149.88   15.90
  -2 -14   2  131.89   17.20
  -2  14   2  185.18   15.90
  -2  14   2  159.48   18.00
   2  14  -2  190.28   17.10
  -2  14   2  152.18   15.30
   1 -14  -2  490.25   39.50
  -1 -14   2  501.65   38.90
   1 -14  -2  506.55   39.80
  -1 -14   2  575.84   39.10
  -1 -14   2  506.55   37.10
   1 -14  -2  568.54   39.00
  -1 -14   2  534.85   39.90
  -1 -14   2  502.25   38.10
  -1  14   2  484.35   36.40
   1  14  -2  477.65   38.10
  -1  14   2  496.35   39.60
  -1  14   2  454.75   36.30
   1  14  -2  472.95   38.10
   1  14  -2  464.55   36.90
   0 -14   2  116.29   10.70
   0 -14  -2  121.89   14.10
   0 -14   2  115.19   12.80
   0 -14  -2  117.59   12.80
   0 -14   2  130.79   14.70
   0 -14   2  110.69   11.80
   0 -14  -2  121.59   10.60
   0 -14   2  106.59   13.40
   0 -14  -2  110.69   10.60
   0 -14  -2  130.29   12.70
   0  14  -2  119.39   11.40
   0  14  -2  114.89   13.20
   0  14  -2  121.89   11.20
   0  14   2  115.19   11.30
   0  14   2  115.79   12.70
   0  14   2  119.09   11.10
   1 -14   2  499.85   41.20
   1 -14   2  461.05   41.40
  -1 -14  -2  474.15   41.10
   1 -14   2  496.95   40.20
  -1 -14  -2  460.55   39.90
  -1 -14  -2  467.75   39.60
  -1 -14  -2  483.75   40.10
   1  14   2  513.35   38.20
  -1  14  -2  563.14   38.10
  -1  14  -2  529.15   40.30
   1  14   2  520.15   39.60
   1  14   2  615.04   39.00
   1  14   2  571.34   40.00
  -2 -14  -2  175.98   17.00
  -2 -14  -2  194.98   17.80
  -2 -14  -2  171.78   17.30
   2 -14   2  146.59   16.00
   2 -14   2  170.48   19.70
   2 -14   2  174.08   17.40
  -2  14  -2  139.79   11.90
  -2  14  -2  135.79   15.90
   2  14   2  125.39   15.40
  -2  14  -2  146.89   15.10
   3 -14   2   68.69   12.00
   3 -14   2   73.59   17.40
   3 -14   2   82.99    7.20
  -3 -14  -2   85.19   12.90
  -3 -14  -2   96.29   15.80
   3 -14   2   72.79    7.90
  -3 -14  -2   73.89   15.10
  -3  14  -2   66.89    8.00
   3  14   2   69.89   13.10
  -3  14  -2   63.59    9.60
  -3  14  -2   64.59   12.50
   4 -14   2    3.90    6.00
  -4 -14  -2    8.30   12.00
   4 -14   2   -5.90   17.30
  -4 -14  -2   14.80   12.40
  -4 -14  -2    8.10   15.20
  -4  14  -2   -3.60    6.70
  -4  14  -2   -4.70    7.20
   4  14   2   10.20   13.20
  -4  14  -2    0.20   12.20
  -5 -14  -2   11.90   13.00
   5 -14   2   13.30   21.30
  -5 -14  -2   15.90   14.50
   5 -14   2    6.10    9.20
  -5 -14  -2   -0.50   16.70
  -5  14  -2    5.20    8.90
   5  14   2    9.00   15.40
  -5  14  -2   15.30   13.80
   6 -14   2   21.80   24.70
  -6 -14  -2   24.70   16.80
   6 -14   2    7.90   12.80
  -6 -14  -2   30.40   16.10
  -6  14  -2   37.20   16.40
  -6  14  -2   24.40   22.00
  -6  14  -2   -4.20   11.30
   7 -14   2   24.00   31.40
  -7 -14  -2    1.60   18.40
   7 -14   2   38.60   22.10
  -7  14  -2    0.90   14.80
  -7  14  -2   43.60   25.10
  -7  14  -2   53.49   18.60
   6 -15  -2   43.20   26.60
   6 -15  -2   58.89   14.70
  -6 -15   2   17.60   16.70
  -6  15   2   48.40   23.90
  -6  15   2   59.99   15.60
  -5 -15   2   72.99   20.10
   5 -15  -2   44.70   22.70
   5 -15  -2   43.10   10.80
  -5 -15   2   45.10   15.60
  -5 -15   2   33.10   14.80
  -5  15   2   48.40   13.20
  -5  15   2   31.20   20.40
   5  15  -2   34.30   14.90
  -4 -15   2    6.90   12.30
   4 -15  -2   34.50   18.00
   4 -15  -2   11.00    5.90
  -4 -15   2   11.60   16.10
  -4 -15   2   25.30   12.80
  -4  15   2   22.80   11.50
   4  15  -2   25.60   12.60
  -4  15   2   27.10   16.50
  -3 -15   2  256.57   24.30
  -3 -15   2  244.98   23.90
   3 -15  -2  222.38   26.70
   3 -15  -2  231.98   22.30
  -3 -15   2  237.58   26.70
  -3  15   2  242.58   27.40
  -3  15   2  270.07   22.80
  -3  15   2  228.58   20.30
   3  15  -2  222.08   23.50
   2 -15  -2   44.20   10.00
  -2 -15   2   63.09   12.50
   2 -15  -2   59.59   13.60
  -2 -15   2   61.19   11.10
  -2 -15   2   62.39   12.70
   2 -15  -2   65.19   11.20
  -2  15   2   36.50    9.80
  -2  15   2   68.69   13.20
   2  15  -2   55.49   10.20
  -2  15   2   81.59    9.90
   1 -15  -2  208.38   19.50
   1 -15  -2  216.28   19.90
  -1 -15   2  234.58   20.90
  -1 -15   2  228.78   19.40
  -1 -15   2  210.68   16.10
  -1 -15   2  197.78   19.20
   1 -15  -2  207.58   20.70
  -1 -15   2  201.28   17.70
  -1  15   2  184.78   15.00
  -1  15   2  179.98   15.00
   1  15  -2  185.98   15.90
   1  15  -2  200.78   18.10
  -1  15   2  186.18   19.70
   1  15  -2  189.78   17.90
   0 -15   2   79.89    9.10
   0 -15   2   88.19   11.10
   0 -15   2   86.49    8.90
   0 -15   2   77.49   10.50
   0 -15  -2   72.09    7.80
   0 -15  -2   67.09   12.20
   0 -15  -2   76.19   10.40
   0 -15  -2   75.49    8.10
   0 -15   2   80.59   13.10
   0  15   2   77.39    8.30
   0  15   2   62.09    8.20
   0  15   2   77.89   10.10
   0  15  -2   83.19    8.60
   0  15  -2   67.29   11.30
   0  15  -2   69.99    8.10
   1 -15   2  210.78   21.30
  -1 -15  -2  200.78   19.50
   1 -15   2  203.68   15.40
  -1 -15  -2  183.78   19.30
  -1 -15  -2  217.28   21.20
   1 -15   2  189.38   21.30
  -1 -15  -2  194.88   18.40
   1 -15   2  200.88   19.70
   1  15   2  214.38   18.70
   1  15   2  194.68   16.10
  -1  15  -2  209.98   19.50
   1  15   2  218.88   18.30
  -1  15  -2  232.28   16.00
  -1  15  -2  211.08   16.30
  -2 -15  -2   69.79   12.50
  -2 -15  -2   58.19   13.10
   2 -15   2   59.69   12.00
   2 -15   2   80.29   14.60
  -2 -15  -2   73.59   11.40
   2 -15   2   62.69   12.50
   2  15   2   49.20   11.10
  -2  15  -2   60.19    9.80
  -2  15  -2   61.59   12.20
  -2  15  -2   55.19    6.00
  -3 -15  -2  255.27   24.70
   3 -15   2  231.78   18.00
   3 -15   2  244.78   28.10
  -3 -15  -2  248.88   23.90
   3 -15   2  215.48   22.90
   3 -15   2  230.58   17.60
  -3 -15  -2  238.58   26.10
  -3  15  -2  246.18   18.80
  -3  15  -2  212.18   23.20
   3  15   2  216.28   23.50
  -3  15  -2  229.98   20.50
  -4 -15  -2   17.40   13.20
  -4 -15  -2    0.90   15.40
  -4 -15  -2   19.80   12.60
   4 -15   2   40.70   19.40
   4 -15   2   22.60    6.60
  -4  15  -2    6.20    7.50
  -4  15  -2   17.10    6.90
  -4  15  -2   28.50   12.00
   4  15   2   -8.40   13.20
  -5 -15  -2   35.70   14.30
  -5 -15  -2   37.20   14.40
   5 -15   2   44.50   22.60
  -5 -15  -2   48.20   18.60
   5 -15   2   27.30   10.00
  -5  15  -2   41.10    9.80
  -5  15  -2   61.69   14.50
   5  15   2   46.30   15.30
  -6 -15  -2   58.89   16.10
  -6 -15  -2   33.90   17.30
   6 -15   2   60.09   26.70
   6 -15   2   53.69   14.20
  -6  15  -2   28.70   12.20
  -6  15  -2   69.19   24.40
  -6  15  -2   48.30   15.70
   6 -16  -2   39.00   13.80
   6 -16  -2   30.00   25.50
  -6 -16   2  -16.80   16.20
  -6  16   2    9.70   22.50
   5 -16  -2  135.59   26.10
  -5 -16   2   96.59   18.60
   5 -16  -2  133.29   14.70
  -5 -16   2   87.19   19.20
  -5 -16   2  145.59   24.10
  -5  16   2   97.99   15.90
  -5  16   2  101.69   24.20
   5  16  -2  121.09   19.00
  -4 -16   2   98.29   19.20
  -4 -16   2   98.29   16.00
  -4 -16   2   58.79   14.70
   4 -16  -2   65.09    8.20
   4 -16  -2   64.79   20.30
  -4  16   2   49.10   19.30
  -4  16   2   78.69   12.90
   4  16  -2   57.99   14.90
   3 -16  -2  259.37   22.40
   3 -16  -2  195.68   22.10
  -3 -16   2  232.08   23.90
   3 -16  -2  236.08   27.80
  -3 -16   2  241.38   27.10
  -3 -16   2  216.78   23.10
  -3  16   2  241.48   26.90
  -3  16   2  195.38   20.80
  -3  16   2  265.47   23.90
   3  16  -2  251.57   23.60
   2 -16  -2  103.79   13.40
   2 -16  -2  100.29   15.80
  -2 -16   2   83.79   14.50
   2 -16  -2   86.09   12.80
  -2 -16   2   87.79   13.10
  -2 -16   2   77.49   14.10
   2  16  -2   54.79   11.30
  -2  16   2   67.69   10.80
  -2  16   2   59.89   12.10
  -2  16   2   67.39   14.00
  -1 -16   2  199.28   20.30
  -1 -16   2  169.38   19.10
   1 -16  -2  199.18   19.60
  -1 -16   2  165.08   19.00
   1 -16  -2  186.58   18.60
   1 -16  -2  191.48   20.70
  -1  16   2  190.18   14.50
  -1  16   2  189.48   14.50
  -1  16   2  168.08   18.70
   1  16  -2  198.38   17.60
   1  16  -2  191.38   18.80
   0 -16   2  313.47   27.20
   0 -16   2  284.17   22.80
   0 -16  -2  327.87   25.80
   0 -16  -2  301.07   26.50
   0 -16   2  291.27   24.90
   0 -16  -2  287.47   22.90
   0 -16  -2  265.67   23.00
   0 -16   2  267.57   23.70
   0 -16   2  294.27   25.30
   0  16   2  300.17   23.20
   0  16   2  261.77   23.10
   0  16   2  273.37   23.80
   0  16  -2  319.97   25.70
   0  16  -2  303.67   23.00
   0  16  -2  305.27   23.30
   1 -16   2  204.98   20.60
   1 -16   2  194.58   19.60
   1 -16   2  184.28   21.00
   1 -16   2  180.68   15.10
  -1 -16  -2  214.18   20.80
  -1 -16  -2  195.98   19.10
   1 -16   2  221.38   14.90
  -1 -16  -2  193.58   19.30
  -1  16  -2  193.58   15.10
  -1  16  -2  188.08   19.20
   1  16   2  166.38   17.90
   1  16   2  191.78   17.70
  -1  16  -2  175.38   15.50
   2 -16   2   64.99   15.30
   2 -16   2   71.29   13.10
   2 -16   2   66.59   12.50
  -2 -16  -2   75.89   13.40
  -2 -16  -2   65.69   14.20
  -2 -16  -2   59.99   13.50
  -2  16  -2   92.09   13.00
   2  16   2   70.99   12.30
  -2  16  -2  102.99   11.60
   3 -16   2  246.38   28.30
  -3 -16  -2  212.38   24.00
   3 -16   2  227.28   17.30
  -3 -16  -2  253.17   25.90
   3 -16   2  235.48   17.70
   3 -16   2  194.08   22.00
  -3 -16  -2  243.08   23.80
  -3  16  -2  237.48   20.80
  -3  16  -2  204.78   23.20
   3  16   2  242.08   25.20
  -3  16  -2  233.58   18.30
  -4 -16  -2   60.69   14.80
  -4 -16  -2   75.29   15.70
  -4 -16  -2   52.39   17.40
   4 -16   2   69.89    8.70
   4 -16   2   61.29   21.00
   4  16   2   75.29   15.40
  -4  16  -2   65.89    8.90
  -4  16  -2   69.49   14.30
  -4  16  -2   73.69   10.80
   5 -16   2   95.59   25.60
  -5 -16  -2   97.59   21.20
  -5 -16  -2   96.49   18.60
   5 -16   2   85.49   13.30
  -5 -16  -2  106.99   20.00
  -5  16  -2  120.39   13.30
   5  16   2  109.59   18.90
  -5  16  -2  119.79   18.00
  -5  16  -2  129.39   25.00
  -6 -16  -2    3.60   17.00
   6 -16   2   10.50   12.70
  -6 -16  -2   -1.50   16.60
   6 -16   2   37.70   25.70
  -6  16  -2    5.20   11.40
  -6  16  -2    8.50   22.90
  -6  16  -2   29.70   15.10
   6 -17  -2  -11.20   25.20
  -6 -17   2  -13.80   17.10
   6 -17  -2   21.20   13.30
  -6  17   2   16.70   23.70
   5 -17  -2   19.10    9.60
  -5 -17   2   31.00   19.90
  -5 -17   2    3.70   15.40
   5 -17  -2    3.50   21.60
  -5 -17   2   17.10   16.10
   5  17  -2   22.70   14.90
  -5  17   2   33.80   13.70
  -5  17   2   18.70   16.40
  -4 -17   2  -11.50   13.00
  -4 -17   2   28.40   17.00
  -4 -17   2   10.70   13.20
   4 -17  -2    8.50    5.10
   4 -17  -2    9.00   18.50
   4  17  -2  -18.20   12.30
  -4  17   2   15.90   17.80
  -4  17   2    8.20   10.40
  -3 -17   2   32.60   15.60
   3 -17  -2   25.60   11.80
   3 -17  -2   17.20   10.10
   3 -17  -2   23.80   16.10
  -3 -17   2   38.90   12.40
  -3 -17   2   27.60   13.70
  -3  17   2   38.40   16.00
  -3  17   2   10.60    8.70
   3  17  -2   16.20   11.30
  -3  17   2   37.60   11.60
  -2 -17   2  239.08   22.40
   2 -17  -2  158.68   19.50
   2 -17  -2  255.87   22.30
   2 -17  -2  216.58   23.90
  -2 -17   2  217.48   22.70
  -2 -17   2  209.68   22.30
  -2  17   2  171.08   19.70
   2  17  -2  221.28   20.70
  -2  17   2  197.18   19.90
  -2  17   2  228.68   24.90
   1 -17  -2   40.80   10.10
  -1 -17   2   31.90   10.80
  -1 -17   2    6.70    9.90
   1 -17  -2   29.60   10.70
   1 -17  -2   39.50   12.40
  -1 -17   2   29.90   12.90
  -1  17   2   51.09    5.00
  -1  17   2   61.19   12.40
   1  17  -2   39.20    8.70
  -1  17   2   49.10    4.80
   0 -17   2   20.40    9.40
   0 -17   2    0.00    6.70
   0 -17   2   14.70   12.20
   0 -17  -2    1.70    6.00
   0 -17   2    8.80    5.40
   0 -17  -2    8.70    5.30
   0 -17   2   11.70    8.70
   0 -17  -2   19.20    8.90
   0 -17  -2   10.20   10.70
   0  17  -2    5.00    5.70
   0  17  -2    2.80    5.20
   0  17   2    1.50    7.60
   0  17  -2   18.60   10.20
   0  17   2    1.70    5.50
   0  17   2    3.90    5.50
   0  17  -2    5.60    7.70
   1 -17   2   49.40    5.90
   1 -17   2   58.59   11.20
   1 -17   2   59.09   12.90
   1 -17   2   46.90    5.50
  -1 -17  -2   56.09   12.90
  -1 -17  -2   48.20   10.80
   1 -17   2   48.90   12.90
  -1 -17  -2   53.89   10.40
  -1  17  -2   41.60   10.40
   1  17   2   31.40    8.60
  -1  17  -2   29.10    5.60
  -1  17  -2   32.20    4.90
  -2 -17  -2  209.18   21.50
   2 -17   2  218.28   22.30
  -2 -17  -2  220.08   22.20
   2 -17   2  231.78   23.40
   2 -17   2  217.88   24.70
  -2 -17  -2  225.18   23.00
  -2  17  -2  236.88   16.40
  -2  17  -2  202.38   16.30
  -2  17  -2  216.58   22.20
  -2  17  -2  210.78   20.60
   2  17   2  202.18   22.00
  -3 -17  -2   30.40   12.50
  -3 -17  -2    7.30   13.60
  -3 -17  -2   15.30   13.70
   3 -17   2    6.90   12.10
   3 -17   2   15.20   15.80
   3 -17   2   15.60    3.10
  -3  17  -2   13.50   11.70
  -3  17  -2   27.30    4.20
  -3  17  -2   18.70    9.70
   3  17   2   21.30   11.60
  -4 -17  -2  -27.70   15.20
   4 -17   2   11.30   18.80
  -4 -17  -2    4.10   14.10
   4 -17   2    2.00    5.80
  -4 -17  -2   -4.70   13.10
   4  17   2   -0.50   12.90
  -4  17  -2    0.90    5.80
  -4  17  -2    1.60    8.60
  -4  17  -2   31.70   12.80
   5 -17   2   20.50    9.40
  -5 -17  -2   29.70   15.80
  -5 -17  -2   14.60   15.80
   5 -17   2   21.10   22.40
  -5 -17  -2   27.20   17.80
  -5  17  -2   30.00   21.70
  -5  17  -2    6.30    8.20
  -5  17  -2   13.60   13.40
   5  17   2   23.00   15.10
   6 -17   2   18.10   13.00
  -6 -17  -2    0.40   15.50
   6 -17   2   19.10   26.10
  -6 -17  -2    5.80   18.70
  -6  17  -2   24.70   15.10
  -6  17  -2   32.60   23.00
  -6  17  -2   -8.40   10.40
   6 -18  -2   33.10   13.40
  -6 -18   2   30.20   19.00
   6 -18  -2   11.10   27.20
  -6  18   2   31.30   25.40
   5 -18  -2    9.40   23.00
  -5 -18   2  -19.20   14.60
  -5 -18   2  -14.20   15.40
   5 -18  -2   13.00    9.20
  -5 -18   2   52.59   20.70
  -5  18   2   30.20   14.10
   5  18  -2    5.80   15.00
  -5  18   2    9.00   21.30
   4 -18  -2  126.09   23.50
  -4 -18   2   91.69   17.50
  -4 -18   2   84.39   20.20
  -4 -18   2   88.59   16.90
   4 -18  -2   78.19    8.40
  -4  18   2   72.89   14.00
  -4  18   2   74.19   20.90
   4  18  -2   63.79   15.80
  -3 -18   2  191.38   21.30
   3 -18  -2  186.08   20.20
  -3 -18   2  180.68   22.60
   3 -18  -2  181.08   20.70
   3 -18  -2  188.98   25.20
  -3 -18   2  194.68   24.10
  -3  18   2  182.28   19.10
  -3  18   2  187.38   24.60
  -3  18   2  188.38   20.20
   3  18  -2  205.78   21.00
   2 -18  -2   71.19   16.60
   2 -18  -2   71.59   13.40
   2 -18  -2   34.40   10.90
  -2 -18   2   60.89   15.00
  -2 -18   2   74.29   14.70
  -2 -18   2   55.59   12.90
  -2  18   2   58.19   13.90
   2  18  -2   29.50   10.70
  -2  18   2   35.30   10.30
  -2  18   2   32.30   10.80
  -1 -18   2   -1.50   12.70
  -1 -18   2    1.10    9.90
   1 -18  -2   14.90   12.00
   1 -18  -2   17.90   10.90
  -1 -18   2   18.40   11.60
   1 -18  -2   22.50   12.50
  -1  18   2   35.20    4.20
  -1  18   2   27.40    4.00
   1  18  -2   31.40    8.40
  -1  18   2   34.10   10.70
  -1  18   2   23.30    9.90
   0 -18   2  452.35   39.40
   0 -18  -2  477.45   39.10
   0 -18   2  463.75   37.70
   0 -18   2  449.36   36.30
   0 -18  -2  453.55   35.70
   0 -18   2  458.25   37.00
   0 -18  -2  469.25   36.70
   0 -18  -2  489.35   37.50
   0  18  -2  440.26   36.50
   0  18  -2  485.75   35.60
   0  18  -2  459.15   38.00
   0  18  -2  460.95   35.10
   0  18   2  421.36   36.20
   0  18   2  484.65   35.40
   0  18   2  451.25   35.40
   1 -18   2   25.90   11.80
  -1 -18  -2   25.90    9.80
   1 -18   2   18.90   11.70
   1 -18   2   31.10   13.40
  -1 -18  -2   40.90   10.70
  -1 -18  -2   34.40   13.00
   1 -18   2   20.40    5.10
   1 -18   2   31.50    5.70
  -1  18  -2   21.20    4.30
   1  18   2   14.80    8.20
  -1  18  -2   16.10   10.60
  -1  18  -2   15.20    5.00
   2 -18   2   51.99   12.70
  -2 -18  -2   44.40   14.90
   2 -18   2   47.60   16.40
   2 -18   2   40.90   14.80
  -2 -18  -2   59.49   12.80
  -2 -18  -2   47.30   13.40
   2  18   2   60.99   11.50
  -2  18  -2   58.99   11.10
  -2  18  -2   58.59   12.40
   3 -18   2  152.18   19.70
   3 -18   2  213.38   26.20
  -3 -18  -2  220.78   23.00
  -3 -18  -2  200.18   23.60
  -3 -18  -2  183.68   20.90
  -3  18  -2  136.79   20.00
   3  18   2  208.08   21.60
  -3  18  -2  184.68   18.20
  -4 -18  -2   76.89   17.60
   4 -18   2   82.59   22.00
   4 -18   2   66.29    9.00
  -4 -18  -2   79.69   16.50
  -4 -18  -2   80.79   19.80
  -4  18  -2   88.79   12.20
  -4  18  -2   65.89   20.70
   4  18   2  102.39   16.90
  -4  18  -2   83.49    8.70
  -4  18  -2  104.59   16.30
  -5 -18  -2   45.20   20.70
   5 -18   2    3.20    8.70
   5 -18   2    3.30   22.40
  -5 -18  -2   16.90   17.60
  -5 -18  -2   14.10   16.30
   5  18   2   22.30   15.20
  -5  18  -2    0.40    7.60
  -5  18  -2   24.80   14.20
  -5  18  -2   40.20   22.00
  -6 -18  -2   -4.70   19.60
   6 -18   2   30.60   27.50
  -6 -18  -2    6.70   18.00
   6 -18   2   20.90   13.10
  -6  18  -2   37.00   15.70
  -6  18  -2   20.50   24.90
  -5 -19   2   39.70   20.80
   5 -19  -2   29.80   24.30
  -5 -19   2   17.50   16.40
   5 -19  -2   23.90    9.60
  -5 -19   2    2.30   16.40
  -5  19   2   53.79   15.10
   5  19  -2   15.60   15.90
  -5  19   2   15.00   22.00
  -4 -19   2   85.59   20.90
  -4 -19   2   50.79   15.80
   4 -19  -2   55.09    6.80
   4 -19  -2   68.99   22.20
  -4 -19   2   20.30   17.90
  -4  19   2   60.39   13.50
  -4  19   2   70.49   20.60
   4  19  -2   49.20   14.80
   3 -19  -2   17.80   16.70
  -3 -19   2   31.60   15.10
   3 -19  -2   14.30   10.80
  -3 -19   2    7.90   13.20
   3 -19  -2   18.10   11.50
  -3 -19   2   38.00   16.40
  -3  19   2   14.60    9.60
  -3  19   2   16.40   12.60
   3  19  -2   23.20   12.70
  -3  19   2   35.20   18.10
   2 -19  -2  281.87   26.30
  -2 -19   2  266.77   27.00
  -2 -19   2  257.17   28.00
  -2 -19   2  273.17   26.20
   2 -19  -2  190.38   23.90
   2 -19  -2  255.77   27.30
  -2  19   2  246.28   24.60
  -2  19   2  294.47   26.90
   2  19  -2  289.77   25.00
  -2  19   2  208.18   23.90
  -1 -19   2  178.08   19.90
   1 -19  -2  181.88   21.50
   1 -19  -2  204.48   22.70
   1 -19  -2  201.58   15.00
  -1 -19   2  185.88   20.20
  -1 -19   2  186.58   22.30
   1 -19  -2  203.48   20.60
   1 -19  -2  179.08   15.00
  -1  19   2  165.38   21.20
  -1  19   2  199.38   15.10
  -1  19   2  202.38   20.30
  -1  19   2  184.38   14.90
   1  19  -2  214.28   18.70
   0 -19  -2   57.09   14.70
   0 -19   2   71.69   13.10
   0 -19  -2   58.79   12.30
   0 -19   2   55.79   15.10
   0 -19   2   61.39   10.50
   0 -19  -2   75.19   10.10
   0  19   2   73.99    8.90
   0  19   2   58.09    8.70
   0  19  -2   67.89   13.10
   0  19  -2   67.99    8.50
   1 -19   2  200.18   16.40
  -1 -19  -2  234.98   23.10
   1 -19   2  204.58   22.60
   1 -19   2  215.88   22.70
  -1 -19  -2  190.78   21.20
   1 -19   2  191.88   16.90
   1 -19   2  184.38   20.20
  -1 -19  -2  195.88   22.10
  -1  19  -2  201.58   20.60
  -1  19  -2  186.68   16.30
  -1  19  -2  195.08   15.60
   1  19   2  188.78   19.60
  -1  19  -2  173.58   21.60
  -2 -19  -2  284.47   27.50
  -2 -19  -2  256.37   28.10
   2 -19   2  278.17   29.90
   2 -19   2  227.78   26.30
   2 -19   2  288.57   27.40
  -2 -19  -2  268.27   26.50
  -2  19  -2  252.97   26.20
   2  19   2  251.37   25.30
  -2  19  -2  285.17   24.60
  -3 -19  -2   15.50   13.10
   3 -19   2   24.90    3.40
  -3 -19  -2   22.50   15.40
   3 -19   2   20.00    3.90
   3 -19   2   19.10   19.00
  -3 -19  -2   11.40   15.40
   3 -19   2   -2.10   11.60
   3  19   2   10.70   11.80
  -3  19  -2    5.90   13.60
  -3  19  -2   25.20   10.90
  -3  19  -2   23.90   15.80
  -4 -19  -2   60.09   15.80
  -4 -19  -2   37.10   18.70
   4 -19   2   23.20   20.90
   4 -19   2   36.00    7.30
  -4 -19  -2   77.59   19.00
   4  19   2   69.19   16.70
  -4  19  -2   63.59   12.80
  -4  19  -2   66.39   20.90
  -4  19  -2   83.99   16.50
  -5 -19  -2   16.80   16.70
  -5 -19  -2   30.50   19.80
  -5 -19  -2   40.50   17.30
   5 -19   2   14.60    9.10
   5 -19   2    6.90   23.30
  -5  19  -2   61.29   23.70
  -5  19  -2   19.20   14.60
   5  19   2   24.60   15.70
   5 -20  -2   32.40   10.00
  -5 -20   2   16.90   17.30
   5 -20  -2   42.60   25.50
  -5 -20   2    8.10   17.30
  -5 -20   2   58.39   20.60
   5  20  -2   -6.00   15.80
  -5  20   2   41.50   23.60
  -4 -20   2  183.38   23.80
  -4 -20   2  235.78   27.90
   4 -20  -2  192.88   29.50
  -4 -20   2  234.08   25.60
   4 -20  -2  176.88   16.10
  -4  20   2  199.18   28.90
   4  20  -2  227.68   23.70
  -4  20   2  272.47   25.50
   3 -20  -2   50.99   14.30
  -3 -20   2   60.19   17.40
  -3 -20   2   69.89   18.00
   3 -20  -2   72.79   19.10
  -3 -20   2   76.59   16.40
   3 -20  -2   47.00   14.00
  -3  20   2   77.49   18.20
   3  20  -2   91.49   15.40
  -3  20   2   67.09   12.50
  -3  20   2   83.89   14.20
  -2 -20   2   11.20   15.00
   2 -20  -2  -15.70   12.90
  -2 -20   2   15.20   13.60
   2 -20  -2  -15.80   11.50
   2 -20  -2   12.40   12.60
  -2 -20   2   -5.40   12.20
  -2  20   2   -1.80   14.60
   2  20  -2    7.80   10.10
  -2  20   2   -2.50   11.40
  -2  20   2   13.10   10.10
   1 -20  -2    5.20   12.50
   1 -20  -2   18.40   13.90
  -1 -20   2   54.09   15.80
   1 -20  -2   24.60    5.40
   1 -20  -2   32.00    5.10
   1 -20  -2   18.90   11.00
  -1 -20   2   75.49   13.00
  -1 -20   2   55.19   12.60
  -1  20   2   17.20   11.80
  -1  20   2   37.60   12.20
   1  20  -2   62.29    9.50
   1  20  -2   52.19   13.80
  -1  20   2   32.90    4.60
  -1  20   2   32.10    4.30
   0 -20   2   17.70   14.20
   0 -20   2   19.00   11.50
   0 -20  -2   20.00   11.00
   0 -20  -2   25.40   14.00
   0 -20  -2   27.30    8.60
   0 -20   2   11.30    8.80
   0  20  -2   15.40    6.30
   0  20   2   19.30    6.80
   0  20  -2    7.50   11.80
   1 -20   2   12.40   14.40
  -1 -20  -2   12.00   11.60
   1 -20   2   16.70    6.70
   1 -20   2   32.60   12.30
  -1 -20  -2   26.10   11.20
  -1 -20  -2   23.70   14.40
   1 -20   2   27.60   11.80
  -1  20  -2    8.90   11.40
   1  20   2   23.60    9.30
  -1  20  -2   16.60   12.30
  -1  20  -2   26.20    4.80
  -1  20  -2   30.00    5.70
  -2 -20  -2   -8.20   14.40
   2 -20   2   31.40   14.60
  -2 -20  -2   12.70   12.30
   2 -20   2   -5.40   11.80
   2 -20   2   24.90   14.00
   2 -20   2    9.90    3.40
  -2 -20  -2   15.40   13.10
  -2  20  -2   -7.00   14.50
  -2  20  -2    9.40   11.80
  -2  20  -2   16.30   10.80
   2  20   2   13.60   10.70
  -3 -20  -2   69.99   17.20
   3 -20   2   39.50   14.30
  -3 -20  -2   69.59   18.40
  -3 -20  -2   69.99   15.60
   3 -20   2   76.29    7.20
   3 -20   2  104.89   20.90
  -3  20  -2   94.29   19.30
  -3  20  -2   83.19   13.60
  -3  20  -2   56.99   15.30
   3  20   2   90.19   15.90
  -4 -20  -2  221.18   27.30
  -4 -20  -2  187.28   25.10
  -4 -20  -2  226.58   24.90
   4 -20   2  224.98   30.60
   4 -20   2  170.28   17.30
   4  20   2  228.38   24.80
  -4  20  -2  222.18   23.40
  -4  20  -2  229.28   30.40
   5 -20   2   33.30   25.10
  -5 -20  -2   27.50   19.80
   5 -20   2   23.10    9.60
  -5 -20  -2   67.59   21.50
  -5 -20  -2   39.50   19.80
  -5  20  -2   16.40   22.90
   5  20   2   66.99   19.60
  -5  20  -2   31.10   17.00
   5 -21  -2   40.30   26.30
   5 -21  -2   49.20   10.30
  -5 -21   2   71.59   23.00
  -5 -21   2   11.30   17.90
  -5 -21   2   18.10   18.20
  -5  21   2   56.39   24.40
   5  21  -2   45.10   17.50
  -4 -21   2   39.50   17.40
   4 -21  -2   14.60    4.80
  -4 -21   2   51.79   20.70
   4 -21  -2   22.70   20.90
  -4 -21   2   19.00   15.80
   4  21  -2   31.60   16.10
  -4  21   2   27.30   14.00
  -4  21   2   23.60   22.20
   3 -21  -2   80.49   21.90
   3 -21  -2   21.10   15.30
  -3 -21   2   62.79   16.40
  -3 -21   2   91.99   20.00
   3 -21  -2   62.49   13.80
  -3 -21   2   76.19   18.20
   3  21  -2   65.99   14.20
  -3  21   2   74.59   19.40
  -3  21   2   89.79   16.10
  -3  21   2   93.69   13.70
  -2 -21   2  103.69   17.90
   2 -21  -2   99.89   17.10
   2 -21  -2   97.79   19.60
  -2 -21   2  116.79   19.60
  -2 -21   2   85.39   16.40
   2 -21  -2   65.59   14.70
   2  21  -2  136.59   15.40
  -2  21   2  100.19   17.70
  -2  21   2   82.59   14.80
  -2  21   2   94.49   14.40
  -1 -21   2  149.88   18.20
   1 -21  -2  141.79   19.80
   1 -21  -2  119.49   13.40
  -1 -21   2  125.29   20.80
  -1 -21   2  159.98   18.50
   1 -21  -2  135.89   18.10
   1  21  -2  177.28   19.70
  -1  21   2  139.29   11.70
  -1  21   2  146.39   11.50
   1  21  -2  134.99   15.00
  -1  21   2  138.29   17.80
   0 -21   2  173.48   17.60
   0 -21  -2  172.38   21.60
   0 -21  -2  201.78   20.50
   0 -21  -2  186.88   18.50
   0 -21   2  152.48   21.80
   0 -21   2  152.98   19.30
   0  21   2  152.78   16.00
   0  21  -2  168.28   20.30
   0  21  -2  160.58   15.80
  -1 -21  -2  141.99   18.00
  -1 -21  -2  154.08   18.00
   1 -21   2  135.09   13.90
   1 -21   2  147.79   18.20
  -1 -21  -2  142.99   20.50
   1 -21   2  130.49   21.70
  -1  21  -2  133.99   13.20
   1  21   2  142.79   15.70
  -1  21  -2  147.39   12.50
  -1  21  -2  167.88   19.30
  -2 -21  -2  135.89   17.40
  -2 -21  -2  111.09   18.90
   2 -21   2  117.09   18.90
   2 -21   2   92.59   18.40
   2 -21   2  118.39   10.70
   2 -21   2  100.19   16.90
  -2 -21  -2  111.69   18.40
  -2  21  -2   95.09   16.40
   2  21   2  101.09   15.40
  -2  21  -2  121.19   15.70
  -2  21  -2   95.29   19.20
   3 -21   2   86.09    8.10
  -3 -21  -2   69.79   18.80
   3 -21   2  101.49   23.10
   3 -21   2   75.39   16.70
  -3 -21  -2   78.59   18.00
  -3 -21  -2   55.79   18.10
  -3  21  -2  108.09   20.50
  -3  21  -2   66.19   16.30
  -3  21  -2   91.69   14.30
   3  21   2   70.89   16.20
  -4 -21  -2   24.80   16.50
  -4 -21  -2   34.00   19.60
  -4 -21  -2   24.50   17.00
   4 -21   2    9.40   20.70
   4 -21   2    7.40    6.40
   4  21   2   41.80   15.20
  -4  21  -2   39.00   14.50
  -4  21  -2   49.10   22.90
  -5 -21  -2   -0.30   17.50
   5 -21   2   33.50   25.70
   5 -21   2   33.70    9.80
  -5 -21  -2   26.00   18.20
  -5 -21  -2   39.10   21.20
  -5  21  -2   52.49   24.20
   5  21   2   49.99   18.50
  -5  21  -2   59.69   16.30
   5 -22  -2   41.80   10.00
  -5 -22   2   -3.00   20.50
  -5 -22   2   -6.00   19.90
   5 -22  -2   20.60   25.60
  -5 -22   2   43.00   22.00
   5  22  -2   18.50   16.30
  -5  22   2   76.19   25.50
  -4 -22   2   -4.30   17.70
   4 -22  -2  -10.30    4.30
   4 -22  -2   -3.60   23.80
  -4 -22   2    9.40   16.60
  -4 -22   2   40.40   20.30
  -4  22   2    8.70   14.30
  -4  22   2    9.90   19.10
   4  22  -2    6.40   14.90
  -3 -22   2   15.70   14.70
  -3 -22   2   27.30   17.10
  -3 -22   2   37.90   18.30
   3 -22  -2   45.80   13.10
   3 -22  -2   16.40   17.90
   3 -22  -2   20.50   15.70
  -3  22   2   16.10   14.20
   3  22  -2   34.70   14.10
  -3  22   2   -9.70   16.20
  -3  22   2    9.50   10.30
   2 -22  -2   15.60   12.50
   2 -22  -2   41.20   17.50
  -2 -22   2   33.30   15.20
  -2 -22   2   30.50   16.80
  -2 -22   2   24.70   14.00
   2 -22  -2   19.00   16.20
  -2  22   2   20.60   12.40
  -2  22   2   52.69   16.70
  -2  22   2   40.40   13.20
   2  22  -2   28.00   11.00
  -1 -22   2  155.38   19.30
   1 -22  -2  167.48   21.80
   1 -22  -2  173.48   15.60
  -1 -22   2  150.08   22.40
  -1 -22   2  153.98   19.70
   1 -22  -2  160.18   19.00
   1  22  -2  143.49   16.20
  -1  22   2  148.99   12.70
  -1  22   2  162.58   12.70
   1  22  -2  167.18   20.90
  -1  22   2  158.88   19.40
   0 -22  -2   85.59   18.00
   0 -22  -2   83.59   16.40
   0 -22   2   97.19   15.80
   0 -22  -2   89.09   13.20
   0 -22   2   91.29   13.30
   0 -22   2   94.29   18.90
   0  22  -2   89.59   10.20
   0  22   2   87.99   10.50
   0  22  -2   97.69   16.80
   1 -22   2  152.58   17.20
   1 -22   2  159.88   19.90
  -1 -22  -2  162.28   22.40
  -1 -22  -2  154.18   19.90
   1 -22   2  159.28   22.60
  -1 -22  -2  175.78   20.00
   1  22   2  192.78   19.20
  -1  22  -2  183.68   14.50
  -1  22  -2  164.28   20.00
  -2 -22  -2   39.50   17.00
  -2 -22  -2   32.90   15.70
  -2 -22  -2   52.09   15.60
   2 -22   2   31.80    6.10
   2 -22   2   53.09   16.00
   2 -22   2   28.10   16.60
   2 -22   2   42.30   17.50
   2  22   2   20.60   11.60
  -2  22  -2   20.90   14.30
  -2  22  -2   20.30   14.90
  -2  22  -2   20.70   13.00
  -3 -22  -2   33.30   17.20
   3 -22   2    9.90   17.80
   3 -22   2   21.60    4.50
   3 -22   2    4.80   15.30
  -3 -22  -2    6.60   14.60
  -3 -22  -2   55.79   17.80
  -3  22  -2   20.90   14.20
  -3  22  -2   27.80   12.40
  -3  22  -2   20.60   19.10
   3  22   2   13.50   12.90
  -4 -22  -2   -4.30   19.20
  -4 -22  -2   -4.10   15.90
   4 -22   2  -16.90   20.30
  -4 -22  -2   -2.60   17.20
  -4  22  -2   20.60   14.60
   4  22   2   -2.90   15.90
  -4  22  -2   24.70   20.10
   5 -22   2   26.30   25.90
   5 -22   2    4.20    9.00
  -5 -22  -2   26.20   18.50
  -5 -22  -2   -1.60   17.90
  -5 -22  -2   72.59   23.20
  -5  22  -2   27.80   17.30
  -5  22  -2   45.20   24.40
   5  22   2   50.69   18.00
  -4 -23   2   23.30   17.70
   4 -23  -2    9.40    4.50
  -4 -23   2   57.29   21.40
  -4 -23   2    2.90   18.70
   4 -23  -2    0.80   21.30
   4  23  -2   42.40   15.50
  -4  23   2   28.20   20.90
   3 -23  -2   -0.40   20.70
   3 -23  -2   12.60   14.40
  -3 -23   2   11.10   15.70
  -3 -23   2    6.40   17.40
  -3 -23   2   -1.50   17.40
   3 -23  -2   31.40   13.20
  -3  23   2   22.70   19.10
  -3  23   2   13.10   11.90
   3  23  -2   29.90   12.80
  -3  23   2   33.10   15.20
  -2 -23   2   -6.70   16.30
   2 -23  -2    2.00   13.80
  -2 -23   2   18.00   15.20
   2 -23  -2   -4.20   14.40
  -2 -23   2    1.80   14.10
  -2  23   2  -17.00   13.10
   2  23  -2   11.00   10.90
  -2  23   2    0.90   12.60
   2  23  -2   24.00   15.30
  -1 -23   2   69.39   17.80
  -1 -23   2   88.29   19.70
   1 -23  -2  105.39   11.80
   1 -23  -2   87.59   15.90
   1 -23  -2  107.49   19.10
  -1 -23   2  120.29   17.10
  -1  23   2  101.59    8.80
  -1  23   2   91.09   16.50
   1  23  -2   89.29   18.00
   1  23  -2  106.79   12.90
  -1  23   2   92.49    8.70
   0 -23  -2   69.49   12.70
   0 -23   2   88.79   18.80
   0 -23  -2   71.49   18.00
   0 -23  -2   80.79   15.30
   0 -23   2   49.10   15.20
   0 -23   2   88.09   13.30
   0  23   2   60.69   15.50
   0  23   2   68.09    9.40
   0  23  -2   78.59    9.40
   0  23  -2   58.09   15.70
  -1 -23  -2   98.69   17.30
   1 -23   2  102.89   12.70
  -1 -23  -2  120.49   17.30
   1 -23   2  114.79   20.40
  -1 -23  -2   97.79   20.20
   1 -23   2  101.89   17.30
  -1  23  -2   98.39   17.10
   1  23   2  114.39   14.00
  -1  23  -2  120.29   10.80
   2 -23   2   -8.00   13.30
  -2 -23  -2   28.90   15.40
   2 -23   2   -6.10   15.10
  -2 -23  -2   18.40   14.00
   2 -23   2   11.70    6.00
  -2 -23  -2  -10.10   16.20
  -2  23  -2   -3.00   11.60
  -2  23  -2    3.30   13.30
   2  23   2    0.10   11.50
  -3 -23  -2   19.20   17.90
  -3 -23  -2   20.80   17.90
   3 -23   2   -6.70   15.60
   3 -23   2   26.20    5.10
  -3 -23  -2   23.60   15.80
   3 -23   2   19.20   20.50
  -3  23  -2   37.00   17.60
  -3  23  -2   22.20   13.00
   3  23   2   31.30   14.40
  -3  23  -2   11.10   14.40
  -4 -23  -2   22.90   17.50
   4 -23   2   32.10   23.00
  -4 -23  -2   52.29   19.70
  -4 -23  -2   50.49   21.00
   4  23   2   49.20   16.00
  -4  23  -2   57.29   17.90
  -4  23  -2    0.70   20.30
  -4 -24   2   24.40   19.90
  -4 -24   2   45.00   22.00
  -4 -24   2   -8.80   17.00
   4 -24  -2   15.70   23.00
  -4  24   2  -22.40   19.70
   4  24  -2   13.00   16.10
  -3 -24   2   43.40   19.10
   3 -24  -2   33.60   14.30
   3 -24  -2   34.00   17.70
  -3 -24   2   21.60   19.00
  -3 -24   2   29.70   17.10
  -3  24   2   38.30   13.20
   3  24  -2   34.60   17.30
   3  24  -2   36.70   14.60
  -3  24   2   33.80   16.00
   2 -24  -2   92.49    9.40
  -2 -24   2   79.79   17.80
   2 -24  -2   75.39   18.40
  -2 -24   2  100.59   20.70
   2 -24  -2   20.70   16.40
  -2 -24   2  108.59   19.70
  -2  24   2   45.40   16.60
   2  24  -2  121.59   20.80
  -2  24   2  117.69   16.10
   2  24  -2  118.89   15.30
  -1 -24   2   29.00   14.00
  -1 -24   2   45.90   18.30
  -1 -24   2   39.20   15.00
   1 -24  -2   18.10   14.80
   1 -24  -2    4.20   15.90
   1 -24  -2   29.60    8.80
   1  24  -2   37.60   16.20
  -1  24   2   23.80    3.90
  -1  24   2   17.90    3.70
  -1  24   2   39.00   14.20
   1  24  -2   17.00    9.30
   0 -24   2    9.60   14.00
   0 -24  -2   -2.00   10.50
   0 -24  -2    2.80   16.40
   0 -24   2    1.00   16.60
   0 -24  -2    3.90   13.40
   0 -24   2   11.10   10.80
   0  24   2    2.70    6.70
   0  24  -2   11.50   13.90
   0  24  -2    8.80    6.70
   0  24   2   -8.80   13.60
  -1 -24  -2   24.30   13.70
   1 -24   2   38.20    9.50
  -1 -24  -2    7.50   15.60
   1 -24   2   18.40   14.00
  -1 -24  -2   28.00   17.40
   1 -24   2   33.50   19.30
  -1  24  -2   43.20   15.50
  -1  24  -2   22.70    5.50
   1  24   2   40.60   10.30
  -2 -24  -2  113.19   18.70
   2 -24   2   64.99   18.90
   2 -24   2   83.69   18.10
  -2 -24  -2  142.19   20.80
  -2 -24  -2  106.39   21.10
   2 -24   2  102.89   10.90
  -2  24  -2   85.39   17.40
  -2  24  -2   59.49   17.40
   2  24   2  112.99   15.80
   3 -24   2   36.40   23.70
  -3 -24  -2   49.50   19.70
   3 -24   2   51.09    6.60
   3 -24   2   25.60   17.50
  -3 -24  -2   46.50   19.80
  -3 -24  -2   20.60   17.20
   3  24   2   67.39   16.20
  -3  24  -2   25.40   14.00
  -3  24  -2   27.70   15.90
  -4 -24  -2   44.70   20.60
  -4 -24  -2   -2.80   17.30
   4 -24   2   -1.60   24.50
  -4 -24  -2  -17.70   18.20
   4  24   2    9.50   16.60
  -4  24  -2   36.50   20.90
  -4  24  -2    8.00   17.00
  -3 -25   2   11.10   19.60
   3 -25  -2   10.90   16.10
  -3 -25   2   47.10   20.00
   3 -25  -2   25.50   14.50
  -3 -25   2    6.90   17.10
  -3  25   2   24.20   18.60
   3  25  -2   45.90   18.50
   3  25  -2   23.40   14.10
   2 -25  -2    5.60   16.30
   2 -25  -2   12.90    6.10
  -2 -25   2    3.30   16.40
  -2 -25   2   -5.40   15.30
   2 -25  -2   11.50   14.30
  -2 -25   2  -11.40   19.90
  -2  25   2  -19.60   13.30
   2  25  -2    2.30   11.50
  -2  25   2   26.50   13.30
   2  25  -2    8.10   15.30
  -1 -25   2    3.10   13.80
   1 -25  -2   15.70    9.10
   1 -25  -2  -31.50   15.80
  -1 -25   2   14.30   18.40
   1 -25  -2  -34.70   14.30
  -1 -25   2  -23.20   14.20
  -1  25   2   -5.30   13.50
   1  25  -2   19.90   16.00
   1  25  -2   -0.70    9.10
   0 -25  -2  179.78   20.80
   0 -25  -2  182.48   22.80
   0 -25   2  217.68   24.10
   0 -25   2  169.88   25.40
   0 -25  -2  160.88   25.10
   0 -25   2  227.78   23.20
   0  25  -2  202.08   18.10
   0  25   2  198.48   23.70
   0  25  -2  200.78   23.60
   0  25   2  190.08   17.90
   1 -25   2   -2.40   16.00
  -1 -25  -2   24.90   14.20
  -1 -25  -2   -4.00   16.80
  -1 -25  -2  -10.90   14.50
   1 -25   2    0.40   17.40
   1 -25   2   11.70    9.30
  -1  25  -2   -4.50    4.90
   1  25   2   12.20    9.60
  -1  25  -2   -1.50   13.40
  -2 -25  -2   26.60   16.60
  -2 -25  -2   -7.20   17.90
   2 -25   2   -1.50   17.10
   2 -25   2   15.80    7.20
  -2 -25  -2  -29.50   14.70
   2 -25   2    9.20   17.30
  -2  25  -2   -6.50   16.50
  -2  25  -2   14.20   12.90
   2  25   2    8.10   12.00
  -3 -25  -2   69.59   20.40
  -3 -25  -2    6.90   17.30
  -3 -25  -2   58.29   20.00
   3 -25   2   32.00    6.30
   3 -25   2   -0.10   17.00
   3  25   2   37.10   15.40
  -3  25  -2   27.30   13.10
  -3  25  -2   16.00   16.10
  -3 -26   2   13.00   20.10
  -3 -26   2   21.60   20.60
  -3 -26   2   56.39   21.50
   3  26  -2   29.50   18.80
   3  26  -2   26.90   14.40
   2 -26  -2   49.00   18.30
  -2 -26   2   36.40   18.10
   2 -26  -2   79.99    9.40
  -2 -26   2   86.09   20.00
  -2 -26   2   43.10   20.40
   2 -26  -2   45.50   20.80
  -2  26   2   70.39   15.30
   2  26  -2   85.19   14.20
  -2  26   2   35.80   17.70
   2  26  -2   72.49   19.00
  -1 -26   2    6.20   17.90
   1 -26  -2    2.30   17.90
  -1 -26   2   22.50   15.10
   1 -26  -2   -3.30   14.40
  -1 -26   2    9.70   19.30
   1 -26  -2   26.10   10.20
  -1  26   2   30.00   15.20
   1  26  -2    7.90   16.60
   1  26  -2   36.80   10.20
   0 -26   2   13.00   12.20
   0 -26  -2   -9.10   11.80
   0 -26   2  -13.70   19.90
   0 -26  -2    1.00   16.50
   0 -26   2  -11.20   15.50
   0 -26  -2   -0.90   17.50
   0  26   2   -5.30   14.70
   0  26  -2    5.50   16.80
   0  26  -2    6.40    7.00
   0  26   2    1.70    6.80
   1 -26   2   16.40   15.80
   1 -26   2   36.10   10.40
  -1 -26  -2    1.90   17.30
  -1 -26  -2   34.80   15.80
  -1 -26  -2   21.90   19.00
   1 -26   2   11.40   19.00
   1  26   2   27.50   16.80
   1  26   2   30.00   10.20
  -1  26  -2    6.20    5.20
  -1  26  -2    8.90   14.40
  -2 -26  -2   54.39   20.40
  -2 -26  -2   66.79   20.20
   2 -26   2   42.50   17.90
   2 -26   2   79.69   10.50
   2 -26   2   46.80   21.50
  -2 -26  -2   64.49   18.90
  -2  26  -2   52.79   17.90
   2  26   2   79.29   14.50
  -2  26  -2   71.99   17.30
   3 -26   2   47.00    6.90
  -3 -26  -2    2.10   20.40
  -3 -26  -2   13.50   18.20
   3 -26   2    0.80   15.90
  -3 -26  -2   30.00   19.80
   3  26   2   35.90   15.30
  -3  26  -2   21.00   14.90
  -3  26  -2    7.30   15.90
   2 -27  -2   19.10   20.70
  -2 -27   2   34.60   18.10
   2 -27  -2   24.80    7.80
   2 -27  -2   11.20   15.70
  -2 -27   2   12.10   19.70
  -2 -27   2    6.30   17.20
  -2  27   2   18.70   17.00
   2  27  -2   -9.40   17.10
  -2  27   2   -1.40   15.00
   2  27  -2    5.30   11.80
   1 -27  -2   -3.90   15.40
   1 -27  -2    4.00   18.60
  -1 -27   2   14.60   16.80
  -1 -27   2   -9.90   19.30
  -1 -27   2   23.20   15.70
   1 -27  -2   33.70   10.90
   1  27  -2   19.30   17.50
   1  27  -2   27.00   10.20
  -1  27   2   29.30   15.40
   0 -27  -2   27.20   13.00
   0 -27   2   25.80   17.10
   0 -27  -2   -8.30   17.40
   0 -27  -2   17.80   21.30
   0 -27   2   32.00   13.70
   0 -27   2   14.60   19.40
   0  27  -2    6.90   17.60
   0  27  -2   20.20    7.50
   0  27   2   17.70   18.10
   0  27   2   15.90    7.20
   1 -27   2   18.20   10.60
  -1 -27  -2   18.50   15.50
  -1 -27  -2    8.90   16.50
   1 -27   2    5.50   16.20
   1 -27   2   13.40   19.40
  -1 -27  -2    9.60   19.80
   1  27   2   29.50   10.20
  -1  27  -2    7.60    4.60
  -1  27  -2   -9.20   15.10
   1  27   2   24.00   17.30
  -1  27  -2   32.00   15.40
   2 -27   2  -13.50   18.60
  -2 -27  -2   34.20   20.20
   2 -27   2  -25.00   17.90
   2 -27   2   22.00    8.50
  -2 -27  -2   23.00   17.70
  -2 -27  -2  -29.50   16.50
  -2  27  -2   11.60   14.10
   2  27   2   18.80   12.60
  -2  27  -2    8.40   18.20
   0 -28   2   -4.80   17.10
   0 -28   2   29.80   14.50
   0 -28  -2   35.40   14.00
   0 -28  -2   12.30   19.10
   0 -28  -2  -13.50   17.50
   0 -28   2  -31.80   19.20
   0  28  -2   -5.50   16.30
   0  28   2   -1.90   16.00
   0  28  -2    5.20    7.30
   0  28   2   14.40    6.90
   8   0  -3  -28.20   22.80
  -8   0   3   -6.40   17.20
   8   0  -3   70.29   20.60
  -8   0   3  -31.10   21.30
   7   0  -3   24.10   19.00
   7   0  -3   26.40   22.10
  -7   0   3    7.20   13.60
  -7   0   3   12.80   16.80
  -7   0   3   10.20   15.70
  -6   0   3   35.10   13.70
  -6   0   3   29.00   13.80
   6   0  -3   33.20   17.10
  -6   0   3   27.20   15.60
   6   0  -3   47.20   17.30
   5   0  -3  211.18   24.40
  -5   0   3  219.98   23.70
  -5   0   3  219.48   22.80
  -5   0   3  212.18   22.70
   5   0  -3  216.18   24.00
  -4   0   3   50.49   11.30
  -4   0   3   65.29    9.20
  -4   0   3   56.49    5.80
   4   0  -3   47.40   11.50
  -4   0   3   52.69    9.00
   4   0  -3   54.19   11.90
  -4   0   3   42.60    8.80
  -4   0   3   43.80    9.80
   4   0  -3   55.79    8.90
  -3   0   3  684.63   49.10
  -3   0   3  654.03   51.49
  -3   0   3  673.23   50.29
  -3   0   3  641.84   50.49
   3   0  -3  644.44   51.19
   3   0  -3  675.03   50.49
   3   0  -3  707.23   49.00
   3   0  -3  693.53   51.89
  -3   0   3  659.33   50.59
   3   0  -3  653.83   50.99
  -3   0   3  675.53   50.89
   2   0  -3  896.71   65.99
   2   0  -3  855.21   66.39
  -2   0   3  929.41   65.19
  -2   0   3  923.41   65.89
   2   0  -3  902.81   66.29
  -2   0   3  917.81   66.29
  -2   0   3  933.41   66.09
  -2   0   3  882.61   66.09
  -2   0   3  872.01   66.49
   2   0  -3  863.91   66.69
   1   0  -3   38.10    3.60
  -1   0   3   52.59    5.80
   1   0  -3   48.40    5.10
  -1   0   3   47.00    4.40
   1   0  -3   41.40    4.50
   1   0  -3   46.10    4.20
  -1   0   3   30.90    3.50
  -1   0   3   43.80    4.60
  -1   0   3   40.20    4.60
   1   0  -3   38.80    3.40
   1   0  -3   40.10    4.60
   0   0  -3   -6.20    0.40
   0   0  -3   -7.80    1.20
   0   0   3   -5.50    1.10
   0   0  -3   -7.30    0.70
   0   0   3   -7.80    1.30
   0   0  -3   -6.20    1.60
   0   0  -3   -6.30    0.20
   0   0   3   -6.20    1.50
   0   0   3   -6.60    0.90
   0   0  -3   -6.40    0.50
   0   0   3   -6.10    1.30
   0   0   3   -5.20    1.30
   0   0  -3   -6.40    0.80
   0   0   3   -5.90    0.90
  -1   0  -3   41.70    5.00
   1   0   3   43.30    5.40
  -1   0  -3   41.80    4.60
   1   0   3   43.00    4.90
   1   0   3   40.90    5.60
  -1   0  -3   47.70    5.60
  -1   0  -3   43.30    4.90
   1   0   3   40.00    4.90
   1   0   3   48.90    5.10
  -2   0  -3  873.71   66.99
   2   0   3  921.71   67.59
   2   0   3  904.21   67.19
   2   0   3  874.21   67.19
  -2   0  -3  945.41   67.29
  -2   0  -3  933.41   66.99
  -2   0  -3  911.11   66.39
  -3   0  -3  679.03   52.09
  -3   0  -3  704.73   52.29
  -3   0  -3  663.63   50.89
   3   0   3  675.13   51.99
  -3   0  -3  727.53   52.49
   3   0   3  689.73   53.09
   3   0   3  690.03   52.69
   4   0   3   64.49   11.80
  -4   0  -3   60.89   10.10
  -4   0  -3   48.80   10.50
   4   0   3   53.09   10.20
   4   0   3   58.49   12.40
  -4   0  -3   77.09   10.40
  -4   0  -3   51.89    7.50
   5   0   3  241.08   25.90
  -5   0  -3  202.98   19.40
  -5   0  -3  236.98   23.20
   5   0   3  224.98   24.10
  -5   0  -3  218.38   22.80
  -6   0  -3   50.69   13.90
   6   0   3   35.10   15.60
   6   0   3   67.39   18.50
  -6   0  -3   30.20   14.40
  -7   0  -3   28.10   17.50
  -7   0  -3   39.00   17.80
  -7   0  -3   15.90   15.10
   7   0   3   19.20   18.90
   7   0   3   32.20   17.50
  -8   0  -3   -6.70   17.00
   8   0   3   75.69   21.10
  -8   0  -3   -1.00   19.70
   8   0   3   -4.90   24.80
  -8   0  -3   26.80   19.30
   8  -1  -3  -22.70   23.60
  -8  -1   3   19.60   16.30
   8  -1  -3   58.99   21.00
  -8   1   3  -24.70   19.40
  -8   1   3    9.00   17.90
   7  -1  -3   33.50   18.80
  -7  -1   3   13.50   16.50
   7  -1  -3   11.30   22.90
  -7  -1   3   23.90   17.10
  -7  -1   3   -3.80   13.70
  -7   1   3   10.90   17.10
  -7   1   3   12.40   13.50
   7   1  -3   51.29   18.90
  -7   1   3   15.10   16.00
   7   1  -3   10.60   21.30
  -6  -1   3   41.40   12.70
  -6  -1   3   35.60   14.10
   6  -1  -3   39.40   17.50
   6  -1  -3   29.10   15.90
  -6  -1   3   14.20   14.40
  -6   1   3   41.00   16.00
  -6   1   3   23.80   13.60
   6   1  -3   13.70   14.90
   6   1  -3   45.50   18.80
  -6   1   3   44.50   12.60
  -5  -1   3  123.29   16.70
  -5  -1   3  109.19   17.20
  -5  -1   3  125.39   18.30
   5  -1  -3  121.29   18.80
   5  -1  -3  137.49   20.20
   5   1  -3  186.98   20.70
  -5   1   3  174.88   18.40
   5   1  -3  166.88   20.10
  -5   1   3  154.98   19.80
  -5   1   3  166.48   17.10
   4  -1  -3   15.30    7.10
   4  -1  -3    8.70    2.70
  -4  -1   3   16.40    9.00
   4  -1  -3   15.40    9.10
  -4  -1   3   15.40    7.40
  -4  -1   3   17.20    7.40
  -4  -1   3    6.50    8.10
  -4  -1   3   15.40    4.40
   4  -1  -3   12.90   10.60
  -4   1   3   24.70    6.80
   4   1  -3   39.40   11.60
  -4   1   3   18.80    7.30
  -4   1   3   31.90    7.50
   4   1  -3   21.40    7.50
  -4   1   3   24.30    3.60
  -4   1   3   14.70    9.90
  -4   1   3    8.80    8.10
   4   1  -3   16.10    9.40
  -3  -1   3  742.83   58.19
  -3  -1   3  718.33   58.99
   3  -1  -3  813.12   56.49
   3  -1  -3  769.52   58.09
  -3  -1   3  763.42   58.49
  -3  -1   3  751.32   58.19
  -3  -1   3  743.73   56.89
  -3  -1   3  770.02   58.49
   3  -1  -3  714.53   58.39
   3  -1  -3  730.93   58.89
   3  -1  -3  746.63   58.79
   3   1  -3  801.22   58.29
  -3   1   3  815.02   56.59
  -3   1   3  791.82   58.29
  -3   1   3  791.32   58.09
   3   1  -3  833.42   59.19
   3   1  -3  825.12   59.29
   3   1  -3  820.12   56.89
  -3   1   3  748.53   59.19
  -3   1   3  803.72   57.99
  -3   1   3  809.12   57.99
  -2  -1   3  155.98   14.20
  -2  -1   3  160.58   14.30
  -2  -1   3  186.88   12.80
   2  -1  -3  177.28   14.00
   2  -1  -3  184.58   14.50
  -2  -1   3  200.38   14.60
  -2  -1   3  196.88   14.00
   2  -1  -3  162.78   13.50
   2  -1  -3  161.38   15.20
  -2  -1   3  168.78   14.00
   2   1  -3  196.58   15.00
  -2   1   3  173.68   13.50
   2   1  -3  146.19   13.80
  -2   1   3  134.19   13.50
  -2   1   3  163.68   13.50
   2   1  -3  165.68   12.70
   2   1  -3  157.98   14.50
  -2   1   3  156.68   13.90
   2   1  -3  160.58   14.50
  -2   1   3  138.09   14.80
  -1  -1   3 1112.09   83.29
  -1  -1   3 1112.09   83.09
  -1  -1   3 1072.69   83.29
   1  -1  -3 1099.89   83.09
  -1  -1   3 1152.48   83.29
   1  -1  -3 1106.79   83.29
  -1  -1   3 1175.48   82.89
   1  -1  -3 1140.39   83.09
   1  -1  -3 1160.58   83.69
  -1  -1   3 1129.49   83.59
  -1   1   3 1152.28   83.09
   1   1  -3 1141.69   83.09
   1   1  -3 1191.58   83.29
  -1   1   3 1140.99   83.49
   1   1  -3 1148.59   83.39
   1   1  -3 1184.88   82.89
   1   1  -3 1159.48   82.89
  -1   1   3 1202.28   83.09
  -1   1   3 1141.09   82.99
   1   1  -3 1127.39   83.39
   0  -1   3 1229.08   92.69
   0  -1   3 1310.57   92.79
   0  -1  -3 1359.06   92.79
   0  -1   3 1337.57   92.89
   0  -1  -3 1300.87   92.89
   0  -1   3 1233.18   92.79
   0  -1  -3 1102.59   92.69
   0  -1  -3 1186.88   92.69
   0  -1   3 1301.27   92.69
   0   1  -3 1251.77   92.79
   0   1   3 1279.07   92.89
   0   1   3 1262.37   92.69
   0   1  -3 1368.96   92.89
   0   1   3 1253.67   92.59
   0   1  -3 1299.07   92.69
   0   1  -3 1225.18   92.69
   0   1   3 1378.36   92.79
   0   1   3 1274.37   92.79
  -1  -1  -3 1181.68   85.19
  -1  -1  -3 1204.58   85.39
  -1  -1  -3 1143.29   85.59
  -1  -1  -3 1232.18   85.49
   1  -1   3 1235.78   85.49
   1  -1   3 1182.48   85.69
  -1  -1  -3 1197.38   85.39
   1  -1   3 1275.77   85.39
  -1  -1  -3 1221.98   85.49
   1   1   3 1165.98   85.49
   1   1   3 1131.69   85.49
  -1   1  -3 1130.09   85.29
  -1   1  -3 1169.88   85.39
  -1   1  -3 1134.49   85.39
   1   1   3 1182.28   85.39
   1   1   3 1107.39   85.49
  -1   1  -3 1025.80   85.19
  -2  -1  -3  187.78   14.40
  -2  -1  -3  171.58   14.00
   2  -1   3  180.18   15.20
   2  -1   3  136.39   15.60
   2  -1   3  180.88   14.80
  -2  -1  -3  149.69   14.80
  -2  -1  -3  166.78   15.40
  -2   1  -3  180.88   14.70
  -2   1  -3  189.38   14.80
  -2   1  -3  195.08   13.90
   2   1   3  153.68   15.10
   2   1   3  182.68   15.10
  -2   1  -3  192.78   14.80
   3  -1   3  732.23   58.89
  -3  -1  -3  781.72   58.69
  -3  -1  -3  791.12   57.69
  -3  -1  -3  823.82   59.09
   3  -1   3  888.11   58.89
  -3  -1  -3  794.92   59.19
   3  -1   3  767.82   58.89
   3  -1   3  809.52   59.99
   3   1   3  769.22   58.79
   3   1   3  765.82   59.39
  -3   1  -3  771.22   58.69
  -3   1  -3  755.52   58.59
  -3   1  -3  779.42   57.49
  -3   1  -3  766.22   58.79
   3   1   3  729.43   59.09
  -4  -1  -3   21.60    9.10
  -4  -1  -3   32.30    9.20
  -4  -1  -3   20.20    8.20
  -4  -1  -3   28.50    6.00
   4  -1   3   23.00   11.20
   4  -1   3   12.60    9.40
   4  -1   3   10.30    7.40
  -4   1  -3   10.90    5.20
   4   1   3   16.90   11.20
  -4   1  -3    2.20    8.20
   4   1   3    0.60    9.30
  -4   1  -3    1.10    7.60
  -4   1  -3   13.20    7.20
   4   1   3    3.50    7.70
  -5  -1  -3  159.38   14.80
   5  -1   3  153.28   18.80
  -5  -1  -3  180.98   17.80
   5  -1   3  186.28   21.60
  -5  -1  -3  182.78   19.20
   5   1   3  128.09   19.60
  -5   1  -3  134.59   17.10
  -5   1  -3  135.49   14.30
  -5   1  -3  109.89   17.20
   5   1   3  109.09   18.20
   6  -1   3   40.60   19.70
   6  -1   3   25.00   14.60
  -6  -1  -3   49.70   14.60
  -6  -1  -3   42.40   13.50
   6   1   3   37.30   18.50
  -6   1  -3   45.60   13.50
  -6   1  -3   30.80   13.50
   6   1   3   28.70   15.80
  -7  -1  -3   33.10   15.80
  -7  -1  -3   49.20   17.30
   7  -1   3   50.49   19.00
   7  -1   3   49.80   20.40
  -7  -1  -3   13.80   16.60
  -7   1  -3    1.90   15.10
   7   1   3   18.00   18.70
   7   1   3   37.40   18.60
  -7   1  -3   31.20   19.90
  -7   1  -3   20.80   15.00
  -8  -1  -3    8.70   20.80
   8  -1   3  109.49   23.20
   8  -1   3   39.40   23.10
  -8  -1  -3   20.50   17.90
  -8   1  -3   26.90   19.50
  -8   1  -3   37.00   23.60
  -8   1  -3   14.50   17.60
   8  -2  -3   51.89   20.90
  -8  -2   3    8.00   16.50
   8  -2  -3  -22.80   23.20
  -8   2   3   10.50   15.50
  -8   2   3   -7.10   20.80
  -7  -2   3   -2.40   17.20
  -7  -2   3   25.00   14.60
   7  -2  -3   30.60   17.10
   7  -2  -3    1.30   20.20
  -7  -2   3   -3.00   15.60
  -7   2   3    9.90   14.80
  -7   2   3    1.30   15.40
  -7   2   3   15.70   17.40
   7   2  -3   36.10   18.50
   7   2  -3   11.20   20.90
  -6  -2   3   58.09   14.30
  -6  -2   3   43.40   15.60
  -6  -2   3   38.40   16.50
   6  -2  -3   57.09   17.20
   6  -2  -3   36.50   18.50
   6   2  -3   37.00   18.20
  -6   2   3   30.60   13.40
  -6   2   3   26.70   18.50
  -6   2   3   36.50   13.80
   6   2  -3   50.69   17.20
  -5  -2   3    7.00   11.60
   5  -2  -3   14.60   12.10
  -5  -2   3    6.00   11.20
  -5  -2   3   11.40    9.50
   5  -2  -3   12.90   14.30
  -5   2   3    5.50    9.80
  -5   2   3   -3.30   13.00
   5   2  -3   -0.30   12.80
   5   2  -3    8.90   13.70
  -5   2   3    4.70   11.30
  -4  -2   3  258.57   20.00
  -4  -2   3  257.37   23.00
  -4  -2   3  264.77   22.20
   4  -2  -3  270.47   21.40
   4  -2  -3  261.07   23.80
   4  -2  -3  240.28   18.70
  -4  -2   3  273.37   23.20
   4  -2  -3  246.28   22.60
   4  -2  -3  275.47   25.20
  -4  -2   3  243.78   23.00
  -4   2   3  261.57   21.80
  -4   2   3  266.07   21.00
  -4   2   3  248.48   18.90
  -4   2   3  241.18   21.60
   4   2  -3  244.18   24.70
  -4   2   3  252.57   22.50
   4   2  -3  245.68   22.30
  -4   2   3  210.28   24.00
   4   2  -3  276.47   23.80
   3  -2  -3  249.58   21.70
  -3  -2   3  246.58   21.60
  -3  -2   3  266.87   21.40
  -3  -2   3  256.57   19.30
  -3  -2   3  287.87   21.80
  -3  -2   3  245.98   22.10
   3  -2  -3  226.88   23.00
   3  -2  -3  272.07   20.60
   3  -2  -3  254.87   18.10
   3  -2  -3  264.77   21.20
  -3   2   3  245.38   19.90
  -3   2   3  236.08   20.70
   3   2  -3  234.38   22.70
   3   2  -3  235.48   21.10
  -3   2   3  222.98   22.50
   3   2  -3  230.78   21.80
  -3   2   3  242.68   20.80
  -3   2   3  213.28   21.30
  -3   2   3  236.38   18.20
  -2  -2   3 1517.15  108.69
   2  -2  -3 1412.26  108.39
  -2  -2   3 1577.74  108.79
  -2  -2   3 1560.24  108.89
   2  -2  -3 1595.94  109.49
  -2  -2   3 1526.95  108.69
  -2  -2   3 1575.74  107.99
  -2  -2   3 1563.74  108.49
   2  -2  -3 1577.04  108.69
   2  -2  -3 1563.64  108.29
  -2   2   3 1454.85  108.29
   2   2  -3 1376.36  108.89
   2   2  -3 1441.56  108.79
   2   2  -3 1408.86  108.59
  -2   2   3 1365.76  108.29
  -2   2   3 1504.85  108.49
  -2   2   3 1393.56  109.09
  -2   2   3 1396.06  107.99
   2   2  -3 1445.96  107.89
  -1  -2   3  635.04   39.30
  -1  -2   3  631.94   39.50
  -1  -2   3  620.24   39.80
  -1  -2   3  609.04   39.70
   1  -2  -3  614.44   39.30
  -1  -2   3  634.14   39.30
   1  -2  -3  633.74   39.00
  -1   2   3  461.65   39.80
   1   2  -3  460.55   39.60
   1   2  -3  468.55   39.00
  -1   2   3  458.25   39.00
  -1   2   3  476.65   38.80
   1   2  -3  465.35   39.20
  -1   2   3  460.75   38.90
   1   2  -3  473.25   39.30
   1   2  -3  455.25   39.40
   0  -2  -3    1.90    1.60
   0  -2  -3    4.20    1.50
   0  -2  -3    4.70    1.20
   0  -2   3    6.30    1.90
   0  -2   3    4.70    2.00
   0  -2  -3    4.90    1.90
   0  -2  -3    5.80    1.60
   0  -2  -3    8.80    2.20
   0  -2   3    4.80    1.80
   0  -2   3    6.80    2.00
   0  -2   3    5.90    1.50
   0  -2   3    2.60    2.10
   0   2   3    5.30    1.70
   0   2  -3    4.30    1.50
   0   2  -3    3.30    1.80
   0   2  -3    5.00    1.80
   0   2   3    3.80    1.50
   0   2   3    9.50    2.10
   0   2  -3    3.60    1.90
   0   2  -3    3.80    2.10
   0   2   3    5.80    1.50
   0   2  -3    9.50    1.90
   0   2   3    3.70    1.90
   0   2   3    3.20    1.20
   1  -2   3  493.25   40.10
  -1  -2  -3  484.25   39.30
  -1  -2  -3  463.95   39.80
   1  -2   3  500.85   39.50
   1  -2   3  499.55   39.30
  -1  -2  -3  479.15   39.40
  -1  -2  -3  485.15   39.60
  -1  -2  -3  477.35   39.50
  -1   2  -3  658.83   39.80
  -1   2  -3  639.14   39.40
   1   2   3  629.44   39.90
   1   2   3  618.84   39.60
  -2  -2  -3 1509.15  109.29
   2  -2   3 1422.36  109.29
  -2  -2  -3 1552.94  109.59
  -2  -2  -3 1433.06  108.89
   2  -2   3 1432.66  109.99
   2  -2   3 1389.46  109.09
  -2  -2  -3 1546.25  109.69
  -2   2  -3 1587.94  109.39
  -2   2  -3 1589.24  109.19
   2   2   3 1543.95  109.69
   2   2   3 1515.35  109.49
  -2   2  -3 1544.15  109.19
  -2   2  -3 1391.96  108.69
  -3  -2  -3  243.38   21.60
   3  -2   3  240.18   23.80
  -3  -2  -3  251.27   22.30
   3  -2   3  231.18   21.80
   3  -2   3  233.18   21.00
   3  -2   3  227.68   21.70
  -3  -2  -3  236.48   20.30
  -3  -2  -3  227.88   22.70
  -3   2  -3  248.48   21.70
   3   2   3  264.97   22.30
  -3   2  -3  271.47   21.60
   3   2   3  287.87   22.30
   3   2   3  262.37   22.50
  -3   2  -3  253.37   21.10
  -3   2  -3  272.47   19.90
   4  -2   3  253.27   22.50
   4  -2   3  248.78   25.40
  -4  -2  -3  261.97   20.80
   4  -2   3  225.88   23.40
  -4  -2  -3  246.58   23.50
  -4  -2  -3  257.67   24.20
  -4  -2  -3  249.58   22.80
  -4   2  -3  252.97   22.70
   4   2   3  259.57   23.80
   4   2   3  268.27   23.00
  -4   2  -3  257.87   21.60
  -4   2  -3  258.27   22.80
  -4   2  -3  261.67   20.20
   4   2   3  234.68   24.20
  -5  -2  -3   14.50    7.70
  -5  -2  -3   12.80   10.40
  -5  -2  -3   37.20   11.60
   5  -2   3   -1.00   11.70
   5  -2   3   24.10   14.80
   5   2   3   22.20   14.10
  -5   2  -3   25.20   10.70
  -5   2  -3   13.40   11.90
  -5   2  -3   16.90    6.30
   5   2   3    3.90   12.30
   6  -2   3   31.00   15.30
   6  -2   3   19.70   17.80
  -6  -2  -3   38.10   14.70
  -6  -2  -3   26.80   13.80
   6   2   3   54.49   16.70
  -6   2  -3   42.00   14.30
   6   2   3   62.99   18.60
  -6   2  -3   67.09   14.80
  -7  -2  -3   24.40   18.10
   7  -2   3    8.10   19.70
   7  -2   3    8.20   16.70
  -7  -2  -3   20.00   15.50
  -7  -2  -3    7.60   14.90
   7   2   3   24.40   16.70
  -7   2  -3    0.50   14.20
  -7   2  -3   46.40   19.20
  -7   2  -3    9.90   16.00
   7   2   3   11.40   17.10
   8  -2   3   13.00   22.70
  -8  -2  -3    6.40   17.30
   8  -2   3   61.39   21.40
  -8   2  -3   20.60   19.10
  -8   2  -3   20.40   21.30
  -8   2  -3   28.50   19.80
   8  -3  -3   26.40   28.00
  -8  -3   3  -13.90   15.90
   8  -3  -3   23.90   19.70
  -8   3   3    0.50   15.10
  -8   3   3    0.50   23.90
  -7  -3   3   -0.30   16.80
  -7  -3   3   33.60   14.90
   7  -3  -3   15.50   21.00
   7  -3  -3   33.40   18.20
  -7   3   3   17.30   15.60
   7   3  -3   -8.00   17.70
  -7   3   3    2.80   18.70
  -7   3   3    8.30   14.70
   7   3  -3   52.19   19.00
   6  -3  -3   70.09   17.10
  -6  -3   3   47.80   13.90
  -6  -3   3   48.90   14.80
  -6  -3   3   36.20   15.00
   6  -3  -3   86.59   20.70
   6   3  -3   82.39   18.50
  -6   3   3   55.49   18.50
  -6   3   3   55.89   13.10
  -6   3   3   47.60   14.10
   6   3  -3   64.39   17.20
   5  -3  -3  130.59   19.70
  -5  -3   3   96.19   14.00
  -5  -3   3   80.79   15.50
   5  -3  -3  108.39   16.30
  -5  -3   3  103.99   15.40
  -5   3   3  114.69   14.00
   5   3  -3  110.69   17.60
  -5   3   3  116.89   18.60
   5   3  -3  119.29   16.90
  -5   3   3  106.99   15.60
   4  -3  -3  183.48   19.20
   4  -3  -3  177.88   18.30
  -4  -3   3  180.48   17.90
   4  -3  -3  166.18   19.00
  -4  -3   3  185.58   18.70
   4  -3  -3  173.38   13.80
  -4  -3   3  168.68   18.10
   4  -3  -3  204.58   17.00
  -4  -3   3  172.58   15.70
  -4  -3   3  180.68   19.00
   4   3  -3  208.48   19.30
  -4   3   3  198.08   18.10
  -4   3   3  190.48   17.70
   4   3  -3  194.18   18.30
   4   3  -3  198.68   19.80
  -4   3   3  211.68   14.00
  -4   3   3  192.48   17.40
  -4   3   3  172.18   14.00
  -4   3   3  170.38   20.20
  -3  -3   3  120.99   13.20
  -3  -3   3  115.79   10.50
   3  -3  -3  105.39   11.20
  -3  -3   3  117.79   12.50
   3  -3  -3  113.79   11.10
  -3  -3   3  136.39   13.00
   3  -3  -3  129.29   14.80
  -3  -3   3  108.19   11.40
   3  -3  -3  129.69   12.50
  -3   3   3   86.79    8.30
   3   3  -3   83.79   11.60
   3   3  -3  108.89   13.30
  -3   3   3   90.29   13.80
   3   3  -3   99.99   12.80
  -3   3   3  110.79   11.90
  -3   3   3  102.09   11.00
  -3   3   3  101.89    8.10
  -3   3   3   95.39   10.40
   2  -3  -3  183.08   16.20
  -2  -3   3  189.18   14.70
  -2  -3   3  197.68   13.80
  -2  -3   3  196.68   15.10
   2  -3  -3  188.68   14.40
   2  -3  -3  181.08   13.60
  -2  -3   3  172.78   15.20
  -2  -3   3  182.08   14.30
   2  -3  -3  169.58   13.80
  -2   3   3  154.08   12.70
  -2   3   3  150.38   13.70
   2   3  -3  157.68   14.90
   2   3  -3  152.28   14.50
  -2   3   3  168.08   14.10
  -2   3   3  172.58   13.80
  -2   3   3  149.88   15.70
  -2   3   3  163.18   12.60
   1  -3  -3  299.97   19.70
  -1  -3   3  314.07   21.10
   1  -3  -3  314.97   21.00
   1  -3  -3  314.27   19.80
   1   3  -3  218.68   20.30
  -1   3   3  223.48   19.70
  -1   3   3  219.68   20.60
  -1   3   3  223.88   19.80
   0  -3   3  155.58   11.40
   0  -3   3  148.79   11.50
   0  -3  -3  139.29   11.50
   0  -3  -3  137.09   11.10
   0  -3   3  140.89   11.80
   0  -3  -3  147.89   11.20
   0  -3  -3  150.78   11.50
   0  -3   3  145.49   11.40
   0  -3   3  144.29   11.30
   0  -3  -3  146.49   11.00
   0  -3  -3  137.09   11.00
   0   3   3  137.19   11.30
   0   3   3  142.39   11.00
   0   3  -3  145.99   11.40
   0   3  -3  165.68   11.10
   0   3   3  143.09   11.00
   0   3  -3  150.68   11.50
   0   3   3  143.19   11.00
   0   3  -3  140.79   11.00
   0   3   3  144.29   11.40
   0   3   3  147.49   10.90
   1  -3   3  204.18   16.60
  -1  -3  -3  218.98   16.80
  -1  -3  -3  216.78   16.70
  -1  -3  -3  215.88   17.10
  -1  -3  -3  212.38   17.10
   1  -3   3  230.78   16.60
   1  -3   3  194.88   16.20
  -1  -3  -3  213.58   17.00
   1  -3   3  228.18   17.90
   2  -3   3  173.38   14.80
   2  -3   3  163.68   15.70
   2  -3   3  168.58   14.50
  -2  -3  -3  152.88   15.40
  -2  -3  -3  160.48   15.70
  -2  -3  -3  164.78   15.10
  -2  -3  -3  150.48   14.40
   2   3   3  172.18   15.70
  -2   3  -3  200.48   15.30
  -2   3  -3  189.58   14.30
  -2   3  -3  189.58   14.60
   2   3   3  195.68   15.20
  -2   3  -3  214.48   14.30
  -3  -3  -3  103.89   13.60
  -3  -3  -3  112.69   12.30
   3  -3   3   76.39   10.90
  -3  -3  -3   97.29   10.50
  -3  -3  -3  110.99   13.10
   3  -3   3   90.69   11.70
   3  -3   3  112.79   12.30
   3  -3   3  110.19   15.30
   3   3   3  145.99   13.30
  -3   3  -3  115.59   10.40
  -3   3  -3  106.69   11.30
  -3   3  -3  130.69   12.30
   3   3   3  126.49   14.40
   3   3   3  101.79   13.10
  -3   3  -3  113.59   11.90
  -4  -3  -3  214.48   20.30
  -4  -3  -3  194.58   19.60
   4  -3   3  179.98   19.30
   4  -3   3  227.58   22.60
   4  -3   3  220.98   18.50
  -4  -3  -3  197.08   19.10
  -4  -3  -3  197.78   17.20
   4  -3   3  202.58   18.90
  -4   3  -3  190.08   19.60
  -4   3  -3  181.08   18.80
   4   3   3  167.28   19.80
   4   3   3  196.88   19.50
   4   3   3  178.78   19.10
  -4   3  -3  164.98   17.90
  -4   3  -3  184.68   15.80
  -5  -3  -3  114.99   16.40
   5  -3   3  114.99   17.10
  -5  -3  -3  134.49   13.40
   5  -3   3  144.29   20.60
  -5  -3  -3  119.99   15.80
  -5   3  -3  104.69   15.60
   5   3   3  134.09   18.70
  -5   3  -3  123.29   15.80
   5   3   3  101.49   17.70
  -5   3  -3  108.49   11.50
  -6  -3  -3   52.69   14.60
   6  -3   3   47.70   16.60
  -6  -3  -3   51.79   15.10
   6  -3   3   55.29   20.30
   6   3   3   68.09   18.20
  -6   3  -3   62.49   14.10
  -6   3  -3   62.09   15.20
   6   3   3   51.99   17.30
   7  -3   3    6.30   20.40
   7  -3   3   19.00   17.60
  -7  -3  -3    2.90   17.40
  -7  -3  -3   19.80   15.30
  -7  -3  -3   -4.20   16.30
  -7   3  -3   16.40   14.60
   7   3   3    7.00   18.30
   7   3   3   36.60   17.70
  -7   3  -3   13.70   15.70
  -7   3  -3   28.60   18.90
  -8  -3  -3    6.00   16.70
   8  -3   3   -1.80   22.90
   8  -3   3   53.89   20.10
  -8   3  -3   25.10   21.40
  -8   3  -3   -6.80   15.90
  -8   3  -3  -13.90   17.50
   8  -4  -3   43.80   21.70
   8  -4  -3   -7.90   25.00
  -8   4   3   -0.10   21.90
   7  -4  -3    8.20   21.00
   7  -4  -3   19.10   18.10
  -7  -4   3    1.20   14.00
  -7   4   3    7.90   18.10
  -7   4   3   23.70   15.00
  -7   4   3    3.00   14.90
  -6  -4   3  268.47   26.70
   6  -4  -3  252.17   31.10
  -6  -4   3  222.98   27.00
  -6  -4   3  265.57   27.60
   6  -4  -3  289.77   29.20
  -6   4   3  218.88   25.60
   6   4  -3  259.27   29.40
  -6   4   3  286.47   27.20
  -6   4   3  275.07   31.80
   5  -4  -3   99.99   19.70
  -5  -4   3   98.79   16.10
  -5  -4   3  123.49   16.00
   5  -4  -3   94.99   16.10
  -5  -4   3   98.59   16.00
   5   4  -3  124.49   16.80
  -5   4   3  119.89   15.70
  -5   4   3  122.19   14.40
   5   4  -3  129.49   18.10
  -5   4   3  110.99   18.90
  -4  -4   3   22.90    9.20
  -4  -4   3   16.90    8.10
   4  -4  -3   26.00    6.00
  -4  -4   3   25.20    8.70
  -4  -4   3   34.40   10.20
   4  -4  -3   26.90   12.20
  -4  -4   3   16.40    6.00
   4  -4  -3   19.10    9.00
   4  -4  -3   36.10    7.70
   4   4  -3    5.80    8.00
  -4   4   3   15.30    2.70
  -4   4   3   19.90    6.50
   4   4  -3   11.50    9.60
  -4   4   3    9.50    3.20
  -4   4   3    8.10    7.20
  -4   4   3    7.10    6.70
   4   4  -3   14.30   10.10
  -4   4   3   17.40   11.20
   3  -4  -3  472.25   33.30
  -3  -4   3  444.06   32.10
  -3  -4   3  438.26   33.70
   3  -4  -3  452.15   32.70
  -3  -4   3  451.45   34.10
   3  -4  -3  436.06   35.40
  -3  -4   3  463.45   33.50
  -3  -4   3  440.86   33.00
   3  -4  -3  479.65   32.10
  -3   4   3  369.76   32.50
   3   4  -3  372.46   33.70
  -3   4   3  380.46   32.70
  -3   4   3  368.16   34.60
  -3   4   3  375.56   32.30
  -3   4   3  385.36   30.90
   3   4  -3  406.76   33.20
  -3   4   3  424.66   30.70
   2  -4  -3  188.18   16.10
  -2  -4   3  177.08   14.00
  -2  -4   3  197.48   13.70
  -2  -4   3  187.68   14.70
   2  -4  -3  181.98   13.00
  -2  -4   3  182.98   13.60
  -2  -4   3  168.28   15.50
   2  -4  -3  193.58   12.90
   2  -4  -3  191.28   13.60
  -2   4   3  145.89   12.40
  -2   4   3  142.29   13.20
  -2   4   3  133.79   12.20
  -2   4   3  133.19   15.30
   2   4  -3  128.19   14.10
   2   4  -3  130.19   14.30
  -2   4   3  152.38   13.40
  -2   4   3  139.59   13.00
   1  -4  -3  266.77   21.40
  -1  -4   3  259.17   21.80
  -1  -4   3  264.27   22.00
  -1  -4   3  257.27   21.40
   1  -4  -3  250.57   21.50
  -1  -4   3  248.68   22.00
  -1  -4   3  244.58   22.40
   1  -4  -3  263.27   22.30
  -1   4   3  311.17   21.20
  -1   4   3  309.77   21.60
  -1   4   3  305.07   22.80
  -1   4   3  320.77   21.40
   1   4  -3  321.77   22.20
  -1   4   3  338.07   21.50
   1   4  -3  315.07   22.00
   1   4  -3  288.37   22.00
   1   4  -3  309.57   21.40
   0  -4  -3  502.55   37.00
   0  -4  -3  514.65   37.40
   0  -4  -3  499.85   37.00
   0  -4  -3  512.45   37.00
   0  -4   3  516.85   37.30
   0  -4   3  515.65   37.60
   0  -4  -3  470.05   37.20
   0  -4  -3  475.15   36.90
   0  -4   3  497.45   37.10
   0  -4   3  478.65   37.20
   0  -4   3  473.95   37.40
   0   4  -3  568.94   37.00
   0   4  -3  493.05   37.00
   0   4  -3  518.05   37.30
   0   4   3  527.35   37.00
   0   4   3  506.15   37.00
   0   4   3  512.75   37.30
   0   4  -3  511.65   37.30
   1  -4   3  276.67   22.40
  -1  -4  -3  295.17   22.70
  -1  -4  -3  321.97   22.50
  -1  -4  -3  303.37   22.40
  -1  -4  -3  310.27   22.60
   1  -4   3  322.37   21.70
  -1  -4  -3  347.37   22.00
   1  -4   3  306.27   22.00
  -1  -4  -3  307.77   22.70
   1  -4   3  314.17   23.50
   1   4   3  261.57   22.60
  -1   4  -3  229.48   22.50
   1   4   3  272.37   22.40
   1   4   3  275.67   21.80
  -1   4  -3  284.77   21.80
  -1   4  -3  254.57   21.90
   2  -4   3  135.59   15.70
  -2  -4  -3  132.29   13.20
  -2  -4  -3  142.09   13.80
   2  -4   3  133.69   12.80
   2  -4   3  129.39   13.20
  -2  -4  -3  140.99   15.00
  -2  -4  -3  120.99   14.10
  -2   4  -3  170.48   13.20
  -2   4  -3  192.68   12.80
   2   4   3  194.68   13.80
   2   4   3  175.58   14.90
  -2   4  -3  186.08   14.10
  -3  -4  -3  427.06   34.10
   3  -4   3  392.76   34.50
  -3  -4  -3  402.26   34.70
  -3  -4  -3  393.36   33.50
   3  -4   3  398.06   32.90
   3  -4   3  401.06   32.50
   3  -4   3  369.56   33.00
  -3  -4  -3  408.06   32.60
  -3   4  -3  409.26   32.00
  -3   4  -3  460.95   33.40
   3   4   3  454.55   34.10
   3   4   3  471.95   34.80
  -3   4  -3  478.45   33.60
   3   4   3  490.25   33.80
   4  -4   3   16.30    9.70
  -4  -4  -3   11.40    9.40
  -4  -4  -3   22.80    8.60
  -4  -4  -3   18.90    7.30
   4  -4   3   10.10    7.00
   4  -4   3    8.70    8.40
  -4  -4  -3   12.40    9.80
   4  -4   3   15.80    7.70
  -4   4  -3   29.40    5.50
   4   4   3   16.70    8.70
  -4   4  -3   16.60    8.40
  -4   4  -3   23.60    8.80
   4   4   3   23.10    9.20
   4   4   3   16.10    9.70
   5  -4   3  117.99   20.70
  -5  -4  -3  124.79   16.80
   5  -4   3  119.99   16.60
  -5  -4  -3  137.79   13.90
  -5  -4  -3  116.39   15.90
  -5   4  -3   85.59   14.70
  -5   4  -3  118.69   11.50
   5   4   3   79.89   16.30
  -5   4  -3  114.79   16.00
   5   4   3  133.79   17.90
  -6  -4  -3  197.38   26.30
  -6  -4  -3  249.58   26.80
  -6  -4  -3  266.27   27.60
   6  -4   3  290.47   32.20
   6  -4   3  240.08   27.60
   6   4   3  258.47   28.70
  -6   4  -3  254.27   27.10
   6   4   3  261.37   29.70
  -6   4  -3  283.97   27.10
  -7  -4  -3    6.10   27.50
  -7  -4  -3   13.10   14.70
   7  -4   3   40.50   22.00
   7  -4   3   31.50   17.60
  -7   4  -3   38.20   15.90
  -7   4  -3   39.10   15.20
  -7   4  -3   19.30   18.60
   8  -4   3   22.20   27.00
  -8   4  -3   13.40   24.70
  -8   4  -3   19.10   18.30
   7  -5  -3   63.29   23.60
  -7  -5   3   24.50   16.80
   7  -5  -3   91.99   20.60
  -7   5   3   41.90   21.10
  -7   5   3   39.10   16.10
  -6  -5   3   12.40   12.60
  -6  -5   3    9.90   14.10
   6  -5  -3   31.60   15.00
  -6  -5   3   11.90   13.70
   6  -5  -3   26.60   19.30
   6   5  -3   17.60   15.80
  -6   5   3   25.40   11.30
  -6   5   3   36.20   13.70
  -6   5   3    9.90   17.30
   6   5  -3   22.30   15.10
  -5  -5   3   51.69    9.30
   5  -5  -3   62.39   17.10
  -5  -5   3   48.00   11.20
  -5  -5   3   39.20   12.60
  -5  -5   3   51.09   11.70
   5  -5  -3   59.99   13.50
  -5   5   3   42.10   11.20
  -5   5   3   53.89   16.10
   5   5  -3   50.39   14.10
   5   5  -3   26.40   12.90
  -5   5   3   54.29   11.40
  -4  -5   3   97.09   12.70
  -4  -5   3  114.59   11.30
   4  -5  -3   95.19   12.00
  -4  -5   3   93.49   12.60
   4  -5  -3  105.89   16.50
  -4  -5   3   91.49   13.90
   4  -5  -3  111.59   13.30
  -4  -5   3  121.39   15.10
   4   5  -3   92.89   13.10
  -4   5   3  102.59   15.90
  -4   5   3  110.69   12.30
  -4   5   3  105.39   12.40
  -4   5   3  114.09    8.50
   4   5  -3  114.29   15.10
  -4   5   3   99.89   11.70
  -3  -5   3  383.96   28.20
  -3  -5   3  385.36   30.80
  -3  -5   3  370.06   28.90
  -3  -5   3  363.26   28.50
   3  -5  -3  376.26   28.90
   3  -5  -3  360.46   31.50
   3  -5  -3  338.77   28.20
  -3  -5   3  362.96   29.50
   3   5  -3  365.06   29.80
   3   5  -3  356.06   29.30
  -3   5   3  367.26   28.20
  -3   5   3  375.66   28.50
  -3   5   3  331.67   30.80
  -3   5   3  339.97   26.70
  -3   5   3  369.36   26.90
  -3   5   3  354.26   28.10
   2  -5  -3  376.16   28.50
  -2  -5   3  358.86   28.40
  -2  -5   3  378.86   30.50
  -2  -5   3  393.26   29.30
   2  -5  -3  360.76   30.80
   2  -5  -3  360.36   28.20
   2  -5  -3  334.27   28.20
  -2  -5   3  375.06   28.90
  -2   5   3  381.86   30.70
  -2   5   3  399.06   28.30
  -2   5   3  391.56   28.00
   2   5  -3  397.16   29.90
  -2   5   3  378.26   28.50
  -2   5   3  419.46   28.70
   2   5  -3  394.16   29.60
  -2   5   3  397.66   28.80
  -1  -5   3 2138.49  154.78
  -1  -5   3 1963.50  154.28
   1  -5  -3 1906.61  154.38
  -1  -5   3 2033.40  154.68
  -1  -5   3 1982.50  154.88
   1  -5  -3 2096.89  154.48
   1  -5  -3 2087.39  155.28
  -1  -5   3 1962.60  154.68
  -1   5   3 2132.79  154.48
   1   5  -3 2293.77  154.28
   1   5  -3 2312.37  154.78
   1   5  -3 2312.87  154.68
   1   5  -3 2304.97  154.88
  -1   5   3 2165.18  155.18
  -1   5   3 2246.28  154.08
   0  -5   3 3716.93  296.27
   0  -5  -3 3893.61  296.67
   0  -5   3 3959.20  296.47
   0  -5  -3 4060.69  296.27
   0  -5  -3 4176.78  296.37
   0  -5   3 4111.49  296.77
   0  -5  -3 4113.09  296.37
   0  -5   3 4128.29  296.67
   0  -5   3 4166.98  296.57
   0  -5  -3 3765.42  296.67
   0  -5  -3 4187.98  296.67
   0   5   3 4100.19  296.57
   0   5   3 4256.67  296.37
   0   5  -3 4168.48  296.57
   0   5   3 4199.68  296.77
   0   5  -3 4097.89  296.57
   0   5  -3 4400.56  296.37
   0   5  -3 4202.18  296.37
   1  -5   3 2235.38  159.68
   1  -5   3 2157.18  158.28
  -1  -5  -3 2270.07  158.48
  -1  -5  -3 2228.08  159.18
  -1  -5  -3 2251.57  158.88
  -1  -5  -3 2190.98  159.08
   1  -5   3 2220.58  158.98
  -1  -5  -3 2315.87  159.08
   1  -5   3 2279.17  158.48
  -1  -5  -3 2131.29  158.98
  -1   5  -3 2011.50  158.98
  -1   5  -3 1999.00  158.68
   1   5   3 2195.78  158.48
  -1   5  -3 2300.07  158.48
   1   5   3 2050.09  158.98
   1   5   3 2149.98  158.98
   2  -5   3  386.86   30.90
   2  -5   3  401.86   29.30
  -2  -5  -3  410.86   30.10
   2  -5   3  440.96   29.00
  -2  -5  -3  391.06   30.70
  -2  -5  -3  416.06   30.00
  -2  -5  -3  400.06   30.30
   2   5   3  330.77   30.30
   2   5   3  401.76   30.70
   2   5   3  374.86   29.30
  -2   5  -3  366.06   29.00
  -2   5  -3  358.16   29.90
  -2   5  -3  348.07   29.10
  -3  -5  -3  376.96   29.30
  -3  -5  -3  388.16   29.80
  -3  -5  -3  373.66   30.20
  -3  -5  -3  360.06   30.60
   3  -5   3  378.06   28.70
   3  -5   3  366.46   32.20
   3  -5   3  333.77   29.10
   3  -5   3  372.36   28.80
   3   5   3  353.96   30.60
  -3   5  -3  358.36   29.60
   3   5   3  375.86   30.20
   3   5   3  375.16   29.30
  -3   5  -3  362.46   28.20
  -3   5  -3  366.76   29.10
  -4  -5  -3  115.89   12.90
   4  -5   3  103.29   12.90
   4  -5   3  121.69   13.50
   4  -5   3  129.59   18.10
   4  -5   3  139.19   16.40
  -4  -5  -3   96.69   13.90
  -4  -5  -3  114.19   14.50
  -4  -5  -3  118.49   15.30
  -4   5  -3  110.79   13.30
   4   5   3  117.19   14.40
  -4   5  -3  121.29   13.80
   4   5   3  125.59   15.00
  -4   5  -3  133.49   11.60
   4   5   3   87.39   14.40
  -5  -5  -3   73.99   11.00
  -5  -5  -3   62.19   13.30
   5  -5   3   66.29   18.20
   5  -5   3   48.60   12.60
  -5  -5  -3   71.19   13.00
   5   5   3   57.39   15.30
   5   5   3   51.39   21.20
   5   5   3   37.00   13.10
  -5   5  -3   43.70    7.60
  -5   5  -3   49.99   13.10
  -5   5  -3   47.70   12.60
  -6  -5  -3   20.20   14.10
   6  -5   3   19.40   14.30
  -6  -5  -3   36.00   15.20
  -6  -5  -3   22.50   14.10
   6  -5   3   13.50   19.30
   6   5   3   19.90   15.20
  -6   5  -3   27.50   13.00
   6   5   3   31.30   13.40
  -6   5  -3    4.00   13.70
   7  -5   3   37.30   17.40
  -7  -5  -3   26.60   16.00
   7  -5   3   42.20   22.40
  -7   5  -3   39.00   16.10
  -7   5  -3   50.19   19.80
  -7   5  -3   30.10   15.60
   7  -6  -3   40.00   18.60
   7  -6  -3   72.79   25.40
  -7  -6   3   44.10   17.60
  -7   6   3   38.90   15.50
  -7   6   3   33.30   21.30
   6  -6  -3    6.90   19.50
   6  -6  -3    5.30   14.00
  -6  -6   3    0.40   12.60
  -6  -6   3   10.70   13.80
  -6   6   3    1.20   11.50
   6   6  -3   29.30   17.90
  -6   6   3    6.20   10.60
  -6   6   3   20.90   18.20
  -5  -6   3   75.29   13.30
   5  -6  -3   90.09   14.80
  -5  -6   3   79.99   10.90
  -5  -6   3   61.59   14.40
   5  -6  -3  101.59   19.40
  -5  -6   3   86.49   13.80
   5   6  -3   60.49   14.90
  -5   6   3   89.99   13.80
   5   6  -3   63.69   15.20
   5   6  -3   82.99   17.30
  -5   6   3   69.29   17.60
  -5   6   3   90.39   12.90
   4  -6  -3  149.79   16.10
  -4  -6   3  139.79   13.70
   4  -6  -3  158.28   17.80
  -4  -6   3  139.79   16.80
  -4  -6   3  135.89   14.50
  -4  -6   3  161.78   16.00
  -4  -6   3  163.18   15.30
   4  -6  -3  144.29   14.60
  -4   6   3  128.69   14.00
  -4   6   3  135.69   16.80
  -4   6   3  124.19   10.80
   4   6  -3  129.89   15.50
  -4   6   3  131.59   14.10
   4   6  -3  113.09   16.10
  -4   6   3  127.19   14.30
   3  -6  -3  794.92   59.79
   3  -6  -3  763.52   61.39
  -3  -6   3  796.52   60.59
  -3  -6   3  810.52   61.29
  -3  -6   3  796.82   59.69
  -3  -6   3  752.12   59.39
   3  -6  -3  741.93   59.29
  -3  -6   3  811.72   60.19
   3   6  -3  824.92   60.59
  -3   6   3  787.32   61.29
  -3   6   3  817.32   59.79
   3   6  -3  847.52   60.89
  -3   6   3  776.22   59.39
  -3   6   3  872.71   58.49
  -3   6   3  841.82   59.69
  -2  -6   3  562.94   38.20
   2  -6  -3  542.65   37.10
   2  -6  -3  536.05   39.40
   2  -6  -3  538.85   37.50
  -2  -6   3  550.64   39.40
  -2  -6   3  572.14   38.50
  -2  -6   3  499.15   38.10
  -2   6   3  450.85   37.70
   2   6  -3  428.06   38.50
   2   6  -3  432.36   38.50
   2   6  -3  420.76   38.30
   1  -6  -3 1841.72  155.48
  -1  -6   3 2283.77  155.98
   1  -6  -3 2291.17  156.68
  -1  -6   3 2290.17  155.38
  -1  -6   3 2288.67  156.08
  -1  -6   3 2174.68  156.18
   1  -6  -3 2277.57  155.78
  -1  -6   3 2120.69  155.98
  -1   6   3 2006.00  156.38
   1   6  -3 2195.48  155.98
   1   6  -3 2131.89  155.88
  -1   6   3 1854.71  155.58
  -1   6   3 2170.58  155.18
   1   6  -3 2106.09  155.38
   1   6  -3 2141.09  155.68
   0  -6   3  151.28   12.20
   0  -6  -3  148.29   11.20
   0  -6  -3  160.18   12.50
   0  -6   3  142.19   11.50
   0  -6  -3  132.89   11.30
   0  -6  -3  136.19   11.10
   0  -6   3  165.18   13.00
   0  -6   3  141.09   12.10
   0  -6   3  132.59   11.80
   0  -6  -3  151.58   11.70
   0   6   3  159.98   11.50
   0   6   3  152.58   12.10
   0   6  -3  147.89   11.50
   0   6  -3  150.98   12.00
  -1  -6  -3 2089.19  157.48
  -1  -6  -3 2041.00  157.28
   1  -6   3 2152.38  157.38
  -1  -6  -3 2062.19  156.78
   1  -6   3 2131.19  158.08
  -1  -6  -3 2114.29  157.28
  -1  -6  -3 1983.60  157.38
   1  -6   3 2150.88  156.68
   1  -6   3 2055.09  157.38
  -1  -6  -3 1959.40  157.38
   1  -6   3 2024.40  156.58
  -1   6  -3 2225.38  157.18
   1   6   3 2495.45  156.78
  -1   6  -3 2431.36  156.88
   1   6   3 2172.68  157.28
   1   6   3 2281.17  157.48
  -1   6  -3 2395.16  157.58
   2  -6   3  415.46   37.40
   2  -6   3  438.76   39.90
  -2  -6  -3  453.65   38.20
  -2  -6  -3  410.66   38.80
  -2  -6  -3  423.26   38.30
  -2  -6  -3  503.15   37.20
   2   6   3  573.34   39.00
  -2   6  -3  556.94   38.70
   2   6   3  524.85   38.50
   2   6   3  566.44   37.60
  -2   6  -3  562.54   37.50
  -2   6  -3  567.14   37.50
   2   6   3  534.85   39.00
   3  -6   3  782.82   60.09
  -3  -6  -3  863.11   60.59
  -3  -6  -3  825.32   61.19
   3  -6   3  801.82   62.79
  -3  -6  -3  805.02   60.79
   3  -6   3  804.12   59.89
  -3  -6  -3  799.22   61.59
  -3   6  -3  837.22   60.79
  -3   6  -3  783.12   59.49
   3   6   3  794.52   60.19
  -3   6  -3  777.22   60.09
   3   6   3  855.41   61.29
   3   6   3  779.82   61.19
   4  -6   3  115.59   13.70
   4  -6   3  123.09   18.80
  -4  -6  -3  115.69   15.50
   4  -6   3  107.99   13.90
  -4  -6  -3  132.49   15.00
  -4  -6  -3  109.69   16.00
  -4  -6  -3  115.59   13.80
   4   6   3  148.09   15.70
   4   6   3  133.69   16.30
  -4   6  -3  127.49   12.30
  -4   6  -3  154.38   15.10
  -4   6  -3  158.58   14.60
   4   6   3  158.38   16.10
  -5  -6  -3   99.79   13.00
  -5  -6  -3   83.39   14.30
   5  -6   3   78.69   19.70
   5  -6   3   63.49   13.60
  -5  -6  -3   74.19   14.90
   5   6   3   70.59   15.50
  -5   6  -3   91.09   14.10
  -5   6  -3   90.49   14.10
   5   6   3   82.19   14.70
   5   6   3   79.89   14.80
  -5   6  -3   94.89   10.70
  -6  -6  -3    1.50   13.20
  -6  -6  -3   -6.40   13.60
   6  -6   3   -4.10   13.70
   6  -6   3   -3.50   19.40
  -6   6  -3   16.60   12.80
  -6   6  -3   27.60   13.50
   7  -6   3   83.09   19.10
  -7  -6  -3   51.39   17.50
   7  -6   3   57.69   23.90
  -7   6  -3   34.00   20.20
  -7   6  -3   53.99   16.40
  -7   6  -3   24.10   15.40
  -7  -7   3   13.90   15.20
   7  -7  -3   16.10   23.90
   7  -7  -3   42.40   18.00
  -7   7   3   15.80   14.70
  -7   7   3   24.00   20.60
  -6  -7   3   38.40   13.80
   6  -7  -3   20.90   15.00
   6  -7  -3   14.90   20.30
  -6   7   3   38.80   19.20
  -6   7   3   55.09   13.60
  -6   7   3   21.70   13.10
  -5  -7   3  348.87   29.10
  -5  -7   3  316.17   29.70
  -5  -7   3  327.57   26.30
   5  -7  -3  371.56   34.50
  -5  -7   3  309.37   27.00
   5  -7  -3  334.47   29.70
   5   7  -3  321.57   31.40
   5   7  -3  292.97   28.70
  -5   7   3  257.67   27.80
  -5   7   3  287.37   32.20
  -5   7   3  264.47   27.70
  -4  -7   3  131.79   17.50
   4  -7  -3   99.99   13.70
   4  -7  -3  129.89   17.10
  -4  -7   3  121.39   13.10
  -4  -7   3  114.49   13.00
   4  -7  -3  111.49   12.90
  -4  -7   3  117.39   14.40
  -4  -7   3  122.69   15.10
  -4   7   3  142.99   14.00
  -4   7   3  130.89   10.60
  -4   7   3  136.59   13.50
  -4   7   3  128.89   16.40
   4   7  -3  105.69   14.80
   4   7  -3  176.28   17.60
  -3  -7   3  699.43   54.29
  -3  -7   3  735.43   54.79
   3  -7  -3  673.53   53.19
   3  -7  -3  704.63   55.69
  -3  -7   3  691.13   55.39
  -3  -7   3  694.43   53.19
   3  -7  -3  681.43   53.49
  -3  -7   3  667.43   53.69
  -3   7   3  741.93   52.59
   3   7  -3  765.92   55.09
  -3   7   3  738.93   53.29
  -3   7   3  768.52   53.59
  -3   7   3  781.92   53.89
  -3   7   3  713.23   55.99
   3   7  -3  725.13   54.59
   2  -7  -3  133.49    9.10
  -2  -7   3  130.69   12.90
  -2  -7   3  129.79   10.90
   2  -7  -3  130.79   11.70
  -2  -7   3  128.89   14.10
   2  -7  -3  145.89   15.40
  -2  -7   3  153.48   12.90
  -2   7   3   91.39   10.40
  -2   7   3  111.89   12.20
   2   7  -3  114.09   12.50
   2   7  -3  118.49   12.50
   2   7  -3  113.29   12.60
  -2   7   3   93.79   10.90
  -2   7   3  104.29   13.30
   1  -7  -3  992.40   80.99
  -1  -7   3 1016.40   80.69
  -1  -7   3 1076.49   81.39
   1  -7  -3 1088.99   82.09
  -1  -7   3 1132.69   81.49
  -1  -7   3 1117.19   81.69
  -1  -7   3 1135.79   81.79
   1  -7  -3 1110.89   81.29
  -1   7   3 1138.89   80.49
   1   7  -3 1156.78   81.49
   1   7  -3 1166.68   81.09
  -1   7   3 1107.59   81.99
   1   7  -3 1151.28   81.49
   1   7  -3 1165.78   80.79
   0  -7   3  799.62   59.19
   0  -7   3  828.12   59.59
   0  -7  -3  807.92   58.79
   0  -7  -3  836.82   59.29
   0  -7   3  821.32   59.79
   0  -7  -3  730.43   58.69
   0  -7   3  707.33   58.89
   0  -7  -3  834.52   59.69
   0  -7   3  819.22   59.39
   0   7  -3  818.72   58.99
   0   7   3  820.42   59.39
   0   7  -3  857.91   59.59
   0   7   3  854.41   58.99
  -1  -7  -3 1128.89   83.29
  -1  -7  -3 1160.78   83.39
  -1  -7  -3 1140.39   83.59
   1  -7   3 1212.08   83.39
  -1  -7  -3 1107.49   83.39
   1  -7   3 1141.19   84.19
   1  -7   3 1158.28   83.49
  -1  -7  -3 1121.39   83.49
  -1  -7  -3 1113.59   82.59
   1   7   3 1103.79   83.09
   1   7   3 1071.89   83.29
  -1   7  -3 1235.48   83.49
  -1   7  -3 1076.49   83.09
   1   7   3 1154.48   82.59
  -2  -7  -3   93.39   12.30
  -2  -7  -3  114.29    9.60
   2  -7   3   94.99   11.50
   2  -7   3   93.09   10.20
   2  -7   3   94.79    9.50
  -2  -7  -3  113.29   13.60
   2  -7   3  104.59   14.90
  -2  -7  -3   80.49   11.90
  -2  -7  -3  114.29   11.80
   2   7   3  117.29   12.80
   2   7   3  137.29   10.40
   2   7   3  134.39   12.60
  -2   7  -3  130.69   11.00
   2   7   3  140.09   12.90
  -2   7  -3  132.89   10.40
  -2   7  -3  129.89   13.20
   3  -7   3  752.82   54.49
  -3  -7  -3  781.82   55.39
   3  -7   3  718.33   54.79
  -3  -7  -3  789.62   56.89
   3  -7   3  741.03   57.89
  -3  -7  -3  712.43   55.89
  -3  -7  -3  744.73   55.69
   3   7   3  681.93   55.89
  -3   7  -3  733.63   54.89
   3   7   3  715.53   55.99
  -3   7  -3  722.33   55.59
   3   7   3  702.23   54.69
  -3   7  -3  753.02   54.29
  -4  -7  -3  154.38   15.10
  -4  -7  -3  160.98   16.60
  -4  -7  -3  128.29   15.30
  -4  -7  -3  144.89   17.30
   4  -7   3  135.99   19.70
   4  -7   3  134.39   14.60
   4   7   3  130.09   14.60
   4   7   3  122.99   15.60
   4   7   3  130.29   16.50
  -4   7  -3  128.39   15.00
  -4   7  -3  129.39   14.30
  -4   7  -3  101.39   12.30
  -5  -7  -3  299.27   28.90
  -5  -7  -3  261.97   27.10
  -5  -7  -3  284.37   29.20
   5  -7   3  302.47   33.90
   5  -7   3  234.88   27.80
   5   7   3  359.06   31.60
   5   7   3  326.77   28.90
  -5   7  -3  388.06   30.30
   5   7   3  317.87   29.30
  -5   7  -3  320.27   28.50
  -6  -7  -3   22.80   13.60
   6  -7   3   29.00   14.10
   6  -7   3   34.50   21.20
  -6   7  -3   37.20   13.80
  -6   7  -3   25.30   13.30
   7  -7   3   15.70   22.90
   7  -7   3   41.50   17.70
  -7  -7  -3   11.20   16.60
  -7   7  -3   37.20   16.70
  -7   7  -3   29.30   15.80
  -7   7  -3   37.10   20.40
   7  -8  -3   28.00   17.40
   7  -8  -3   38.70   25.20
  -7  -8   3   23.00   15.60
  -7   8   3   14.20   14.50
  -7   8   3   45.80   21.90
  -6  -8   3    2.40   13.70
   6  -8  -3   18.20   14.30
   6  -8  -3  -19.10   19.80
  -6   8   3   11.00   12.50
  -6   8   3    6.70   18.20
  -6   8   3   21.70   12.50
  -5  -8   3   78.79   11.30
  -5  -8   3   86.39   14.80
  -5  -8   3   46.60   14.00
   5  -8  -3   75.29   13.50
   5  -8  -3   56.09   18.60
   5   8  -3   44.80   23.80
  -5   8   3   41.60   10.60
  -5   8   3   35.70   11.00
   5   8  -3   39.20   13.00
  -5   8   3   39.00   16.90
  -4  -8   3  644.54   51.29
  -4  -8   3  688.83   53.49
   4  -8  -3  668.53   50.99
  -4  -8   3  691.13   52.49
  -4  -8   3  695.23   50.69
   4  -8  -3  634.04   53.09
   4  -8  -3  629.24   50.39
  -4  -8   3  648.94   49.90
  -4   8   3  607.14   52.39
   4   8  -3  662.93   51.79
   4   8  -3  698.53   52.19
  -4   8   3  630.94   48.80
  -4   8   3  711.13   50.49
  -4   8   3  698.83   50.59
   3  -8  -3  657.93   51.19
  -3  -8   3  670.23   50.59
   3  -8  -3  666.33   47.90
  -3  -8   3  657.93   47.40
   3  -8  -3  621.54   47.50
  -3  -8   3  607.84   48.90
  -3  -8   3  673.53   48.80
  -3   8   3  649.54   48.40
   3   8  -3  631.44   49.20
  -3   8   3  615.94   47.20
  -3   8   3  596.74   50.59
  -3   8   3  620.04   47.70
  -3   8   3  660.13   47.90
   3   8  -3  653.23   49.50
   2  -8  -3  244.88   19.40
  -2  -8   3  196.68   18.20
  -2  -8   3  204.58   20.40
   2  -8  -3  226.98   21.30
  -2  -8   3  213.08   18.40
  -2  -8   3  212.28   22.50
  -2  -8   3  222.58   20.30
   2  -8  -3  210.38   19.40
   2   8  -3  262.37   20.50
  -2   8   3  260.67   22.60
  -2   8   3  274.37   19.10
   2   8  -3  251.87   20.70
  -2   8   3  303.07   20.20
  -2   8   3  278.27   18.40
   2   8  -3  282.87   21.00
   1  -8  -3  152.28   15.20
  -1  -8   3  172.88   14.00
  -1  -8   3  148.49   14.80
   1  -8  -3  149.69   13.30
  -1  -8   3  148.89   13.40
  -1  -8   3  158.18   12.40
   1  -8  -3  156.68   14.20
  -1  -8   3  174.78   14.80
   1   8  -3  179.08   12.80
   1   8  -3  159.68   14.00
   1   8  -3  136.59   12.10
  -1   8   3  150.28   14.80
   1   8  -3  162.08   13.90
  -1   8   3  147.89   11.60
   0  -8  -3 3704.23  264.77
   0  -8   3 3491.75  264.67
   0  -8   3 3690.93  264.87
   0  -8   3 3624.04  264.47
   0  -8   3 3469.15  264.17
   0  -8  -3 3518.15  263.87
   0  -8  -3 3934.71  264.17
   0  -8  -3 3739.93  264.37
   0   8   3 3625.14  264.47
   0   8  -3 3646.54  264.57
   0   8  -3 3671.83  264.07
   0   8   3 3639.84  264.07
  -1  -8  -3  168.88   14.50
  -1  -8  -3  171.48   13.90
  -1  -8  -3  154.38   14.60
   1  -8   3  157.68   15.10
   1  -8   3  178.98   14.60
   1  -8   3  175.18   16.30
  -1  -8  -3  151.28   12.70
  -1  -8  -3  183.18   14.40
  -1  -8  -3  168.98   15.30
  -1   8  -3  139.29   12.70
   1   8   3  161.88   14.20
  -1   8  -3  158.38   14.00
   1   8   3  147.49   12.60
  -1   8  -3  194.38   14.50
   1   8   3  177.58   13.00
   1   8   3  169.28   13.40
  -2  -8  -3  261.37   22.20
  -2  -8  -3  270.17   19.90
  -2  -8  -3  320.77   22.40
   2  -8   3  233.38   22.00
   2  -8   3  285.17   25.10
   2  -8   3  309.17   19.80
   2  -8   3  281.67   20.20
  -2   8  -3  231.88   20.70
   2   8   3  249.08   22.40
  -2   8  -3  197.98   22.30
  -2   8  -3  219.38   20.20
  -3  -8  -3  631.34   49.99
  -3  -8  -3  676.43   49.99
   3  -8   3  594.04   48.70
   3  -8   3  659.43   48.40
  -3  -8  -3  663.83   49.90
   3  -8   3  627.94   52.09
  -3  -8  -3  610.94   50.99
   3   8   3  637.04   50.09
  -3   8  -3  669.83   48.80
  -3   8  -3  675.43   48.40
   3   8   3  661.13   50.29
   3   8   3  649.64   48.60
  -3   8  -3  706.93   49.99
  -4  -8  -3  672.53   54.79
  -4  -8  -3  705.23   52.79
  -4  -8  -3  662.93   53.09
  -4  -8  -3  650.63   53.49
   4  -8   3  631.54   51.89
   4  -8   3  669.63   54.89
   4   8   3  692.23   52.09
   4   8   3  673.63   54.09
  -4   8  -3  702.43   52.19
   4   8   3  713.33   53.79
  -4   8  -3  689.73   51.29
  -4   8  -3  751.12   53.19
   5  -8   3   50.59   12.40
  -5  -8  -3   61.59   16.40
  -5  -8  -3   55.79   13.50
  -5  -8  -3   40.70   13.90
  -5  -8  -3   43.60   12.20
   5  -8   3   46.50   19.60
   5   8   3   53.99   13.40
  -5   8  -3   81.49   13.00
  -5   8  -3   72.19   13.60
   6  -8   3   36.20   14.60
  -6  -8  -3   16.90   14.70
   6  -8   3   21.30   21.10
  -6   8  -3   62.09   14.30
  -6   8  -3   20.80   12.50
   7  -8   3   46.20   17.50
   7  -8   3   27.70   24.30
  -7  -8  -3   10.80   16.70
  -7   8  -3   17.70   20.70
  -7   8  -3   24.80   17.40
  -7   8  -3   27.40   15.70
   7  -9  -3   37.60   17.90
  -7  -9   3   10.00   15.90
   7  -9  -3   28.00   25.60
  -7   9   3   57.29   22.40
  -7   9   3   22.50   13.40
  -6  -9   3   28.20   14.10
   6  -9  -3   14.40   21.40
   6  -9  -3   44.40   14.90
  -6   9   3    6.40   11.00
  -6   9   3   14.60   18.90
  -5  -9   3   36.10   16.70
   5  -9  -3   29.40   14.60
  -5  -9   3   20.30   12.40
  -5  -9   3    2.90    9.80
   5  -9  -3   31.90   11.60
  -5   9   3   49.30   14.20
   5   9  -3   41.40   13.20
  -5   9   3   33.20   11.00
  -5   9   3   35.00   10.20
  -4  -9   3  182.38   19.00
   4  -9  -3  174.48   19.10
  -4  -9   3  206.38   21.80
   4  -9  -3  173.08   22.90
  -4  -9   3  183.78   19.10
  -4  -9   3  167.58   16.30
   4  -9  -3  157.48   18.30
   4   9  -3  193.38   21.00
   4   9  -3  193.68   20.30
  -4   9   3  197.28   23.30
  -4   9   3  197.88   15.30
  -4   9   3  216.88   19.10
  -4   9   3  211.58   18.00
   3  -9  -3  208.88   16.80
   3  -9  -3  212.28   23.10
  -3  -9   3  204.18   19.90
   3  -9  -3  216.58   17.40
  -3  -9   3  197.78   19.50
  -3  -9   3  197.88   16.70
  -3  -9   3  205.08   22.40
  -3   9   3  222.98   17.40
  -3   9   3  216.08   17.00
  -3   9   3  245.68   19.00
   3   9  -3  218.48   20.00
  -3   9   3  177.18   22.00
  -3   9   3  231.98   17.70
   3   9  -3  234.48   20.20
  -2  -9   3 1188.58   79.59
   2  -9  -3 1182.88   80.79
   2  -9  -3 1002.80   80.59
   2  -9  -3 1082.49   82.59
  -2  -9   3 1034.10   79.69
  -2  -9   3 1059.89   81.99
  -2  -9   3 1101.19   81.29
  -2  -9   3 1112.09   81.19
  -2   9   3 1062.09   80.39
  -2   9   3 1052.89   79.79
  -2   9   3 1043.60   82.29
   2   9  -3 1111.99   81.29
   2   9  -3 1096.49   80.99
  -2   9   3 1216.68   80.99
   2   9  -3 1097.59   81.39
   1  -9  -3  748.03   55.89
  -1  -9   3  746.13   54.09
  -1  -9   3  771.32   55.29
  -1  -9   3  762.42   54.99
  -1  -9   3  749.92   55.29
  -1  -9   3  699.93   54.69
   1  -9  -3  701.03   54.59
   1  -9  -3  738.23   54.89
   1   9  -3  729.63   54.89
   1   9  -3  765.52   54.19
  -1   9   3  682.73   55.79
  -1   9   3  742.63   53.49
   1   9  -3  683.13   54.69
   1   9  -3  778.42   53.89
   0  -9   3  205.88   16.70
   0  -9   3  201.38   17.10
   0  -9   3  199.78   18.40
   0  -9  -3  227.68   17.80
   0  -9  -3  238.68   16.20
   0  -9   3  223.28   17.50
   0  -9  -3  206.78   18.70
   0  -9  -3  202.08   16.30
   0  -9   3  228.68   19.30
   0   9  -3  212.98   18.40
   0   9   3  216.18   17.60
   0   9  -3  220.18   16.80
   0   9   3  209.38   16.80
  -1  -9  -3  756.62   54.79
   1  -9   3  747.53   54.29
   1  -9   3  698.03   54.59
  -1  -9  -3  652.63   54.19
  -1  -9  -3  697.73   53.89
  -1  -9  -3  726.23   54.09
   1  -9   3  704.43   55.29
  -1  -9  -3  707.83   54.19
  -1   9  -3  792.52   53.09
   1   9   3  745.73   53.29
  -1   9  -3  756.42   54.09
   1   9   3  710.93   53.09
   1   9   3  738.33   54.09
   2  -9   3 1068.49   79.09
  -2  -9  -3 1073.39   80.99
   2  -9   3 1091.99   81.89
  -2  -9  -3 1180.18   80.79
  -2  -9  -3 1067.59   78.89
   2  -9   3 1101.39   78.99
  -2  -9  -3 1146.39   80.89
  -2  -9  -3 1067.69   80.59
  -2  -9  -3 1117.89   81.29
   2   9   3 1090.69   78.99
   2   9   3 1047.40   80.49
  -2   9  -3 1076.79   79.39
  -2   9  -3 1005.60   80.69
   2   9   3 1093.09   80.79
   2   9   3 1073.59   80.49
  -2   9  -3 1115.49   79.89
   3  -9   3  236.18   18.10
   3  -9   3  227.68   18.60
  -3  -9  -3  223.48   22.50
  -3  -9  -3  229.28   20.60
   3  -9   3  239.28   24.20
  -3  -9  -3  226.38   20.30
  -3  -9  -3  197.68   20.50
  -3   9  -3  216.98   20.50
  -3   9  -3  213.38   18.70
  -3   9  -3  215.88   18.30
   3   9   3  220.78   20.30
   3   9   3  222.98   18.10
   3   9   3  226.28   21.10
  -4  -9  -3  222.18   20.10
   4  -9   3  196.28   24.80
  -4  -9  -3  209.58   22.60
  -4  -9  -3  220.28   21.40
  -4  -9  -3  197.38   20.70
   4  -9   3  188.78   18.70
  -4   9  -3  218.18   19.20
   4   9   3  181.38   18.40
  -4   9  -3  203.68   20.80
   4   9   3  205.98   21.70
  -4   9  -3  201.88   17.70
   4   9   3  206.38   21.30
  -5  -9  -3   48.40   14.90
   5  -9   3   31.80   11.20
  -5  -9  -3   30.30   10.80
  -5  -9  -3   45.80   13.50
   5  -9   3   24.50   15.20
  -5   9  -3   20.70   10.40
  -5   9  -3   29.90   12.10
   5   9   3    8.70   12.80
   6  -9   3   30.90   22.10
   6  -9   3   24.20   13.80
  -6  -9  -3  -13.10   13.80
  -6   9  -3   17.30   12.60
  -6   9  -3   29.50   13.90
  -7  -9  -3   -4.60   18.10
   7  -9   3   -3.20   24.30
   7  -9   3   31.00   16.80
  -7   9  -3    7.50   15.10
  -7   9  -3   47.00   22.90
  -7   9  -3   27.80   15.60
   7 -10  -3   14.90   16.60
  -7 -10   3   -4.60   16.00
   7 -10  -3   25.40   26.10
  -7  10   3   17.90   14.60
  -7  10   3   24.80   22.20
   6 -10  -3  -18.30   21.10
  -6 -10   3    3.10   13.40
   6 -10  -3   21.20   14.10
  -6  10   3   18.20   11.30
  -6  10   3    7.40   19.20
  -5 -10   3  117.29   17.10
   5 -10  -3  128.89   16.50
   5 -10  -3  140.59   23.60
  -5 -10   3  138.59   16.00
  -5 -10   3  116.49   19.70
  -5  10   3  150.88   16.00
  -5  10   3  138.99   15.20
   5  10  -3  126.39   17.80
  -5  10   3   94.59   21.40
  -4 -10   3  529.25   42.10
   4 -10  -3  523.35   46.30
  -4 -10   3  512.05   42.60
  -4 -10   3  552.64   45.60
   4 -10  -3  515.95   41.20
  -4  10   3  549.45   40.90
   4  10  -3  554.74   43.10
  -4  10   3  547.25   41.50
  -4  10   3  473.35   45.20
  -4  10   3  538.65   39.70
  -3 -10   3   62.99   11.20
   3 -10  -3   69.49    7.00
  -3 -10   3   83.09   10.80
  -3 -10   3   73.89    7.30
   3 -10  -3   62.69    7.10
  -3 -10   3   80.59    7.30
  -3 -10   3   72.19   13.40
   3 -10  -3   69.59   14.30
  -3  10   3   69.29    7.80
  -3  10   3   65.49    7.40
  -3  10   3   72.99   12.00
   3  10  -3   59.89   10.90
   3  10  -3   66.39   10.10
  -3  10   3   67.79    9.20
   2 -10  -3  258.07   23.50
   2 -10  -3  249.68   25.90
  -2 -10   3  261.47   24.70
  -2 -10   3  283.97   24.10
  -2 -10   3  278.07   24.50
  -2 -10   3  263.67   25.50
   2 -10  -3  273.47   23.70
  -2  10   3  301.57   23.10
   2  10  -3  313.57   23.30
   2  10  -3  319.87   24.80
  -2  10   3  324.17   24.00
   2  10  -3  319.27   24.30
  -2  10   3  305.67   21.70
  -2  10   3  291.47   25.80
   1 -10  -3  368.66   28.20
   1 -10  -3  342.67   26.40
  -1 -10   3  339.37   25.10
  -1 -10   3  328.67   26.00
  -1 -10   3  356.46   27.50
  -1 -10   3  322.07   26.80
   1 -10  -3  360.86   26.10
  -1 -10   3  367.66   26.60
   1  10  -3  302.97   25.80
   1  10  -3  311.17   26.20
  -1  10   3  295.87   27.00
  -1  10   3  315.47   24.10
   1  10  -3  312.67   24.60
   0 -10   3 1156.88   82.09
   0 -10  -3 1057.09   81.89
   0 -10   3 1157.38   83.49
   0 -10   3 1063.59   82.29
   0 -10   3 1100.59   83.09
   0 -10   3 1155.78   82.89
   0 -10  -3 1147.49   82.69
   0 -10  -3 1124.39   83.29
   0 -10  -3 1199.18   81.79
   0  10  -3 1119.39   82.19
   0  10   3 1107.39   82.69
   0  10   3 1106.09   82.19
   0  10  -3 1138.79   83.09
   1 -10   3  331.67   30.80
   1 -10   3  324.77   30.30
   1 -10   3  367.76   29.70
  -1 -10  -3  425.36   29.70
   1  10   3  414.66   29.50
  -1  10  -3  350.36   29.50
  -1  10  -3  395.16   28.00
   2 -10   3  272.07   26.60
  -2 -10  -3  309.47   24.20
   2 -10   3  296.07   21.20
  -2 -10  -3  308.97   25.30
   2 -10   3  318.17   21.40
  -2 -10  -3  297.97   23.80
  -2 -10  -3  305.77   24.50
  -2 -10  -3  318.27   24.80
   2 -10   3  267.57   24.10
   2  10   3  261.27   23.30
  -2  10  -3  234.18   24.30
   2  10   3  276.77   24.80
   2  10   3  284.47   23.80
  -2  10  -3  283.07   23.30
  -2  10  -3  264.87   21.90
  -3 -10  -3   80.59   11.30
  -3 -10  -3   70.09   10.90
  -3 -10  -3   59.49   10.40
  -3 -10  -3   61.99    6.40
   3 -10   3   73.49    7.50
  -3 -10  -3   77.09    7.00
  -3 -10  -3   48.60   11.90
   3 -10   3   70.09   14.80
   3 -10   3   59.39    7.80
   3  10   3   72.69   10.30
  -3  10  -3   76.49    8.40
   3  10   3   56.99    7.10
   3  10   3   71.39   11.40
  -3  10  -3   74.19    8.20
  -3  10  -3   69.19   10.70
   4 -10   3  521.65   41.60
  -4 -10  -3  546.35   43.60
   4 -10   3  524.05   47.30
  -4 -10  -3  467.65   45.50
  -4 -10  -3  572.54   43.80
   4  10   3  518.05   43.90
  -4  10  -3  569.44   43.60
  -4  10  -3  579.84   41.30
  -4  10  -3  545.05   42.00
   5 -10   3   97.69   23.50
   5 -10   3  122.19   16.10
  -5 -10  -3  120.19   17.90
  -5 -10  -3  138.69   21.00
  -5 -10  -3  119.39   16.10
  -5  10  -3  144.99   17.60
  -5  10  -3  131.09   15.60
   5  10   3  138.79   19.00
   6 -10   3   28.00   22.60
  -6 -10  -3    5.90   17.20
   6 -10   3   16.20   13.20
  -6 -10  -3   -0.30   14.20
  -6  10  -3    2.10   13.50
  -6  10  -3    8.30   12.20
   7 -10   3    4.50   24.90
   7 -10   3   27.00   16.90
  -7 -10  -3   23.40   16.30
  -7  10  -3  -13.70   14.90
  -7  10  -3   20.60   22.40
  -7  10  -3   -2.70   13.90
   7 -11  -3    6.40   26.00
   7 -11  -3   22.40   17.00
  -7 -11   3   -8.70   16.00
  -7  11   3   11.50   22.80
  -6 -11   3   23.00   14.90
   6 -11  -3   10.50   13.80
   6 -11  -3   43.60   23.10
  -6  11   3   24.30   12.70
  -6  11   3   13.90   20.30
  -5 -11   3  244.38   23.90
  -5 -11   3  200.28   23.90
  -5 -11   3  244.98   26.70
   5 -11  -3  211.78   24.00
   5 -11  -3  252.47   30.60
  -5  11   3  223.08   28.80
   5  11  -3  231.28   24.50
  -5  11   3  251.17   24.20
   4 -11  -3   29.50   13.00
   4 -11  -3   25.50    8.10
  -4 -11   3   30.80   10.90
  -4 -11   3   35.70   10.30
  -4 -11   3   32.20   14.70
  -4  11   3   33.10    9.70
  -4  11   3   33.60    8.30
   4  11  -3   49.00   12.20
  -4  11   3   39.30   12.60
  -3 -11   3  176.58   12.50
  -3 -11   3  157.28   16.70
  -3 -11   3  150.98   18.70
   3 -11  -3  173.38   13.20
   3 -11  -3  177.68   20.70
   3 -11  -3  164.18   16.50
   3 -11  -3  145.49   13.10
  -3 -11   3  161.68   16.70
  -3  11   3  158.08   20.00
  -3  11   3  192.48   16.90
   3  11  -3  171.88   17.00
   3  11  -3  176.98   17.60
  -3  11   3  154.18   14.70
   2 -11  -3   68.69    9.20
  -2 -11   3   75.19   11.70
  -2 -11   3   78.39    9.70
   2 -11  -3   78.89   12.60
  -2 -11   3   80.79   11.50
  -2 -11   3   63.89    9.70
   2 -11  -3   84.59    9.90
   2  11  -3   68.49    8.10
   2  11  -3   65.89    9.70
  -2  11   3   54.79    9.20
   2  11  -3   50.39    9.20
  -2  11   3   65.39    8.50
  -2  11   3   58.79    5.70
  -2  11   3   50.19   11.40
   1 -11  -3  212.68   17.10
  -1 -11   3  194.88   15.00
  -1 -11   3  199.28   16.20
  -1 -11   3  237.28   18.50
   1 -11  -3  204.28   18.10
  -1 -11   3  194.98   17.20
  -1 -11   3  201.18   17.00
   1 -11  -3  213.78   16.70
   1  11  -3  168.58   16.20
   1  11  -3  176.18   16.40
  -1  11   3  138.49   17.80
  -1  11   3  151.48   13.50
   1  11  -3  179.28   14.30
   0 -11   3  272.27   23.70
   0 -11  -3  292.37   24.30
   0 -11   3  272.37   22.60
   0 -11  -3  298.47   21.70
   0 -11   3  303.37   23.70
   0 -11   3  311.97   25.00
   0 -11  -3  261.47   21.70
   0 -11  -3  302.57   23.10
   0 -11   3  311.07   22.10
   0  11   3  261.57   22.20
   0  11  -3  280.77   23.90
   0  11   3  298.37   23.10
   0  11  -3  290.47   22.20
   1 -11   3  178.98   17.30
  -1 -11  -3  168.78   18.10
   1 -11   3  146.39   18.70
   1 -11   3  152.78   17.70
  -1 -11  -3  184.98   16.90
  -1 -11  -3  141.79   16.90
  -1 -11  -3  147.29   16.50
   1  11   3  200.18   15.30
   1  11   3  207.48   16.70
  -1  11  -3  230.98   17.30
   1  11   3  204.28   14.80
   1  11   3  206.28   17.20
  -1  11  -3  225.78   14.70
  -2 -11  -3   60.99   11.10
  -2 -11  -3   60.89    9.30
   2 -11   3   67.49   12.90
  -2 -11  -3   53.19    9.20
  -2 -11  -3   48.90   10.70
  -2 -11  -3   65.69    9.80
   2 -11   3   39.20    9.60
   2  11   3   74.19    8.40
  -2  11  -3   71.29   10.40
   2  11   3   63.89    9.80
   2  11   3   71.79    9.10
  -2  11  -3   70.39    6.80
  -2  11  -3   68.19    8.80
  -3 -11  -3  170.58   17.20
  -3 -11  -3  154.58   18.40
   3 -11   3  167.98   21.10
  -3 -11  -3  172.18   17.90
   3 -11   3  162.98   14.40
  -3 -11  -3  187.98   18.30
  -3  11  -3  163.98   14.80
   3  11   3  174.28   17.80
  -3  11  -3  174.88   17.70
  -3  11  -3  149.69   15.00
  -4 -11  -3   28.50   11.20
  -4 -11  -3   49.40   10.50
  -4 -11  -3   36.40   13.70
   4 -11   3   65.19   18.10
   4 -11   3   49.50    8.10
  -4  11  -3   27.20   11.10
   4  11   3   21.40   12.20
  -4  11  -3   39.40    7.90
  -4  11  -3   41.40    8.80
  -5 -11  -3  232.08   23.60
   5 -11   3  216.28   23.40
  -5 -11  -3  256.37   24.80
   5 -11   3  247.28   31.20
  -5 -11  -3  231.98   26.50
   5  11   3  206.28   24.70
  -5  11  -3  249.28   25.40
  -5  11  -3  215.98   23.10
  -6 -11  -3  -13.40   14.60
  -6 -11  -3    1.10   12.70
   6 -11   3   -2.70   22.10
   6 -11   3    6.60   12.80
  -6  11  -3   11.20   12.00
  -6  11  -3   24.20   13.90
   7 -11   3   27.80   16.50
  -7 -11  -3    9.10   16.80
   7 -11   3   20.50   25.80
  -7  11  -3   47.80   23.50
  -7  11  -3   -1.90   14.10
  -7  11  -3   14.60   15.40
   7 -12  -3   25.00   16.90
  -7 -12   3   19.10   16.70
   7 -12  -3  -12.70   26.40
  -7  12   3    3.70   23.10
   6 -12  -3   14.40   13.70
   6 -12  -3   15.80   18.20
  -6 -12   3   -1.90   14.50
  -6  12   3   -1.20   19.10
  -6  12   3   25.40   12.90
  -5 -12   3   62.99   14.60
   5 -12  -3   50.49   12.40
   5 -12  -3   66.99   21.20
  -5 -12   3   96.19   19.00
  -5 -12   3   51.59   13.30
   5  12  -3   51.19   14.90
  -5  12   3   47.70   12.80
  -5  12   3   49.90   15.80
   4 -12  -3  340.87   35.60
  -4 -12   3  336.57   30.10
  -4 -12   3  376.36   33.70
   4 -12  -3  386.06   28.30
  -4 -12   3  346.37   30.90
   4  12  -3  338.07   31.30
  -4  12   3  326.07   29.20
  -4  12   3  308.37   34.40
   3 -12  -3   92.79   12.60
   3 -12  -3  133.39    9.80
  -3 -12   3  150.18   18.10
  -3 -12   3  134.19   14.80
   3 -12  -3  125.49   18.20
   3 -12  -3  116.19    9.70
  -3 -12   3  125.09   14.80
   3  12  -3  134.29   14.90
  -3  12   3  113.79   11.80
  -3  12   3  119.59   17.70
  -3  12   3  126.59   13.70
  -2 -12   3  390.96   33.40
   2 -12  -3  391.06   32.30
   2 -12  -3  393.56   34.90
  -2 -12   3  411.66   33.00
  -2 -12   3  407.26   32.40
  -2 -12   3  412.76   32.40
   2 -12  -3  395.76   32.00
   2  12  -3  422.06   32.60
  -2  12   3  398.16   31.80
  -2  12   3  412.86   33.80
  -2  12   3  380.26   31.40
   2  12  -3  409.36   32.40
   2  12  -3  421.26   31.10
  -1 -12   3 1735.43  118.59
  -1 -12   3 1650.43  118.99
  -1 -12   3 1601.44  118.59
   1 -12  -3 1670.13  119.39
  -1 -12   3 1629.34  118.19
   1 -12  -3 1575.64  118.49
  -1 -12   3 1529.15  117.49
   1 -12  -3 1637.84  118.09
   1  12  -3 1583.94  118.19
  -1  12   3 1558.84  118.89
  -1  12   3 1542.95  116.89
   1  12  -3 1577.94  118.09
   1  12  -3 1698.63  117.29
   0 -12  -3   16.00    8.10
   0 -12   3    7.50    5.00
   0 -12   3    8.10    6.80
   0 -12  -3   17.80    3.60
   0 -12   3   11.50    4.10
   0 -12  -3   10.50    3.70
   0 -12   3    5.30    8.50
   0 -12  -3   21.70    6.80
   0 -12   3    8.90    6.70
   0  12   3   16.70    6.00
   0  12   3    8.60    4.30
   0  12  -3    7.00    4.20
   0  12   3    9.70    4.60
   0  12  -3    8.10    7.30
  -1 -12  -3 1512.25  118.39
  -1 -12  -3 1625.94  119.09
   1 -12   3 1554.94  119.39
   1 -12   3 1649.63  119.09
  -1 -12  -3 1494.55  118.39
   1 -12   3 1675.53  118.59
  -1 -12  -3 1513.75  118.39
   1  12   3 1605.54  117.59
  -1  12  -3 1676.63  118.49
  -1  12  -3 1803.02  117.29
   1  12   3 1652.83  118.49
   1  12   3 1622.84  117.29
   1  12   3 1601.94  118.29
  -2 -12  -3  416.46   32.60
  -2 -12  -3  443.16   32.50
   2 -12   3  371.06   32.50
   2 -12   3  390.16   32.40
   2 -12   3  415.46   34.50
  -2 -12  -3  399.46   33.20
  -2 -12  -3  407.76   32.20
  -2 -12  -3  385.46   31.90
   2  12   3  419.26   31.80
   2  12   3  390.36   32.20
  -2  12  -3  392.96   31.20
  -2  12  -3  384.66   32.60
  -2  12  -3  405.06   29.90
  -3 -12  -3  107.99   16.00
   3 -12   3  118.29   17.10
   3 -12   3  111.59   11.40
  -3 -12  -3   90.09   14.90
  -3 -12  -3  130.09   14.70
  -3  12  -3  131.09   12.50
  -3  12  -3  132.89   12.10
   3  12   3  136.19   16.10
  -3  12  -3  130.79   14.80
  -4 -12  -3  305.07   30.00
  -4 -12  -3  317.37   29.60
  -4 -12  -3  334.07   31.80
   4 -12   3  293.67   26.70
   4 -12   3  304.27   34.80
  -4  12  -3  353.46   26.80
   4  12   3  338.77   30.80
  -4  12  -3  366.46   31.20
  -4  12  -3  356.76   27.40
  -5 -12  -3   71.09   17.10
   5 -12   3   46.90   17.40
   5 -12   3   49.60   11.40
  -5 -12  -3   55.29   15.00
  -5 -12  -3   39.50   13.30
  -5  12  -3   39.50   11.10
  -5  12  -3   63.09   14.10
   5  12   3   75.09   15.50
  -6 -12  -3   10.50   13.80
  -6 -12  -3    6.00   14.10
   6 -12   3   38.80   24.10
   6 -12   3   23.50   12.90
  -6  12  -3   18.10   13.70
  -6  12  -3   14.00   11.90
   7 -12   3   17.40   27.30
   7 -12   3   46.40   16.60
  -7 -12  -3   11.50   17.50
  -7  12  -3   30.20   16.30
  -7  12  -3    7.40   23.50
  -7  12  -3   11.30   14.80
   7 -13  -3   47.00   28.30
   7 -13  -3   40.60   17.10
  -7 -13   3    1.70   16.50
  -7  13   3   33.10   19.90
   6 -13  -3   30.30   13.90
  -6 -13   3   22.80   15.90
   6 -13  -3   31.50   24.30
  -6  13   3   49.00   23.20
  -6  13   3   33.60   13.90
  -5 -13   3   55.89   17.10
   5 -13  -3   26.10   20.30
  -5 -13   3    7.10   12.60
  -5 -13   3   48.90   13.50
   5 -13  -3   23.10   10.80
   5  13  -3   35.10   14.60
  -5  13   3   28.80   11.90
  -5  13   3   39.00   19.60
  -4 -13   3   78.09   14.30
  -4 -13   3   84.29   18.30
   4 -13  -3   93.79   11.00
   4 -13  -3  116.39   18.30
  -4 -13   3  107.09   14.70
  -4  13   3   85.29   18.80
  -4  13   3   98.59   12.90
   4  13  -3   89.29   15.00
  -3 -13   3   11.00   12.20
  -3 -13   3   -2.40    9.90
   3 -13  -3   14.40    8.20
   3 -13  -3   19.80   13.70
  -3 -13   3    2.30    9.10
  -3  13   3   18.40   12.90
   3  13  -3    8.20    9.50
  -3  13   3   14.90    8.50
  -3  13   3   -2.70    6.30
   2 -13  -3   88.59   11.40
  -2 -13   3  134.49   16.80
  -2 -13   3   98.29   13.40
   2 -13  -3  118.09   15.40
   2 -13  -3  104.19   12.80
  -2 -13   3  126.39   12.80
  -2 -13   3  118.29   14.40
   2  13  -3   87.79   12.70
  -2  13   3   97.39   11.40
  -2  13   3   83.89   11.90
  -2  13   3   94.49   15.20
   2  13  -3   99.29   12.50
   1 -13  -3 1098.99   79.49
  -1 -13   3 1123.59   79.89
   1 -13  -3 1111.49   80.29
  -1 -13   3 1094.09   80.49
   1 -13  -3 1120.79   80.89
  -1 -13   3 1043.30   79.29
  -1 -13   3 1027.30   79.89
  -1 -13   3 1030.30   78.69
  -1  13   3 1079.49   78.09
  -1  13   3 1054.09   80.19
   1  13  -3 1054.29   79.49
   1  13  -3 1109.69   79.39
  -1  13   3 1052.59   77.99
   0 -13  -3   83.49    7.70
   0 -13   3   75.09    8.20
   0 -13  -3   78.99    9.30
   0 -13   3   77.49   10.00
   0 -13  -3   84.49   11.20
   0 -13   3   73.99    9.90
   0 -13  -3   69.69    7.80
   0 -13   3   67.89    8.20
   0 -13   3   66.39   11.60
   0  13   3   73.79    9.30
   0  13  -3   74.79    7.60
   0  13   3   69.59    7.70
   0  13  -3   65.99   10.30
   0  13   3   69.49    7.90
   0  13  -3   55.69    7.60
  -1 -13  -3 1029.40   81.09
   1 -13   3 1144.99   81.49
  -1 -13  -3 1087.59   81.99
   1 -13   3 1073.99   79.59
  -1 -13  -3 1049.00   81.09
   1 -13   3 1052.69   82.19
   1 -13   3 1001.80   79.59
  -1 -13  -3 1160.18   81.39
   1 -13   3 1057.89   81.89
   1  13   3 1088.29   80.99
   1  13   3 1208.28   79.99
   1  13   3 1065.19   81.39
  -1  13  -3 1213.68   79.89
  -1  13  -3 1124.19   81.39
   1  13   3 1079.19   81.09
  -2 -13  -3   96.59   13.60
  -2 -13  -3   82.19   13.60
  -2 -13  -3  100.99   12.70
   2 -13   3  103.19   13.30
   2 -13   3   93.39   13.60
  -2 -13  -3   75.19   12.20
  -2 -13  -3   93.69   13.70
   2 -13   3  120.79   16.30
   2  13   3  130.49   13.70
  -2  13  -3  123.99   11.90
  -2  13  -3  117.19   13.40
   2  13   3  130.49   12.80
  -2  13  -3  115.49    9.30
  -3 -13  -3    5.90    9.30
  -3 -13  -3   27.10   11.70
   3 -13   3   21.40   14.00
   3 -13   3    6.30    3.80
  -3 -13  -3    5.50   10.80
   3 -13   3    8.50    4.70
  -3  13  -3    8.70    9.60
  -3  13  -3   11.40    7.30
  -3  13  -3   13.70    5.40
   3  13   3    0.50    9.70
  -4 -13  -3   66.89   14.60
   4 -13   3   82.59   10.30
  -4 -13  -3   70.79   16.50
   4 -13   3   79.89   20.20
  -4 -13  -3   72.29   15.10
  -4  13  -3   94.79   10.90
  -4  13  -3  106.29   14.80
   4  13   3   81.29   15.30
  -4  13  -3  102.59   11.10
  -5 -13  -3   12.20   12.70
   5 -13   3   19.60   21.00
  -5 -13  -3   11.00   16.50
   5 -13   3   18.30   10.00
  -5 -13  -3   21.30   14.00
  -5  13  -3   39.80   14.70
  -5  13  -3   37.90   10.30
   5  13   3   23.30   14.10
  -6 -13  -3   13.80   15.30
  -6 -13  -3   26.30   16.40
   6 -13   3   31.50   25.00
   6 -13   3   36.00   13.40
  -6  13  -3   30.20   12.20
  -6  13  -3   26.60   14.90
   7 -13   3   33.90   26.90
  -7 -13  -3   18.20   18.60
   7 -13   3   37.00   16.60
  -7  13  -3   12.20   14.70
  -7  13  -3   47.30   17.10
  -7  13  -3   23.40   23.40
  -7 -14   3   -8.80   16.50
   7 -14  -3   19.40   31.40
   7 -14  -3   32.00   22.30
  -7  14   3   42.10   28.20
   6 -14  -3   23.60   13.80
  -6 -14   3   12.50   16.10
   6 -14  -3   21.90   24.40
  -6  14   3   54.39   22.80
  -6  14   3   37.00   12.90
  -5 -14   3   20.20   16.70
  -5 -14   3   -0.20   11.90
   5 -14  -3   23.10   20.40
   5 -14  -3    4.40    9.90
  -5 -14   3   11.80   13.10
   5  14  -3    2.20   13.50
  -5  14   3    1.90   14.40
  -5  14   3   22.30   10.50
  -4 -14   3    2.60   11.60
  -4 -14   3   -0.30   11.20
   4 -14  -3    8.30    6.40
   4 -14  -3   18.80   17.30
  -4 -14   3   -6.70   15.40
  -4  14   3   -0.90   15.50
   4  14  -3   13.30   12.00
  -4  14   3    8.00    9.20
  -3 -14   3  356.16   33.20
  -3 -14   3  373.26   34.50
   3 -14  -3  349.77   31.60
   3 -14  -3  334.47   35.60
  -3 -14   3  358.36   32.80
   3  14  -3  401.66   32.90
  -3  14   3  439.46   36.10
  -3  14   3  445.06   32.00
  -3  14   3  403.56   30.50
   2 -14  -3  259.87   23.80
   2 -14  -3  273.57   24.50
  -2 -14   3  283.07   25.80
   2 -14  -3  304.17   27.10
  -2 -14   3  311.07   25.00
  -2 -14   3  242.88   26.00
   2  14  -3  284.47   24.80
  -2  14   3  263.47   27.20
  -2  14   3  305.27   24.10
  -2  14   3  282.07   23.30
  -1 -14   3  139.79   13.90
  -1 -14   3  145.99   16.30
  -1 -14   3  132.09   14.90
  -1 -14   3  148.89   15.70
   1 -14  -3  169.18   17.20
  -1 -14   3  125.09   12.70
   1 -14  -3  141.89   14.70
   1 -14  -3  151.08   16.00
   1  14  -3  140.49   14.30
  -1  14   3  167.68   15.80
   1  14  -3  149.19   14.40
  -1  14   3  148.69   11.20
  -1  14   3  146.39   11.60
   0 -14  -3    3.50    8.50
   0 -14  -3    8.00    3.90
   0 -14   3   -5.20    5.10
   0 -14   3   -6.20    6.80
   0 -14  -3    5.90    4.10
   0 -14  -3    6.80    6.50
   0 -14   3    4.30    4.20
   0 -14   3   10.00    9.70
   0 -14   3   14.20    7.10
   0  14  -3    8.50    8.10
   0  14   3    0.30    4.60
   0  14   3    2.00    4.30
   0  14  -3   -5.30    4.50
   0  14   3    3.70    5.80
   0  14  -3   -4.60    4.20
   1 -14   3  159.18   17.10
   1 -14   3  141.89   12.50
   1 -14   3  171.28   12.30
   1 -14   3  161.78   16.30
  -1 -14  -3  150.08   16.90
  -1 -14  -3  155.28   16.10
  -1 -14  -3  162.38   15.30
   1 -14   3  149.19   17.70
  -1 -14  -3  176.88   15.90
  -1  14  -3  150.48   12.60
   1  14   3  170.08   15.40
   1  14   3  162.08   12.90
  -1  14  -3  160.08   16.20
   1  14   3  155.88   15.00
  -2 -14  -3  303.97   26.30
  -2 -14  -3  337.57   27.80
   2 -14   3  287.47   28.60
   2 -14   3  271.67   27.00
   2 -14   3  282.77   27.50
  -2 -14  -3  326.97   27.50
  -2  14  -3  299.97   23.10
  -2  14  -3  280.37   26.60
   2  14   3  412.36   27.50
  -2  14  -3  293.87   25.20
   3 -14   3  402.06   37.40
  -3 -14  -3  450.15   33.90
   3 -14   3  410.66   30.20
  -3 -14  -3  424.46   34.70
   3 -14   3  319.47   33.00
  -3 -14  -3  413.36   36.00
   3 -14   3  446.06   29.80
  -3  14  -3  419.36   30.50
  -3  14  -3  336.07   31.20
  -3  14  -3  310.17   33.40
   3  14   3  371.36   33.90
  -4 -14  -3   -1.60   11.60
   4 -14   3   14.10    6.50
  -4 -14  -3   -2.30   13.50
  -4 -14  -3    6.90   12.20
   4 -14   3   20.50   18.00
  -4  14  -3    0.00    7.40
   4  14   3    1.80   12.10
  -4  14  -3    8.30    7.20
  -4  14  -3   12.60   11.60
  -5 -14  -3    2.30   14.40
   5 -14   3    2.10   21.20
   5 -14   3    6.60    9.40
  -5 -14  -3    2.90   13.20
  -5 -14  -3   29.40   17.40
   5  14   3   -5.20   14.80
  -5  14  -3    8.40    9.40
  -5  14  -3   11.40   13.10
  -6 -14  -3   28.80   17.40
   6 -14   3   38.20   13.50
  -6 -14  -3   21.10   15.70
   6 -14   3   44.20   20.80
  -6  14  -3   37.70   15.30
  -6  14  -3   38.70   12.50
  -6  14  -3   24.70   21.30
   7 -14   3   36.40   25.50
   7 -14   3   26.50   33.00
  -7 -14  -3   -7.00   19.70
  -7  14  -3  -14.30   15.60
  -7  14  -3   69.69   26.70
  -6 -15   3   17.30   16.40
   6 -15  -3    5.80   24.80
   6 -15  -3   25.50   13.60
  -6  15   3   27.80   22.90
   5 -15  -3   55.19   11.80
  -5 -15   3   61.59   19.80
   5 -15  -3   31.90   22.30
  -5 -15   3   56.89   16.00
  -5 -15   3   45.10   14.60
  -5  15   3   65.29   13.50
   5  15  -3   70.29   16.10
  -5  15   3   75.29   21.90
   4 -15  -3   46.40   19.20
  -4 -15   3   57.09   14.10
   4 -15  -3   58.99    8.40
  -4 -15   3   52.69   13.90
  -4 -15   3   56.19   18.20
  -4  15   3   46.70   18.50
  -4  15   3   67.29   12.80
   4  15  -3  102.69   15.00
  -3 -15   3   82.59   14.10
  -3 -15   3   91.39   16.30
   3 -15  -3   75.69   17.60
  -3 -15   3   70.69   15.00
   3 -15  -3  101.09   13.00
   3 -15  -3   69.59   12.50
  -3  15   3  105.79   11.40
  -3  15   3  103.29   18.00
   3  15  -3   88.29   14.30
  -3  15   3  122.39   13.90
   2 -15  -3   59.49   13.50
  -2 -15   3   55.69   12.30
   2 -15  -3   47.80   11.40
  -2 -15   3   51.59   12.30
   2 -15  -3   40.90    9.30
  -2 -15   3   42.70   10.40
  -2  15   3   42.20   12.10
   2  15  -3   47.20   10.20
  -2  15   3   37.60    9.90
  -2  15   3   44.80    9.60
  -1 -15   3  163.58   15.10
   1 -15  -3  160.78   15.70
  -1 -15   3  167.88   17.90
  -1 -15   3  154.08   13.70
   1 -15  -3  188.78   17.40
  -1 -15   3  153.48   16.60
  -1 -15   3  163.78   16.70
   1 -15  -3  181.48   18.70
  -1  15   3  139.39   12.10
  -1  15   3  152.08   16.30
   1  15  -3  154.28   15.20
  -1  15   3  137.09   11.80
   1  15  -3  153.38   15.10
   0 -15  -3  243.48   23.20
   0 -15   3  262.27   19.90
   0 -15   3  202.88   21.70
   0 -15  -3  248.08   19.60
   0 -15   3  256.57   24.00
   0 -15  -3  264.87   19.90
   0 -15  -3  275.27   22.50
   0 -15   3  237.78   22.00
   0 -15   3  236.48   20.70
   0  15  -3  253.57   22.60
   0  15  -3  251.77   19.90
   0  15   3  244.58   20.00
   0  15   3  236.88   20.20
   0  15   3  252.17   20.90
   0  15  -3  248.28   20.30
  -1 -15  -3  194.58   16.40
   1 -15   3  176.38   17.20
   1 -15   3  134.89   13.40
  -1 -15  -3  194.18   16.90
  -1 -15  -3  161.38   18.20
   1 -15   3  158.98   13.10
   1 -15   3  168.38   18.80
  -1 -15  -3  168.18   17.10
   1 -15   3  158.88   18.10
  -1  15  -3  171.68   13.40
   1  15   3  165.68   13.60
  -1  15  -3  174.08   17.10
   1  15   3  177.48   16.40
   1  15   3  182.98   15.90
  -2 -15  -3   44.70   12.20
   2 -15   3   42.60   10.80
   2 -15   3   46.40   14.90
   2 -15   3   54.09   11.80
  -2 -15  -3   41.30   11.10
  -2 -15  -3   41.50   10.50
  -2  15  -3   50.19   10.00
   2  15   3   27.10    9.60
  -2  15  -3   48.90    5.10
  -2  15  -3   43.00   11.00
   3 -15   3   78.59   13.80
  -3 -15  -3   92.19   15.90
   3 -15   3  131.99   19.80
  -3 -15  -3  102.59   14.70
   3 -15   3  102.19    9.10
   3 -15   3  103.79    9.90
  -3 -15  -3   81.89   15.80
  -3  15  -3   87.79    9.50
   3  15   3   97.39   15.40
  -3  15  -3  101.79   11.80
  -3  15  -3   72.79   14.90
   4 -15   3   84.39   21.00
  -4 -15  -3   64.29   17.40
   4 -15   3   63.59    8.80
  -4 -15  -3   68.29   14.50
  -4 -15  -3   70.59   15.10
   4  15   3   53.99   14.50
  -4  15  -3   56.39    9.20
  -4  15  -3   70.69   14.00
  -4  15  -3   52.59   10.10
  -5 -15  -3   48.30   15.00
  -5 -15  -3   66.99   19.20
   5 -15   3   44.30   10.70
   5 -15   3   49.99   23.30
  -5 -15  -3   53.69   15.40
  -5  15  -3   40.80   10.60
   5  15   3   64.69   16.00
  -5  15  -3   70.59   15.20
  -6 -15  -3   11.20   16.30
   6 -15   3   13.30   12.80
   6 -15   3   32.60   25.80
  -6 -15  -3   16.50   17.10
  -6  15  -3   45.90   17.20
  -6  15  -3   13.30   12.00
  -6  15  -3   38.00   23.30
  -6 -16   3   46.90   18.60
   6 -16  -3   88.89   28.30
   6 -16  -3  110.79   16.80
  -6  16   3   66.99   21.20
   5 -16  -3   11.50    9.50
  -5 -16   3    1.90   14.60
  -5 -16   3   37.40   19.20
   5 -16  -3    9.20   20.90
  -5 -16   3    1.10   13.40
  -5  16   3   13.10   11.80
  -5  16   3  -11.90   19.00
   5  16  -3   19.40   15.40
  -4 -16   3   90.89   16.60
  -4 -16   3   48.90   14.30
   4 -16  -3   55.19    8.00
  -4 -16   3   73.89   18.70
   4 -16  -3   65.79   19.90
  -4  16   3   48.90   18.80
  -4  16   3   56.49   11.80
   4  16  -3   88.79   16.00
   3 -16  -3  106.29   13.30
  -3 -16   3   88.99   16.80
   3 -16  -3   71.79   12.10
   3 -16  -3   97.49   20.10
  -3 -16   3   82.49   13.90
  -3 -16   3  106.39   15.70
  -3  16   3   61.89   12.60
   3  16  -3   70.79   14.10
  -3  16   3   73.49   11.00
  -3  16   3   64.09   17.20
   2 -16  -3  601.44   50.09
  -2 -16   3  690.73   51.59
  -2 -16   3  695.43   51.89
  -2 -16   3  670.03   50.49
   2 -16  -3  676.93   52.29
   2 -16  -3  634.94   50.29
   2  16  -3  647.94   50.09
  -2  16   3  568.04   49.99
  -2  16   3  640.94   49.30
  -2  16   3  636.84   52.29
   1 -16  -3  158.48   16.30
  -1 -16   3  154.38   16.30
  -1 -16   3  143.09   16.10
  -1 -16   3  118.09   17.70
   1 -16  -3  161.28   19.20
   1 -16  -3  134.79   16.80
   1  16  -3  150.38   15.50
  -1  16   3  154.68   16.90
  -1  16   3  154.88   12.00
  -1  16   3  162.68   12.40
   0 -16   3  174.38   19.80
   0 -16   3  186.08   18.70
   0 -16  -3  190.18   15.80
   0 -16   3  176.98   16.90
   0 -16   3  176.58   15.80
   0 -16  -3  188.68   18.00
   0 -16   3  181.88   18.30
   0 -16  -3  167.28   15.70
   0 -16  -3  184.28   19.20
   0  16  -3  186.88   15.70
   0  16  -3  183.28   18.60
   0  16  -3  193.68   16.20
   0  16   3  169.18   16.10
   0  16   3  175.98   15.90
   0  16   3  185.98   16.80
   1 -16   3  142.59   13.30
  -1 -16  -3  166.48   17.20
   1 -16   3  165.28   19.30
   1 -16   3  152.98   18.20
   1 -16   3  182.78   17.70
   1 -16   3  171.38   13.00
  -1 -16  -3  172.78   18.40
  -1 -16  -3  148.69   16.80
  -1  16  -3  153.98   16.60
   1  16   3  144.39   15.40
  -1  16  -3  139.19   13.30
  -1  16  -3  170.88   13.00
   1  16   3  155.88   15.50
   2 -16   3  581.44   51.09
   2 -16   3  616.94   52.99
   2 -16   3  660.53   51.69
  -2 -16  -3  634.24   51.89
  -2 -16  -3  665.13   51.09
  -2 -16  -3  653.13   52.09
  -2  16  -3  648.44   50.19
  -2  16  -3  659.53   51.39
   2  16   3  683.73   50.89
  -2  16  -3  701.13   48.00
   3 -16   3   57.79    7.40
  -3 -16  -3   54.99   13.20
   3 -16   3   37.00   12.60
  -3 -16  -3   77.29   16.50
  -3 -16  -3   37.30   14.50
   3 -16   3   87.99   18.40
   3 -16   3   74.59    7.50
  -3  16  -3   49.40   14.00
  -3  16  -3   82.79   11.00
  -3  16  -3   94.69    8.00
   3  16   3   67.89   13.60
  -4 -16  -3   49.40   14.60
[truncated: 1,684,099 more chars]
