# Supplementary material for: Catalytic Asymmetric β‐Oxygen Elimination
Source: Angew Chem Int Ed Engl. 2022 Mar 25;61(22):e202114044. doi: 10.1002/anie.202114044 (PMC9314826; doi:10.1002/anie.202114044)
Supplement: Supplementary file 3 — Supporting Information [file ANIE-61-0-s002.cif]

data_Streuff_cmIV_703FI
_publ_section_references
;
Sheldrick, G.M. (2015). Acta Cryst. A71, 3-8.
Sheldrick, G.M. (2015). Acta Cryst. C71, 3-8.
;
_database_code_depnum_ccdc_archive 2027182
_audit_contact_author_address
;
Albert-Ludwigs-Universita\"t Freiburg
Institut fu\"r Anorganische und Analytische Chemie
Albertstra\&se 21
Freiburg i. Br.
79104
Germany
;
_audit_contact_author_email       daniel.kratzert@ac.uni-freiburg.de
_audit_contact_author_name        'Dr. Daniel Kratzert'
_audit_contact_author_phone       +497612036156
_publ_contact_author_id_orcid     https://orcid.org/0000-0003-0970-9780
_audit_creation_method
;
FinalCif V68 by Daniel Kratzert, Freiburg 2019,
https://github.com/dkratzert/FinalCif
;
_shelx_SHELXL_version_number      '2018/3'
_chemical_name_systematic         ?
_chemical_name_common             ?
_chemical_formula_sum             'C11 H14 O2'
_chemical_formula_moiety          'C11 H14 O2'
_chemical_formula_weight          178.22
_chemical_melting_point           ?
_space_group_crystal_system       monoclinic
_space_group_IT_number            14
_space_group_name_H-M_alt         'P 21/c'
_space_group_name_Hall            '-P 2ybc'
_shelx_space_group_comment
;
The symmetry employed for this shelxl refinement is uniquely defined
by the following loop, which should always be used as a source of
symmetry information in preference to the above space-group names.
They are only intended as comments.
;

loop_
_space_group_symop_operation_xyz
'x, y, z'
'-x, y+1/2, -z+1/2'
'-x, -y, -z'
'x, -y-1/2, z-1/2'

_cell_length_a                    18.811(3)
_cell_length_b                    5.4771(10)
_cell_length_c                    9.2189(16)
_cell_angle_alpha                 90
_cell_angle_beta                  97.513(6)
_cell_angle_gamma                 90
_cell_volume                      941.7(3)
_cell_formula_units_Z             4
_cell_measurement_temperature     100(2)
_cell_measurement_reflns_used     9933
_cell_measurement_theta_min       2.184
_cell_measurement_theta_max       27.9065
_exptl_crystal_description        block
_exptl_crystal_colour             colourless
_exptl_crystal_recrystallization_method 'The compound was crystallized from toluene at 23 \%C'
_exptl_crystal_density_meas       ?
_exptl_crystal_density_method     ?
_exptl_crystal_density_diffrn     1.257
_exptl_crystal_F_000              384
_exptl_crystal_size_max           0.320
_exptl_crystal_size_mid           0.170
_exptl_crystal_size_min           0.160
_exptl_absorpt_coefficient_mu     0.085
_exptl_absorpt_correction_type    multi-scan
_exptl_absorpt_correction_T_min   0.6818
_exptl_absorpt_correction_T_max   0.8621
_exptl_absorpt_process_details
;
SADABS-2016/2 - Bruker AXS area detector scaling and absorption correction:
Krause, L., Herbst-Irmer, R., Sheldrick G.M. & Stalke D., J. Appl. Cryst. 48
(2015) 3-10
;
_exptl_absorpt_special_details    ?
_shelx_estimated_absorpt_T_min    0.973
_shelx_estimated_absorpt_T_max    0.987
_exptl_transmission_factor_min    ?
_exptl_transmission_factor_max    ?
_exptl_special_details            ?
_diffrn_ambient_temperature       100(2)
_diffrn_ambient_environment       N~2~
_diffrn_radiation_type            MoK\a
_diffrn_radiation_wavelength      0.71073
_diffrn_radiation_monochromator   'mirror optics'
_olex2_diffrn_ambient_temperature_device 'Oxford Cryostream 800'
_diffrn_radiation_probe           x-ray
_diffrn_source                    'microfocus sealed X-ray tube'
_diffrn_source_type               'Incoatec I\ms'
_diffrn_source_voltage            50.0
_diffrn_source_current            0.6
_diffrn_detector                  CPAD
_diffrn_detector_type             'Bruker PHOTON III'
_diffrn_detector_area_resol_mean  7.41
_diffrn_measurement_device        'three-circle diffractometer'
_diffrn_measurement_device_type   'Bruker D8 VENTURE dual wavelength Mo/Cu'
_diffrn_measurement_method        '\w and \f scans'
_diffrn_measurement_specimen_support 'MiTeGen micromount'
_diffrn_reflns_number             19228
_diffrn_reflns_av_unetI/netI      0.0164
_diffrn_reflns_av_R_equivalents   0.0333
_diffrn_reflns_theta_min          1.092
_diffrn_reflns_theta_max          27.920
_diffrn_reflns_theta_full         25.242
_diffrn_reflns_limit_h_min        -24
_diffrn_reflns_limit_h_max        24
_diffrn_reflns_limit_k_min        -7
_diffrn_reflns_limit_k_max        7
_diffrn_reflns_limit_l_min        -12
_diffrn_reflns_limit_l_max        12
_diffrn_measured_fraction_theta_max 0.996
_diffrn_measured_fraction_theta_full 0.997
_diffrn_reflns_Laue_measured_fraction_max 0.996
_diffrn_reflns_Laue_measured_fraction_full 0.997
_diffrn_reflns_point_group_measured_fraction_max 0.996
_diffrn_reflns_point_group_measured_fraction_full 0.997
_reflns_number_total              2235
_reflns_number_gt                 2063
_reflns_threshold_expression      'I > 2\s(I)'
_reflns_Friedel_coverage          0.000
_reflns_Friedel_fraction_max      .
_reflns_Friedel_fraction_full     .
_reflns_special_details
;
 Reflections were merged by SHELXL according to the crystal
 class for the calculation of statistics and refinement.
 
 _reflns_Friedel_fraction is defined as the number of unique
 Friedel pairs measured divided by the number that would be
 possible theoretically, ignoring centric projections and
 systematic absences.
;
_computing_data_collection        'Bruker BIS 2018.9.0.3/05-Dec-2018 && APEX3_2019.1-0'
_computing_cell_refinement        'SAINT V8.40A'
_computing_data_reduction         'SAINT V8.40A'
_computing_structure_solution     'SHELXT 2014/5 (Sheldrick, 2014)'
_computing_structure_refinement   'SHELXL-2018/3 (Sheldrick, 2018)'
_computing_molecular_graphics     ?
_computing_publication_material   ?
_refine_special_details           ?
_refine_ls_structure_factor_coef  Fsqd
_refine_ls_matrix_type            full
_refine_ls_weighting_scheme       calc
_refine_ls_weighting_details      'w=1/[\s^2^(Fo^2^)+(0.0531P)^2^+0.4415P] where P=(Fo^2^+2Fc^2^)/3'
_atom_sites_solution_primary      direct
_atom_sites_solution_secondary    ?
_atom_sites_solution_hydrogens    geom
_refine_ls_hydrogen_treatment     mixed
_refine_ls_number_reflns          2235
_refine_ls_number_parameters      122
_refine_ls_number_restraints      0
_refine_ls_R_factor_all           0.0416
_refine_ls_R_factor_gt            0.0388
_refine_ls_wR_factor_ref          0.1091
_refine_ls_wR_factor_gt           0.1064
_refine_ls_goodness_of_fit_ref    1.089
_refine_ls_restrained_S_all       1.089
_refine_ls_shift/su_max           0.000
_refine_ls_shift/su_mean          0.000
_refine_diff_density_max          0.399
_refine_diff_density_min          -0.191
_refine_diff_density_rms          0.043
_refine_ls_extinction_method      none
_refine_ls_extinction_coef        .

loop_
_atom_type_symbol
_atom_type_description
_atom_type_scat_dispersion_real
_atom_type_scat_dispersion_imag
_atom_type_scat_source
'C' 'C' 0.0033 0.0016 'International Tables Vol C Tables 4.2.6.8 and 6.1.1.4'
'H' 'H' 0.0000 0.0000 'International Tables Vol C Tables 4.2.6.8 and 6.1.1.4'
'O' 'O' 0.0106 0.0060 'International Tables Vol C Tables 4.2.6.8 and 6.1.1.4'

_geom_special_details
;
 All esds (except the esd in the dihedral angle between two l.s. planes)
 are estimated using the full covariance matrix.  The cell esds are taken
 into account individually in the estimation of esds in distances, angles
 and torsion angles; correlations between esds in cell parameters are only
 used when they are defined by crystal symmetry.  An approximate (isotropic)
 treatment of cell esds is used for estimating esds involving l.s. planes.
;

loop_
_atom_site_label
_atom_site_type_symbol
_atom_site_fract_x
_atom_site_fract_y
_atom_site_fract_z
_atom_site_U_iso_or_equiv
_atom_site_adp_type
_atom_site_occupancy
_atom_site_site_symmetry_order
_atom_site_calc_flag
_atom_site_refinement_flags_posn
_atom_site_refinement_flags_adp
_atom_site_refinement_flags_occupancy
_atom_site_disorder_assembly
_atom_site_disorder_group
O1 O 0.57944(4) 0.24962(14) 0.46210(9) 0.01626(19) Uani 1 1 d . . . . .
H1A H 0.5401(9) 0.298(2) 0.4862(12) 0.024 Uiso 1 1 calc R U . . .
C1 C 0.59612(5) 0.3885(2) 0.33887(11) 0.0142(2) Uani 1 1 d . . . . .
H1 H 0.558341 0.371884 0.252445 0.017 Uiso 1 1 calc R U . . .
O2 O 0.55518(4) 0.75425(15) 0.45443(10) 0.0184(2) Uani 1 1 d . . . . .
H2A H 0.5608(5) 0.911(4) 0.4630(16) 0.028 Uiso 1 1 calc R U . . .
C2 C 0.61066(5) 0.65489(19) 0.38138(12) 0.0136(2) Uani 1 1 d . . . . .
H2 H 0.614430 0.752413 0.291005 0.016 Uiso 1 1 calc R U . . .
C5 C 0.66945(6) 0.3095(2) 0.30412(12) 0.0155(2) Uani 1 1 d . . . . .
H5A H 0.678753 0.375230 0.208357 0.019 Uiso 1 1 calc R U . . .
H5AB H 0.673109 0.129241 0.301947 0.019 Uiso 1 1 calc R U . . .
C4 C 0.72292(5) 0.4176(2) 0.43008(11) 0.0143(2) Uani 1 1 d . . . . .
H4 H 0.726789 0.300012 0.513729 0.017 Uiso 1 1 calc R U . . .
C3 C 0.68416(6) 0.6501(2) 0.47621(12) 0.0160(2) Uani 1 1 d . . . . .
H3A H 0.678290 0.642700 0.581286 0.019 Uiso 1 1 calc R U . . .
H3AB H 0.712011 0.798263 0.458920 0.019 Uiso 1 1 calc R U . . .
C9 C 0.93530(6) 0.5140(3) 0.30990(15) 0.0266(3) Uani 1 1 d . . . . .
H9 H 0.982021 0.532926 0.282894 0.032 Uiso 1 1 calc R U . . .
C8 C 0.88101(6) 0.6728(2) 0.25591(14) 0.0235(3) Uani 1 1 d . . . . .
H8 H 0.890455 0.801574 0.192075 0.028 Uiso 1 1 calc R U . . .
C7 C 0.81254(6) 0.6438(2) 0.29524(13) 0.0187(2) Uani 1 1 d . . . . .
H7 H 0.775536 0.753599 0.257850 0.022 Uiso 1 1 calc R U . . .
C6 C 0.79740(6) 0.4556(2) 0.38882(12) 0.0150(2) Uani 1 1 d . . . . .
C10 C 0.92133(7) 0.3274(3) 0.40332(16) 0.0279(3) Uani 1 1 d . . . . .
H10 H 0.958665 0.219045 0.441028 0.034 Uiso 1 1 calc R U . . .
C11 C 0.85274(6) 0.2977(2) 0.44237(14) 0.0218(3) Uani 1 1 d . . . . .
H11 H 0.843631 0.168499 0.506162 0.026 Uiso 1 1 calc R U . . .

loop_
_atom_site_aniso_label
_atom_site_aniso_U_11
_atom_site_aniso_U_22
_atom_site_aniso_U_33
_atom_site_aniso_U_23
_atom_site_aniso_U_13
_atom_site_aniso_U_12
O1 0.0150(4) 0.0134(4) 0.0224(4) 0.0012(3) 0.0102(3) -0.0006(3)
C1 0.0131(5) 0.0150(5) 0.0154(5) -0.0014(4) 0.0052(4) -0.0025(4)
O2 0.0146(4) 0.0121(4) 0.0308(5) -0.0010(3) 0.0119(3) 0.0002(3)
C2 0.0122(5) 0.0126(5) 0.0173(5) 0.0001(4) 0.0067(4) -0.0009(4)
C5 0.0148(5) 0.0148(5) 0.0182(5) -0.0042(4) 0.0074(4) -0.0025(4)
C4 0.0125(5) 0.0157(5) 0.0156(5) 0.0009(4) 0.0054(4) 0.0002(4)
C3 0.0136(5) 0.0167(5) 0.0186(5) -0.0047(4) 0.0050(4) -0.0014(4)
C9 0.0133(5) 0.0324(7) 0.0358(7) -0.0053(5) 0.0096(5) -0.0029(5)
C8 0.0197(6) 0.0260(6) 0.0262(6) 0.0012(5) 0.0085(5) -0.0064(5)
C7 0.0143(5) 0.0208(6) 0.0214(5) 0.0033(4) 0.0041(4) 0.0000(4)
C6 0.0127(5) 0.0163(5) 0.0167(5) -0.0017(4) 0.0042(4) -0.0005(4)
C10 0.0158(5) 0.0272(7) 0.0410(7) 0.0004(6) 0.0045(5) 0.0065(5)
C11 0.0184(5) 0.0192(6) 0.0282(6) 0.0034(5) 0.0050(5) 0.0028(4)

loop_
_geom_bond_atom_site_label_1
_geom_bond_atom_site_label_2
_geom_bond_distance
_geom_bond_site_symmetry_2
_geom_bond_publ_flag
O1 C1 1.4355(13) . ?
O1 H1A 0.843(17) . ?
C1 C5 1.5192(14) . ?
C1 C2 1.5263(15) . ?
C1 H1 1.0000 . ?
O2 C2 1.4221(12) . ?
O2 H2A 0.865(19) . ?
C2 C3 1.5363(15) . ?
C2 H2 1.0000 . ?
C5 C4 1.5510(15) . ?
C5 H5A 0.9900 . ?
C5 H5AB 0.9900 . ?
C4 C6 1.5133(14) . ?
C4 C3 1.5543(15) . ?
C4 H4 1.0000 . ?
C3 H3A 0.9900 . ?
C3 H3AB 0.9900 . ?
C9 C10 1.383(2) . ?
C9 C8 1.3838(19) . ?
C9 H9 0.9500 . ?
C8 C7 1.3920(15) . ?
C8 H8 0.9500 . ?
C7 C6 1.3970(16) . ?
C7 H7 0.9500 . ?
C6 C11 1.3933(16) . ?
C10 C11 1.3936(17) . ?
C10 H10 0.9500 . ?
C11 H11 0.9500 . ?

loop_
_geom_angle_atom_site_label_1
_geom_angle_atom_site_label_2
_geom_angle_atom_site_label_3
_geom_angle
_geom_angle_site_symmetry_1
_geom_angle_site_symmetry_3
_geom_angle_publ_flag
C1 O1 H1A 109.5 . . ?
O1 C1 C5 108.33(9) . . ?
O1 C1 C2 110.71(8) . . ?
C5 C1 C2 100.91(8) . . ?
O1 C1 H1 112.1 . . ?
C5 C1 H1 112.1 . . ?
C2 C1 H1 112.1 . . ?
C2 O2 H2A 109.5 . . ?
O2 C2 C1 111.68(8) . . ?
O2 C2 C3 113.49(9) . . ?
C1 C2 C3 104.34(8) . . ?
O2 C2 H2 109.1 . . ?
C1 C2 H2 109.1 . . ?
C3 C2 H2 109.1 . . ?
C1 C5 C4 104.55(8) . . ?
C1 C5 H5A 110.8 . . ?
C4 C5 H5A 110.8 . . ?
C1 C5 H5AB 110.8 . . ?
C4 C5 H5AB 110.8 . . ?
H5A C5 H5AB 108.9 . . ?
C6 C4 C5 113.30(8) . . ?
C6 C4 C3 116.03(9) . . ?
C5 C4 C3 103.66(8) . . ?
C6 C4 H4 107.8 . . ?
C5 C4 H4 107.8 . . ?
C3 C4 H4 107.8 . . ?
C2 C3 C4 106.13(8) . . ?
C2 C3 H3A 110.5 . . ?
C4 C3 H3A 110.5 . . ?
C2 C3 H3AB 110.5 . . ?
C4 C3 H3AB 110.5 . . ?
H3A C3 H3AB 108.7 . . ?
C10 C9 C8 119.80(11) . . ?
C10 C9 H9 120.1 . . ?
C8 C9 H9 120.1 . . ?
C9 C8 C7 119.92(12) . . ?
C9 C8 H8 120.0 . . ?
C7 C8 H8 120.0 . . ?
C8 C7 C6 121.03(11) . . ?
C8 C7 H7 119.5 . . ?
C6 C7 H7 119.5 . . ?
C11 C6 C7 118.26(10) . . ?
C11 C6 C4 119.92(10) . . ?
C7 C6 C4 121.80(10) . . ?
C9 C10 C11 120.30(12) . . ?
C9 C10 H10 119.8 . . ?
C11 C10 H10 119.8 . . ?
C6 C11 C10 120.67(12) . . ?
C6 C11 H11 119.7 . . ?
C10 C11 H11 119.7 . . ?

loop_
_geom_torsion_atom_site_label_1
_geom_torsion_atom_site_label_2
_geom_torsion_atom_site_label_3
_geom_torsion_atom_site_label_4
_geom_torsion
_geom_torsion_site_symmetry_1
_geom_torsion_site_symmetry_2
_geom_torsion_site_symmetry_3
_geom_torsion_site_symmetry_4
_geom_torsion_publ_flag
O1 C1 C2 O2 -50.53(11) . . . . ?
C5 C1 C2 O2 -165.06(9) . . . . ?
O1 C1 C2 C3 72.44(10) . . . . ?
C5 C1 C2 C3 -42.09(10) . . . . ?
O1 C1 C5 C4 -72.14(10) . . . . ?
C2 C1 C5 C4 44.17(10) . . . . ?
C1 C5 C4 C6 -155.71(9) . . . . ?
C1 C5 C4 C3 -29.10(10) . . . . ?
O2 C2 C3 C4 146.18(9) . . . . ?
C1 C2 C3 C4 24.39(10) . . . . ?
C6 C4 C3 C2 127.59(9) . . . . ?
C5 C4 C3 C2 2.73(11) . . . . ?
C10 C9 C8 C7 -0.3(2) . . . . ?
C9 C8 C7 C6 -0.07(19) . . . . ?
C8 C7 C6 C11 0.20(18) . . . . ?
C8 C7 C6 C4 -178.58(11) . . . . ?
C5 C4 C6 C11 -105.48(12) . . . . ?
C3 C4 C6 C11 134.76(11) . . . . ?
C5 C4 C6 C7 73.28(14) . . . . ?
C3 C4 C6 C7 -46.48(14) . . . . ?
C8 C9 C10 C11 0.5(2) . . . . ?
C7 C6 C11 C10 0.01(18) . . . . ?
C4 C6 C11 C10 178.81(11) . . . . ?
C9 C10 C11 C6 -0.4(2) . . . . ?

loop_
_geom_hbond_atom_site_label_D
_geom_hbond_atom_site_label_H
_geom_hbond_atom_site_label_A
_geom_hbond_distance_DH
_geom_hbond_distance_HA
_geom_hbond_distance_DA
_geom_hbond_angle_DHA
_geom_hbond_site_symmetry_A
_geom_hbond_publ_flag
O1 H1A O2 0.84 1.96 2.7413(12) 153.5 3_666 yes
O2 H2A O1 0.87 1.89 2.7507(12) 173.0 1_565 yes

_shelx_res_file
;
TITL Streuff_cmIV_703FI_0m_a.res in P2(1)/c
    Streuff_cmIV_703FI_0m_a.res
    created by SHELXL-2018/3 at 13:03:19 on 03-Sep-2020
REM Old TITL Integration of Streuff_cmIV_703FI
REM SHELXT solution in P2(1)/c
REM R1 0.119,  Rweak 0.002,  Alpha 0.022,  Orientation a'=c, b'=-b, c'=a
REM Formula found by SHELXT:  C11 O2
CELL  0.71073  18.8108   5.4771   9.2189   90.000   97.513   90.000
ZERR    4.000   0.0033   0.0010   0.0016    0.000    0.006    0.000
LATT  1
SYMM -X, 1/2+Y, 1/2-Z
SFAC C H O
UNIT 44 56 8
TEMP -173.150
SIZE 0.160 0.170 0.320
L.S. 10
BOND $H
LIST 4
ACTA
CONF
REM Instructions for potential hydrogen bonds
EQIV $1 -x+1, -y+1, -z+1
HTAB O1 O2_$1
EQIV $2 x, y+1, z
HTAB O2 O1_$2
FMAP 2
PLAN 20
WGHT    0.053100    0.441500
FVAR       1.21444
O1    3    0.579439    0.249615    0.462101    11.00000    0.01500    0.01340 =
         0.02243    0.00125    0.01021   -0.00064
AFIX 148
H1A   2    0.540057    0.297694    0.486164    11.00000   -1.50000
AFIX   0
C1    1    0.596118    0.388480    0.338871    11.00000    0.01308    0.01501 =
         0.01538   -0.00140    0.00524   -0.00252
AFIX  13
H1    2    0.558341    0.371884    0.252445    11.00000   -1.20000
AFIX   0
O2    3    0.555182    0.754245    0.454430    11.00000    0.01465    0.01206 =
         0.03082   -0.00101    0.01190    0.00023
AFIX 148
H2A   2    0.560825    0.910638    0.463036    11.00000   -1.50000
AFIX   0
C2    1    0.610658    0.654891    0.381383    11.00000    0.01219    0.01265 =
         0.01726    0.00008    0.00672   -0.00090
AFIX  13
H2    2    0.614430    0.752413    0.291005    11.00000   -1.20000
AFIX   0
C5    1    0.669445    0.309485    0.304118    11.00000    0.01484    0.01483 =
         0.01819   -0.00424    0.00737   -0.00251
AFIX  23
H5A   2    0.678753    0.375230    0.208357    11.00000   -1.20000
H5AB  2    0.673109    0.129241    0.301947    11.00000   -1.20000
AFIX   0
C4    1    0.722924    0.417594    0.430083    11.00000    0.01247    0.01570 =
         0.01563    0.00085    0.00542    0.00016
AFIX  13
H4    2    0.726789    0.300012    0.513729    11.00000   -1.20000
AFIX   0
C3    1    0.684155    0.650129    0.476212    11.00000    0.01360    0.01671 =
         0.01858   -0.00471    0.00501   -0.00139
AFIX  23
H3A   2    0.678290    0.642700    0.581286    11.00000   -1.20000
H3AB  2    0.712011    0.798263    0.458920    11.00000   -1.20000
AFIX   0
C9    1    0.935297    0.513952    0.309900    11.00000    0.01326    0.03242 =
         0.03578   -0.00532    0.00959   -0.00291
AFIX  43
H9    2    0.982021    0.532926    0.282894    11.00000   -1.20000
AFIX   0
C8    1    0.881009    0.672824    0.255908    11.00000    0.01972    0.02602 =
         0.02620    0.00122    0.00849   -0.00637
AFIX  43
H8    2    0.890455    0.801574    0.192075    11.00000   -1.20000
AFIX   0
C7    1    0.812543    0.643771    0.295235    11.00000    0.01434    0.02078 =
         0.02144    0.00328    0.00407   -0.00001
AFIX  43
H7    2    0.775536    0.753599    0.257850    11.00000   -1.20000
AFIX   0
C6    1    0.797399    0.455635    0.388821    11.00000    0.01270    0.01633 =
         0.01668   -0.00170    0.00425   -0.00053
C10   1    0.921329    0.327409    0.403323    11.00000    0.01576    0.02719 =
         0.04105    0.00044    0.00449    0.00653
AFIX  43
H10   2    0.958665    0.219045    0.441028    11.00000   -1.20000
AFIX   0
C11   1    0.852743    0.297725    0.442374    11.00000    0.01840    0.01919 =
         0.02822    0.00342    0.00503    0.00281
AFIX  43
H11   2    0.843631    0.168499    0.506162    11.00000   -1.20000
AFIX   0
HKLF 4


REM  Streuff_cmIV_703FI_0m_a.res in P2(1)/c
REM wR2 = 0.109055, GooF = S = 1.08888, Restrained GooF = 1.08888 for all data
REM R1 = 0.038756 for 2063 Fo > 4sig(Fo) and 0.041574 for all 2235 data
REM 122 parameters refined using 0 restraints

END

WGHT      0.0531      0.4415

REM Highest difference peak  0.399,  deepest hole -0.191,  1-sigma level  0.043
Q1    1   0.5999  0.5217  0.3604  11.00000  0.05    0.40
Q2    1   0.6463  0.6581  0.4285  11.00000  0.05    0.39
Q3    1   0.6299  0.3462  0.3211  11.00000  0.05    0.36
Q4    1   0.6964  0.3621  0.3645  11.00000  0.05    0.34
Q5    1   0.7599  0.4421  0.4113  11.00000  0.05    0.33
Q6    1   0.7034  0.5340  0.4536  11.00000  0.05    0.31
Q7    1   0.8496  0.6639  0.2929  11.00000  0.05    0.30
Q8    1   0.8228  0.3585  0.4012  11.00000  0.05    0.30
Q9    1   0.8066  0.5483  0.3415  11.00000  0.05    0.29
Q10   1   0.9030  0.5710  0.2868  11.00000  0.05    0.24
Q11   1   0.8861  0.3242  0.4280  11.00000  0.05    0.22
Q12   1   0.9282  0.4526  0.3826  11.00000  0.05    0.22
Q13   1   0.9205  0.4080  0.3462  11.00000  0.05    0.20
Q14   1   0.5835  0.6988  0.4177  11.00000  0.05    0.18
Q15   1   0.5865  0.3283  0.4027  11.00000  0.05    0.17
Q16   1   0.5790  0.0875  0.4555  11.00000  0.05    0.15
Q17   1   0.7219  0.7950  0.5146  11.00000  0.05    0.15
Q18   1   0.5106  0.7097  0.4004  11.00000  0.05    0.15
Q19   1   0.6621  0.1592  0.2470  11.00000  0.05    0.14
Q20   1   0.5634  0.3687  0.2916  11.00000  0.05    0.14
;
_shelx_res_checksum               84449
_shelx_hkl_file
;
   0   0  -1    0.20    0.36
   0   0  -1    0.20    0.37
   0   0   1    0.07    0.25
   0   0   1   -0.17    0.21
   0   0   1    0.16    0.21
   0   0   1    0.03    0.23
   0   0   1    0.42    0.28
   0   0   1    0.57    0.38
   0   0   1   -0.27    0.34
   0   0  -1   -0.01    0.27
   0   0  -1   -0.02    0.22
   0   0  -1    0.41    0.23
   0   0  -1    0.01    0.22
   0   0  -1    0.07    0.23
   0   0   2 1488.54   54.37
   0   0  -2 1382.60   54.70
   0   0  -2 1469.11   54.32
   0   0  -2 1481.75   54.37
   0   0  -2 1330.02   54.64
   0   0   2 1383.54   54.36
   0   0  -2 1444.07   54.26
   0   0   2 1530.40   54.51
   0   0   2 1428.75   54.73
   0   0  -3    0.63    0.52
   0   0  -3    1.35    0.86
   0   0  -3    0.15    0.62
   0   0   3    0.22    0.54
   0   0   3   -0.53    0.53
   0   0  -3    1.00    0.84
   0   0  -3   -0.51    0.53
   0   0  -4  708.09   27.03
   0   0  -4  721.89   27.24
   0   0  -4  719.21   27.22
   0   0   4  710.92   27.23
   0   0  -4  675.76   27.78
   0   0  -4  701.35   27.92
   0   0   4  679.67   27.27
   0   0  -5    1.73    0.99
   0   0   5    2.35    1.07
   0   0  -5    1.46    1.32
   0   0   5    2.92    1.16
   0   0  -5    2.35    1.30
   0   0  -5    2.72    1.13
   0   0  -5    3.25    0.98
   0   0  -6  138.34    6.24
   0   0  -6  147.97    6.55
   0   0  -6  127.12    7.10
   0   0  -6  139.77    6.58
   0   0   6  138.77    6.54
   0   0   6  137.17    6.66
   0   0  -6  141.52    7.40
   0   0  -7    5.87    1.58
   0   0  -7    4.82    1.96
   0   0   7    4.26    1.49
   0   0   7    5.97    1.49
   0   0  -7    5.20    1.37
   0   0  -7    1.52    1.12
   0   0   7    6.39    1.51
   0   0  -7    3.85    1.63
   0   0   8  315.33   13.34
   0   0  -8  312.43   12.95
   0   0  -8  307.91   13.19
   0   0   8  310.26   13.42
   0   0   8  294.57   13.48
   0   0  -8  311.22   13.53
   0   0   9    1.82    1.31
   0   0  -9   -0.01    1.15
   0   0  -9    2.52    1.75
   0   0 -10    0.93    1.29
   0   0 -10   -0.80    1.74
   0   0  10    2.32    1.63
   0   0 -11    3.33    2.10
   0   0 -11    0.14    1.31
   0   0  11    2.16    1.73
   0   0  12  119.63    7.29
   0   0 -12  119.11    6.56
   0   1   0    0.51    0.53
   0   1   0    0.41    0.60
   0   1   0    0.59    0.47
   0   1   0   -0.18    0.63
   0   1   0   -1.03    0.78
   0   1   0    0.08    0.36
   0   1   1 8825.65  353.09
   0   1  -1 9311.54  353.64
   0   1  -1 9437.96  352.55
   0   1  -1 8998.40  353.03
   0   1  -1 9790.66  352.40
   0   1   1 9782.72  353.43
   0   1   1 9394.59  352.95
   0   1   1 9663.46  352.20
   0   1  -1 9777.42  353.56
   0   1   1 9405.73  352.94
   0   1   1 9121.46  356.69
   0  -1   1 9255.38  353.60
   0  -1  -1 9390.61  352.09
   0  -1   1 9405.93  352.87
   0  -1   1 8530.37  352.09
   0  -1  -1 9631.67  352.92
   0  -1  -1 9625.29  353.24
   0  -1   1 9245.87  352.26
   0  -1  -1 9999.00  352.16
   0  -1  -1 9054.22  357.50
   0  -1  -1 9121.69  357.07
   0  -1  -1 9048.97  352.39
   0   1  -2 1204.25   44.83
   0   1   2 1125.36   44.79
   0   1   2 1145.14   45.69
   0   1  -2 1131.60   44.07
   0   1   2 1158.29   44.33
   0   1  -2 1186.96   44.17
   0   1  -2 1166.29   44.62
   0  -1  -2 1121.71   45.61
   0  -1   2 1261.25   44.24
   0  -1  -2 1184.90   44.14
   0  -1   2 1200.65   44.45
   0  -1  -2 1172.92   44.53
   0  -1  -2 1148.24   45.64
   0   1  -3 2255.79   79.22
   0   1   3 2107.26   79.29
   0   1   3 2015.86   79.79
   0   1  -3 2095.92   79.79
   0   1  -3 2089.14   79.59
   0   1   3 2034.41   80.84
   0   1  -3 2145.53   79.03
   0  -1  -3 1946.67   80.69
   0  -1  -3 2094.79   79.45
   0  -1  -3 2052.74   80.79
   0  -1   3 2182.88   78.96
   0  -1  -3 2131.74   79.04
   0   1   4  149.67    7.14
   0   1   4  145.29    6.50
   0   1  -4  149.16    6.92
   0   1  -4  159.08    7.14
   0   1  -4  155.33    6.19
   0   1   4  158.91    5.84
   0   1   4  151.21    8.28
   0  -1   4  145.94    6.61
   0  -1   4  146.31    6.18
   0  -1  -4  155.13    6.69
   0  -1  -4  142.76    8.08
   0  -1  -4  149.49    5.97
   0  -1  -4  134.83    8.02
   0  -1  -4  151.06    6.30
   0   1   5    0.04    1.13
   0   1  -5    0.58    1.10
   0   1  -5    0.70    0.65
   0   1   5    1.16    0.95
   0   1  -5    3.56    1.37
   0   1   5    1.48    0.64
   0  -1   5    1.28    1.04
   0  -1  -5    2.22    0.65
   0  -1  -5    0.89    1.51
   0  -1   5    1.23    0.74
   0  -1  -5   -0.65    0.80
   0  -1  -5    0.64    1.53
   0  -1  -5    1.79    1.01
   0   1   6    1.00    1.34
   0   1  -6    1.36    1.29
   0   1   6    1.33    0.90
   0   1  -6   -1.30    1.07
   0   1  -6    4.81    0.91
   0   1   6    0.85    0.71
   0  -1   6   -0.74    0.94
   0  -1  -6    0.91    0.67
   0  -1  -6    0.68    1.59
   0  -1  -6    0.31    0.93
   0  -1  -6   -0.42    0.90
   0   1   7   94.55    5.67
   0   1  -7   92.32    5.47
   0   1   7   88.76    4.93
   0   1  -7   94.46    4.45
   0   1  -7   98.07    5.52
   0  -1   7   87.93    5.09
   0  -1  -7   85.46    4.80
   0  -1  -7   87.51    4.90
   0  -1   7   91.96    4.70
   0  -1  -7   85.55    6.32
   0   1  -8   -0.75    1.45
   0   1  -8    1.24    1.77
   0   1   8    1.58    1.34
   0   1   8    2.19    1.80
   0   1  -8   -0.07    0.94
   0  -1  -8    1.72    1.44
   0  -1  -8    0.07    1.81
   0  -1  -8    3.23    1.54
   0  -1   8    1.14    1.52
   0  -1   8   -0.17    1.42
   0   1  -9   14.89    1.88
   0   1   9   13.00    2.72
   0   1  -9   17.87    3.04
   0   1  -9   13.50    2.47
   0   1   9   13.07    2.29
   0  -1   9   14.88    2.66
   0  -1   9   12.52    2.35
   0  -1  -9   15.01    2.40
   0  -1  -9   17.34    2.36
   0   1  10  216.75   11.92
   0   1 -10  222.30    9.91
   0   1  10  221.07   10.72
   0   1 -10  229.67   11.39
   0  -1  10  233.35   10.92
   0  -1 -10  236.24   11.03
   0  -1 -10  215.25   10.30
   0   1 -11   13.77    3.09
   0   1  11   12.86    2.57
   0  -1 -11    9.80    2.18
   0  -1  11   13.27    2.60
   0   2   0 7601.18  302.60
   0   2   0 8104.56  302.36
   0   2   0 8021.78  302.17
   0   2   0 7948.09  301.32
   0   2   0 8309.17  302.17
   0   2   0 8133.05  302.50
   0  -2   0 7844.89  303.34
   0  -2   0 8071.20  302.22
   0   2   1   69.03    5.00
   0   2  -1   79.69    3.58
   0   2  -1   72.95    3.64
   0   2   1   80.60    3.47
   0   2  -1   75.22    4.47
   0   2   1   77.31    3.63
   0   2   1   75.02    4.09
   0   2  -1   85.32    4.19
   0   2   1   76.24    3.78
   0   2  -1   73.14    3.81
   0   2   1   75.33    3.48
   0   2  -1   76.91    3.52
   0  -2  -1   77.25    3.63
   0  -2   1   76.11    3.51
   0  -2  -1   77.05    5.14
   0  -2   1   69.50    3.53
   0  -2   1   75.86    4.32
   0  -2  -1   79.68    5.07
   0  -2  -1   76.09    3.83
   0  -2  -1   78.53    3.52
   0  -2   1   76.97    4.50
   0   2   2 2405.65   88.37
   0   2  -2 2382.27   88.77
   0   2   2 2307.34   90.23
   0   2   2 2270.28   88.76
   0   2  -2 2377.47   88.46
   0   2  -2 2409.75   87.95
   0   2  -2 2342.40   88.56
   0   2   2 2350.89   87.99
   0  -2   2 2415.66   88.13
   0  -2   2 2307.93   88.52
   0  -2   2 2265.64   88.29
   0  -2  -2 2309.04   87.81
   0  -2  -2 2283.11   87.76
   0  -2  -2 2332.50   90.11
   0  -2   2 2187.15   87.75
   0  -2  -2 2224.15   90.06
   0  -2  -2 2414.14   88.35
   0   2   3 1328.01   54.69
   0   2  -3 1412.90   54.40
   0   2   3 1410.46   56.39
   0   2  -3 1491.33   53.68
   0   2  -3 1455.59   54.76
   0   2   3 1406.60   53.85
   0  -2   3 1462.97   53.31
   0  -2  -3 1413.90   54.19
   0  -2  -3 1367.24   53.16
   0  -2  -3 1445.29   53.23
   0  -2  -3 1402.20   53.50
   0  -2  -3 1333.24   56.13
   0  -2   3 1461.39   54.02
   0  -2  -3 1407.77   56.21
   0   2  -4 1469.50   54.91
   0   2   4 1399.18   56.19
   0   2   4 1423.56   57.96
   0   2  -4 1446.96   55.83
   0   2  -4 1460.39   56.15
   0   2   4 1409.67   55.19
   0  -2  -4 1416.91   57.80
   0  -2  -4 1395.03   55.50
   0  -2   4 1543.92   54.57
   0  -2  -4 1491.40   54.80
   0   2  -5   39.86    3.72
   0   2  -5   37.99    2.13
   0   2   5   38.30    3.59
   0   2  -5   37.43    3.40
   0   2   5   37.76    2.52
   0   2   5   28.64    4.19
   0  -2   5   35.05    1.83
   0  -2  -5   37.22    2.14
   0  -2  -5   33.63    2.82
   0  -2  -5   31.71    4.35
   0  -2   5   33.06    2.70
   0   2   6   26.29    3.28
   0   2  -6   26.69    3.24
   0   2   6   25.74    2.46
   0   2  -6   26.85    1.87
   0   2  -6   28.10    3.23
   0  -2   6   21.58    1.77
   0  -2  -6   27.39    2.11
   0  -2  -6   21.88    4.04
   0  -2   6   28.03    2.73
   0  -2  -6   19.93    2.30
   0   2  -7   26.76    3.48
   0   2   7   35.37    2.86
   0   2  -7   35.83    2.33
   0   2  -7   35.63    3.87
   0   2   7   29.19    3.67
   0  -2  -7   30.37    2.93
   0  -2  -7   32.71    2.57
   0  -2  -7   24.13    4.34
   0  -2   7   33.55    3.15
   0   2   8   48.88    3.76
   0   2  -8   62.05    4.95
   0   2   8   53.11    5.16
   0   2  -8   61.50    3.33
   0   2  -8   60.05    4.79
   0  -2  -8   56.71    3.62
   0  -2   8   52.08    4.13
   0  -2  -8   49.78    5.73
   0  -2   8   45.77    4.77
   0  -2  -8   54.87    4.03
   0   2   9  170.33    8.31
   0   2   9  149.56    9.35
   0   2  -9  181.63    7.59
   0   2  -9  159.36    9.00
   0   2  -9  171.72    9.17
   0  -2   9  165.82    8.47
   0  -2  -9  154.09   10.53
   0  -2  -9  167.71    8.35
   0  -2   9  161.20    9.09
   0   2 -10  103.23    7.27
   0   2  10  108.88    6.41
   0   2  10  116.60    7.71
   0   2 -10  111.06    7.23
   0  -2  10  116.81    7.40
   0  -2  10  108.57    6.64
   0  -2 -10  109.13    6.43
   0   2 -11  183.03   10.49
   0   2  11  201.89   13.09
   0   2  11  183.73    9.46
   0  -2 -11  174.00    9.18
   0  -2  11  179.02    9.58
   0   3   0    0.65    0.73
   0   3   0    1.06    1.19
   0   3   0    0.42    0.97
   0   3   0   -0.10    0.90
   0   3   0    1.45    1.11
   0   3   0    1.70    1.79
   0  -3   0    1.29    1.74
   0  -3   0    0.61    1.46
   0  -3   0    0.06    1.11
   0  -3   0   -1.13    0.98
   0   3  -1 1247.93   49.77
   0   3   1 1226.80   48.77
   0   3   1 1285.40   48.04
   0   3   1 1243.01   48.21
   0   3  -1 1216.05   48.25
   0   3  -1 1279.99   47.99
   0   3  -1 1270.44   48.15
   0   3  -1 1282.99   48.78
   0   3   1 1284.98   47.95
   0   3   1 1284.20   50.75
   0   3  -1 1247.26   48.35
   0   3   1 1296.68   48.37
   0  -3  -1 1229.77   50.50
   0  -3  -1 1262.61   48.05
   0  -3  -1 1280.32   48.38
   0  -3   1 1267.87   49.46
   0  -3   1 1271.57   47.99
   0  -3   1 1255.04   49.73
   0  -3   1 1128.97   48.09
   0  -3  -1 1241.03   48.21
   0   3  -2  130.28    5.74
   0   3   2  111.37    6.48
   0   3  -2  133.39    5.75
   0   3   2  130.84    5.63
   0   3   2  122.06    8.11
   0   3  -2  122.03    6.78
   0   3   2  120.14    5.54
   0   3  -2  129.95    6.62
   0   3  -2  124.45    6.18
   0   3   2  127.24    6.10
   0  -3  -2  120.77    5.54
   0  -3   2  117.23    5.53
   0  -3  -2  122.69    5.50
   0  -3   2  123.35    6.41
   0  -3   2  129.10    5.73
   0  -3   2  120.75    6.76
   0  -3  -2  122.39    8.10
   0  -3  -2  130.62    6.15
   0   3  -3  100.90    4.71
   0   3   3  112.91    7.68
   0   3   3  109.12    4.75
   0  -3   3  104.12    5.37
   0  -3   3   86.00    4.75
   0  -3   3   91.57    4.24
   0  -3  -3   94.32    4.20
   0   3  -4   49.05    3.99
   0   3   4   44.13    4.13
   0   3  -4   47.82    3.84
   0   3   4   58.51    5.86
   0   3  -4   54.38    3.00
   0   3   4   51.69    3.13
   0  -3  -4   47.53    3.58
   0  -3   4   49.26    3.27
   0  -3   4   55.88    2.34
   0  -3  -4   49.67    2.65
   0  -3  -4   50.68    5.65
   0   3   5   34.15    4.06
   0   3  -5   41.85    4.00
   0   3  -5   39.58    4.14
   0   3   5   41.40    2.80
   0   3   5   37.44    5.53
   0   3  -5   36.57    2.53
   0  -3  -5   34.34    5.44
   0  -3   5   36.77    3.03
   0  -3  -5   36.67    2.23
   0  -3  -5   36.16    3.33
   0   3  -6  156.31    6.93
   0   3  -6  151.38    8.31
   0   3  -6  152.05    8.49
   0   3   6  164.26    7.44
   0   3   6  166.83    9.05
   0  -3   6  149.85    7.51
   0  -3  -6  144.70   10.37
   0  -3  -6  152.23    6.68
   0  -3  -6  153.68    7.76
   0   3   7   31.94    3.01
   0   3  -7   32.15    3.96
   0   3  -7   29.23    2.39
   0   3  -7   26.15    3.88
   0   3   7   25.14    4.00
   0  -3  -7   26.49    5.17
   0  -3   7   25.08    2.98
   0  -3   7   28.93    3.96
   0  -3  -7   28.79    3.13
   0   3   8    2.39    1.38
   0   3  -8    3.06    2.45
   0   3   8   -2.34    2.04
   0   3  -8    0.95    2.21
   0  -3   8    3.27    2.29
   0  -3   8    0.85    1.45
   0  -3  -8   -1.74    2.19
   0  -3  -8   -0.50    1.52
   0   3   9   24.59    4.10
   0   3  -9   29.20    4.08
   0   3  -9   21.67    3.86
   0   3   9   24.61    2.92
   0  -3  -9   23.57    3.12
   0  -3   9   18.61    2.92
   0  -3   9   29.48    4.18
   0   3 -10   71.24    6.19
   0   3  10   69.33    6.96
   0   3 -10   63.15    5.83
   0   3  10   63.15    4.76
   0  -3  10   62.90    5.11
   0  -3 -10   63.74    5.15
   0  -3  10   72.08    6.12
   0   4   0    5.03    1.57
   0   4   0    6.96    2.53
   0   4   0    5.15    1.47
   0   4   0    9.40    1.89
   0   4   0    7.09    1.58
   0   4   0    5.74    1.19
   0  -4   0    7.10    1.79
   0  -4   0    6.21    1.25
   0  -4   0    6.02    2.62
   0  -4   0    8.07    1.83
   0  -4   0    7.69    1.56
   0   4  -1   52.32    4.02
   0   4  -1   52.19    5.09
   0   4   1   53.74    5.66
   0   4  -1   51.91    3.58
   0   4   1   50.99    3.45
   0   4  -1   53.80    3.55
   0   4   1   49.36    3.18
   0   4   1   51.27    4.03
   0   4  -1   53.63    3.70
   0   4  -1   54.68    3.16
   0   4   1   46.22    3.63
   0   4   1   52.38    3.06
   0  -4  -1   52.07    3.30
   0  -4  -1   52.20    3.83
   0  -4  -1   50.91    5.61
   0  -4   1   53.37    3.18
   0  -4   1   49.98    4.00
   0  -4  -1   51.70    3.48
   0  -4   1   46.26    4.95
   0  -4   1   45.55    3.49
   0   4   2  529.12   20.69
   0   4   2  513.78   20.01
   0   4  -2  479.01   20.58
   0   4   2  500.92   23.75
   0   4   2  476.97   20.01
   0   4  -2  520.71   20.30
   0   4  -2  525.24   20.29
   0   4   2  489.80   21.26
   0   4  -2  504.49   21.19
   0  -4   2  481.04   20.04
   0  -4  -2  492.76   20.04
   0  -4   2  499.96   21.89
   0  -4   2  489.15   21.40
   0  -4  -2  492.90   19.92
   0  -4   2  501.06   20.10
   0  -4  -2  513.03   23.70
   0  -4   2  498.71   21.21
   0  -4  -2  506.29   20.64
   0   4  -3   18.08    2.70
   0   4  -3   16.41    2.06
   0   4   3   14.04    2.67
   0   4   3   19.11    4.32
   0   4  -3   17.16    2.96
   0   4   3   14.02    1.79
   0  -4   3   12.39    1.59
   0  -4  -3   21.50    4.60
   0  -4  -3   15.08    1.69
   0  -4  -3   14.12    1.62
   0  -4   3   18.43    3.15
   0  -4   3   13.84    2.00
   0  -4   3   16.38    2.83
   0  -4  -3   17.74    2.66
   0   4   4  109.85    9.05
   0   4  -4  114.32    5.57
   0   4  -4  112.66    6.93
   0   4  -4  105.62    6.41
   0   4   4  105.23    5.45
   0   4   4  109.14    7.09
   0  -4   4   93.81    5.54
   0  -4  -4  109.42    6.23
   0  -4   4  114.21    7.04
   0  -4  -4  108.86    9.03
   0  -4  -4  103.08    4.99
   0   4   5    0.30    1.02
   0   4   5   -1.45    2.56
   0   4  -5    0.56    1.89
   0   4   5    0.26    1.91
   0   4  -5    1.44    1.28
   0   4  -5    2.42    1.82
   0  -4  -5    0.97    1.78
   0  -4   5   -0.21    2.01
   0  -4  -5    0.36    0.92
   0  -4  -5    1.03    2.84
   0  -4   5    0.17    1.33
   0   4  -6    3.94    2.19
   0   4   6    1.16    2.15
   0   4   6    1.82    1.26
   0   4  -6   -0.91    2.19
   0  -4  -6    1.91    1.84
   0  -4  -6   -0.87    2.89
   0  -4   6    0.36    1.95
   0  -4   6    1.72    1.59
   0   4  -7  136.74    8.60
   0   4   7  134.33    7.05
   0   4  -7  140.68    8.17
   0   4   7  129.47    8.75
   0  -4   7  126.71    8.41
   0  -4   7  133.96    7.31
   0  -4  -7  130.79    7.60
   0   4   8  101.93    7.79
   0   4  -8  106.71    7.46
   0   4   8  104.94    6.00
   0   4  -8  101.09    7.28
   0  -4   8  104.61    6.36
   0  -4   8  103.43    7.49
   0  -4  -8   86.09    6.35
   0   4   9   92.66    7.56
   0   4  -9   82.07    6.72
   0   4  -9   89.44    7.19
   0   4   9   85.68    5.66
   0  -4  -9   79.52    6.05
   0  -4   9   95.26    7.20
   0  -4   9   78.01    5.81
   0   4  10   29.08    4.93
   0   4 -10   29.17    4.68
   0  -4  10   24.94    3.67
   0  -4 -10   23.15    3.51
   0   5   0    9.54    2.06
   0   5   0    6.97    2.01
   0  -5   0    8.11    1.90
   0  -5   0    7.35    2.20
   0  -5   0    4.25    1.95
   0  -5   0    4.96    1.84
   0  -5   0    6.00    2.94
   0  -5   0   10.12    1.64
   0   5   1   27.90    2.76
   0   5   1   29.16    3.26
   0   5  -1   30.70    3.21
   0   5  -1   29.73    3.58
   0   5  -1   27.29    2.63
   0   5   1   30.07    5.32
   0   5  -1   30.58    3.36
   0   5  -1   30.28    3.27
   0   5   1   31.83    2.62
   0   5   1   30.70    3.18
   0   5   1   29.57    3.71
   0  -5   1   29.57    2.78
   0  -5   1   29.31    3.26
   0  -5  -1   30.10    3.46
   0  -5   1   27.58    3.29
   0  -5  -1   29.96    5.32
   0  -5  -1   28.47    3.12
   0  -5   1   32.13    3.41
   0  -5  -1   28.58    2.89
   0  -5   1   36.59    4.08
   0  -5   1   31.14    4.94
   0   5   2  125.21    6.23
   0   5  -2  138.46    6.83
   0   5   2  123.18    9.94
   0   5  -2  111.47    6.79
   0   5  -2  128.99    6.77
   0   5  -2  110.80    7.31
   0   5   2  127.93    7.70
   0   5   2  133.45    7.12
   0  -5  -2  130.08    7.15
   0  -5   2  135.50    8.71
   0  -5   2  123.34    6.47
   0  -5   2  125.23    7.66
   0  -5  -2  121.43    6.24
   0  -5   2  128.59    6.42
   0  -5  -2  119.43    6.37
   0  -5  -2  123.51    9.94
   0   5   3   20.59    3.51
   0   5   3   20.21    2.30
   0   5  -3   17.03    2.46
   0   5  -3   19.33    3.40
   0   5  -3   17.00    2.78
   0  -5   3   17.78    3.24
   0  -5  -3   18.97    2.15
   0  -5  -3   17.46    2.99
   0  -5   3   20.30    2.51
   0  -5  -3   15.73    4.57
   0   5   4   55.19    3.84
   0   5  -4   59.50    4.78
   0   5  -4   57.46    5.06
   0   5   4   49.03    5.35
   0  -5   4   58.44    5.82
   0  -5  -4   58.60    5.06
   0  -5   4   60.43    4.19
   0   5  -5   19.19    3.72
   0   5   5   20.71    2.50
   0   5   5   19.48    3.82
   0   5  -5   22.31    3.46
   0  -5   5   20.78    3.76
   0  -5  -5   19.92    3.39
   0  -5   5   22.82    2.95
   0   5   6    0.92    2.13
   0   5   6   -2.46    1.89
   0   5  -6    1.35    2.40
   0   5  -6    0.68    2.12
   0  -5  -6   -1.64    1.90
   0  -5   6   -1.64    1.55
   0  -5   6   -0.60    2.18
   0   5  -7   40.44    5.22
   0   5  -7   44.11    5.29
   0   5   7   47.34    5.96
   0  -5  -7   41.22    4.56
   0  -5   7   42.11    4.21
   0  -5   7   38.63    5.08
   0   5   8    4.94    3.03
   0   5  -8    0.38    2.75
   0   5  -8    1.42    2.71
   0  -5   8    3.33    2.37
   0  -5  -8    4.06    2.59
   0  -5   8    2.90    2.13
   0   6   0   61.18    4.09
   0   6   0   57.81    4.95
   0   6   0   59.04    4.34
   0  -6   0   58.77    4.99
   0  -6   0   58.85    4.07
   0  -6   0   58.97    7.12
   0  -6   0   63.40    4.63
   0  -6   0   63.43    5.12
   0  -6   0   61.89    5.30
   0   6   1   62.71    5.12
   0   6   1   65.55    5.59
   0   6  -1   58.85    4.57
   0   6  -1   67.26    5.04
   0   6  -1   62.37    4.24
   0   6  -1   60.34    5.26
   0  -6   1   68.24    5.33
   0  -6  -1   58.33    4.10
   0  -6   1   52.20    5.29
   0  -6   1   59.70    4.31
   0  -6  -1   67.77    4.55
   0  -6   1   61.85    4.96
   0  -6  -1   62.09    5.33
   0  -6  -1   61.40    5.35
   0  -6   1   63.13    4.87
   0   6   2  400.35   17.90
   0   6  -2  362.79   16.51
   0   6  -2  360.42   17.23
   0  -6   2  383.97   17.53
   0  -6   2  378.76   16.04
   0  -6  -2  347.94   17.20
   0  -6   2  378.27   16.61
   0  -6  -2  366.14   16.76
   0  -6   2  373.18   16.83
   0   6   3  108.60    7.78
   0   6  -3  100.66    7.21
   0   6  -3  106.91    6.72
   0  -6  -3  104.30    6.98
   0  -6   3  100.17    7.37
   0  -6   3   92.99    5.92
   0   6  -4    1.95    2.30
   0   6   4    3.15    2.50
   0   6  -4   -1.19    2.15
   0  -6  -4    5.03    2.70
   0  -6   4    4.81    1.98
   0  -6   4    1.71    2.79
   0   6  -5   47.82    5.37
   0   6   5   44.85    6.05
   0   6  -5   53.08    6.23
   0  -6   5   39.56    4.16
   0  -6  -5   53.60    5.31
   0  -6   5   52.82    6.08
   0   6   6    4.36    2.86
   0   6  -6   13.30    3.55
   0   6  -6    8.09    2.75
   0  -6  -6    3.54    2.65
   0  -6   6    6.04    2.29
   0  -6   6    8.43    3.21
   0  -7   0   13.87    3.79
   0   7   1    2.81    2.49
   0  -7   1    5.47    2.68
   0  -7  -1    2.17    2.23
   0  -7   1    4.06    2.28
   0  -7  -1    3.42    2.63
   0   7  -2    0.02    2.38
   0   7  -2   -0.40    1.96
   0   7   2    2.35    2.60
   0  -7   2   -1.46    2.00
   0  -7   2   -1.31    2.35
   0  -7  -2    3.00    2.57
   0  -7  -2   -1.39    2.25
  -1   0  12  168.19    9.54
   1   0 -12  188.79    8.87
   1   0 -11    1.15    1.97
   1   0 -11   -1.38    1.17
  -1   0  11    1.98    1.63
   1   0 -10  304.32   13.27
  -1   0  10  280.22   12.95
   1   0 -10  266.79   12.19
  -1   0   9   -1.47    1.35
   1   0  -9   -1.21    1.13
   1   0  -9   -1.11    1.41
  -1   0   8    4.30    1.64
   1   0  -8    6.66    1.51
  -1   0   8    2.43    1.43
   1   0  -8    6.56    1.60
  -1   0   8    6.20    1.79
   1   0  -8    2.93    1.71
   1   0  -7   -0.85    0.94
   1   0  -7   -1.47    1.25
  -1   0   7    0.67    1.18
   1   0  -7   -0.24    1.00
   1   0  -7   -0.07    1.30
  -1   0   7   -0.07    1.17
   1   0  -7   -0.40    1.25
  -1   0   7    0.07    1.04
  -1   0   6  178.17    7.89
   1   0  -6  184.35    8.04
  -1   0   6  180.08    8.00
  -1   0   6  176.11    8.04
   1   0  -6  171.65    8.83
   1   0  -6  165.12    8.48
   1   0  -6  179.44    7.66
   1   0  -6  179.28    7.86
  -1   0   5   -0.65    0.89
   1   0  -5    0.87    1.19
   1   0  -5   -0.59    0.77
   1   0  -5    1.01    0.92
  -1   0   5    1.55    0.97
  -1   0   5    0.10    0.97
   1   0  -5    0.56    1.25
   1   0  -5   -0.06    0.98
   1   0  -4  142.00    6.11
   1   0  -4  126.40    6.74
  -1   0   4  147.04    6.14
   1   0  -4  140.37    6.08
  -1   0   4  136.52    6.15
   1   0  -4  144.13    5.96
  -1   0   4  137.96    6.12
   1   0  -4  130.79    6.60
  -1   0   4  140.93    6.86
   1   0  -3    0.03    0.73
   1   0  -3   -0.09    0.55
  -1   0   3   -0.19    0.53
   1   0  -3    0.36    0.49
  -1   0   3    0.20    0.56
   1   0  -3   -0.15    0.75
  -1   0   3   -0.31    0.72
  -1   0   3   -0.05    0.57
   1   0  -3    0.02    0.58
   1   0  -2 5123.55  187.59
   1   0  -2 4872.95  186.49
  -1   0   2 4840.16  187.16
   1   0  -2 5071.55  187.48
  -1   0   2 5013.68  187.28
  -1   0   2 4694.21  187.95
  -1   0   2 5007.56  187.68
   1   0  -2 4856.85  188.88
  -1   0   2 5108.46  187.52
   1   0  -2 5026.13  187.29
  -1   0   1    0.03    0.25
   1   0  -1    0.48    0.24
  -1   0   1   -0.07    0.24
  -1   0   1   -0.18    0.31
  -1   0   1    0.19    0.22
   1   0  -1    0.01    0.32
   1   0  -1    0.35    0.25
  -1   0   1    0.12    0.23
  -1   0   1    0.06    0.25
  -1   0   1   -0.30    0.20
   1   0  -1    0.02    0.24
   1   0  -1    0.16    0.24
   1   0  -1    0.15    0.22
  -1   0   0 1795.81   75.45
  -1   0   0 2124.09   76.02
   1   0   0 2147.22   76.02
  -1   0   0 2038.07   75.46
  -1   0   0 1983.09   75.38
  -1   0   0 1959.16   75.38
   1   0   0 2117.99   75.54
   1   0   0 2022.14   75.47
   1   0   0 1816.27   75.47
   1   0   0 2057.05   75.40
  -1   0   0 1976.09   75.52
   1   0   0 1986.85   75.47
   1   0   1   -0.45    0.25
  -1   0  -1    0.67    0.33
  -1   0  -1    0.22    0.26
  -1   0  -1   -0.03    0.25
  -1   0  -1    0.22    0.29
   1   0   1   -0.04    0.27
   1   0   1    0.40    0.27
   1   0   1    0.02    0.29
   1   0   1    0.07    0.37
  -1   0  -1    0.04    0.26
   1   0   1    0.13    0.28
  -1   0  -1   -0.09    0.34
  -1   0  -3    0.79    0.64
   1   0   3   -0.10    0.55
  -1   0  -3   -0.13    0.55
   1   0   3   -0.07    0.54
  -1   0  -3    1.38    0.91
  -1   0  -3    0.89    0.85
  -1   0  -3   -0.60    0.45
   1   0   3    1.38    0.91
  -1   0  -4  997.14   36.77
   1   0   4  935.50   37.41
  -1   0  -4  960.03   37.36
  -1   0  -4  966.39   36.71
  -1   0  -4  897.41   37.29
   1   0   4  935.58   36.79
   1   0   4  993.25   36.73
  -1   0  -4  956.25   36.50
  -1   0  -5   -0.34    1.03
  -1   0  -5   -0.10    1.25
  -1   0  -5    0.13    0.81
  -1   0  -5    0.32    0.92
  -1   0  -5   -0.86    1.13
   1   0   5   -0.22    0.80
   1   0   5   -0.67    0.85
   1   0   6 2652.29  103.25
  -1   0  -6 2760.84  103.17
   1   0   6 2716.41  103.12
  -1   0  -6 2560.59  103.80
  -1   0  -6 2795.86  103.14
  -1   0  -6 2735.11  102.76
  -1   0  -6 2774.48  103.99
  -1   0  -7    0.64    1.30
  -1   0  -7   -0.54    1.30
  -1   0  -7   -0.07    0.92
   1   0   7   -1.69    0.93
   1   0   7   -0.53    1.17
  -1   0  -7    0.33    1.06
   1   0   8   27.27    3.11
  -1   0  -8   30.75    2.93
  -1   0  -8   30.83    2.72
  -1   0  -8   30.87    3.16
   1   0   8   21.17    2.60
  -1   0  -9   -0.70    1.56
   1   0   9   -1.13    1.27
  -1   0  -9   -0.59    1.15
   1   0   9   -0.21    1.47
   1   0  10   36.92    3.71
  -1   0 -10   32.65    3.74
  -1   0 -10   27.11    2.78
  -1   0 -11    0.39    1.32
  -1   0 -11   -1.30    1.79
   1   0  11   -0.65    1.46
  -1   1  11   34.62    3.89
   1   1 -11   50.60    5.05
   1   1 -11   42.32    3.42
  -1  -1  11   45.45    4.41
   1  -1 -11   45.18    4.00
  -1   1  10    9.11    2.12
   1   1 -10   11.80    1.90
   1   1 -10   17.74    3.12
   1  -1 -10    9.71    2.08
  -1  -1  10   12.18    2.39
  -1   1   9    3.27    1.94
   1   1  -9   -1.60    0.98
   1   1  -9    1.84    2.01
  -1   1   9    1.03    1.33
   1   1  -9    2.26    1.71
  -1  -1   9    1.15    1.60
   1  -1  -9   -0.11    1.49
   1  -1  -9   -0.06    1.36
  -1  -1   9    0.42    1.44
  -1   1   8  122.58    6.36
   1   1  -8  114.53    6.58
   1   1  -8  124.28    5.72
  -1   1   8  120.15    6.94
   1   1  -8  125.90    6.85
  -1  -1   8  122.30    6.73
   1  -1  -8  106.79    6.04
  -1  -1   8  120.42    6.44
   1  -1  -8  112.81    7.67
   1  -1  -8  121.84    6.16
  -1   1   7  171.13    8.52
  -1   1   7  170.86    7.91
   1   1  -7  168.68    8.30
   1   1  -7  173.97    8.33
   1   1  -7  162.96    7.30
   1  -1  -7  152.83    9.25
   1  -1  -7  168.30    7.65
  -1  -1   7  173.78    8.33
  -1  -1   7  173.97    8.03
   1  -1  -7  167.62    7.76
  -1  -1   7  165.28    7.41
   1   1  -6   94.19    4.38
  -1   1   6   94.47    4.85
   1   1  -6  100.22    5.30
  -1   1   6  100.95    4.16
   1   1  -6   90.02    4.65
  -1   1   6   92.24    5.38
   1   1  -6   94.09    5.23
  -1  -1   6   86.63    4.38
  -1  -1   6   97.08    5.34
   1  -1  -6   91.65    4.79
  -1  -1   6   91.24    4.92
   1  -1  -6   90.41    6.20
   1  -1  -6   91.18    4.60
  -1   1   5  133.23    6.22
   1   1  -5  133.21    6.08
  -1   1   5  129.82    6.77
   1   1  -5  128.56    6.48
  -1   1   5  147.20    5.59
   1   1  -5  138.89    5.85
   1   1  -5  138.09    6.70
   1  -1  -5  133.51    6.25
   1  -1  -5  135.70    7.83
   1  -1  -5  138.31    5.97
  -1  -1   5  146.12    6.43
  -1  -1   5  138.75    5.83
   1  -1  -5  126.45    7.62
  -1   1   4 3139.03  122.81
   1   1  -4 3274.45  122.62
  -1   1   4 3383.45  121.66
   1   1  -4 3241.37  122.77
  -1   1   4 3389.11  121.66
  -1   1   4 3224.15  122.30
   1   1  -4 3329.72  121.98
   1  -1  -4 3066.89  123.90
   1  -1  -4 3277.85  122.36
  -1  -1   4 3129.66  121.85
   1  -1  -4 3041.99  123.81
   1  -1  -4 3253.33  121.98
  -1  -1   4 3323.10  122.42
  -1   1   3  229.84    9.19
  -1   1   3  214.70    9.64
   1   1  -3  230.30    9.51
  -1   1   3  215.59   10.53
   1   1  -3  244.41    8.63
   1   1  -3  229.96    8.94
   1   1  -3  229.20    9.65
   1  -1  -3  227.64    9.30
   1  -1  -3  221.58   10.59
   1  -1  -3  233.70    8.88
   1  -1  -3  211.33   10.51
  -1  -1   3  220.21    8.73
  -1  -1   3  235.44    9.30
  -1   1   2    2.36    0.38
   1   1  -2    2.52    0.95
   1   1  -2    0.54    0.43
  -1   1   2    1.70    1.14
  -1   1   2    0.82    0.82
  -1   1   2    0.97    0.51
  -1   1   2    0.53    1.11
   1   1  -2    1.78    0.42
   1   1  -2    1.20    0.71
   1  -1  -2    0.77    1.03
  -1  -1   2    1.57    0.55
   1  -1  -2    0.89    1.13
   1  -1  -2    1.08    0.70
   1  -1  -2    2.25    0.33
  -1   1   1 6257.26  249.62
  -1   1   1 6711.31  249.97
   1   1  -1 6881.04  251.24
  -1   1   1 6716.69  253.00
  -1   1   1 6278.65  251.56
  -1   1   1 6603.86  251.04
   1   1  -1 6554.04  251.73
   1   1  -1 7027.62  250.75
   1   1  -1 6227.82  249.78
   1   1  -1 6652.58  250.91
   1  -1  -1 6583.10  249.98
   1  -1  -1 7176.20  250.97
   1  -1  -1 6424.51  253.78
  -1  -1   1 6710.80  251.37
   1  -1  -1 6924.13  249.94
  -1  -1   1 6859.86  250.92
   1  -1  -1 6271.01  250.84
  -1  -1   1 6407.63  249.75
  -1  -1   1 6397.92  250.91
   1  -1  -1 7095.60  250.05
   1   1   0  237.89    9.13
   1   1   0  238.58    9.14
   1   1   0  226.48    9.73
  -1   1   0  242.24    9.07
  -1   1   0  228.13    9.05
   1   1   0  244.16    8.93
   1   1   0  233.83    9.18
  -1   1   0  238.32    9.03
  -1   1   0  240.35    9.23
  -1   1   0  218.10    9.65
   1   1   0  218.09    9.18
  -1   1   0  222.78    9.19
   1  -1   0  229.80    9.72
   1  -1   0  197.63    9.09
   1  -1   0  232.86    9.01
  -1  -1   0  244.55    8.93
  -1  -1   0  235.86    9.14
   1  -1   0  226.03    9.67
  -1  -1   0  245.65    9.74
   1  -1   0  248.33    9.61
  -1  -1   0  217.96    9.14
   1   1   1 5417.85  208.25
   1   1   1 5549.91  206.95
   1   1   1 5464.81  207.05
   1   1   1 5412.78  210.91
   1   1   1 5625.05  207.24
  -1   1  -1 5462.70  207.42
  -1   1  -1 5221.95  207.54
  -1   1  -1 5476.85  207.46
  -1   1  -1 5779.11  206.71
  -1   1  -1 5653.66  207.04
  -1  -1  -1 5396.22  207.20
  -1  -1  -1 5422.30  207.59
  -1  -1  -1 5652.53  206.51
   1  -1   1 5746.98  206.99
   1  -1   1 5497.47  207.35
   1  -1   1 5347.21  207.25
  -1  -1  -1 5521.88  206.92
   1  -1   1 5313.62  207.86
  -1  -1  -1 5661.97  206.92
   1  -1   1 5147.81  207.03
  -1  -1  -1 5526.32  209.53
   1   1   2 2171.46   87.87
  -1   1  -2 2386.06   87.09
   1   1   2 2330.85   86.39
  -1   1  -2 2231.66   86.67
   1   1   2 2272.20   86.53
   1   1   2 2196.12   87.04
  -1   1  -2 2251.69   86.84
  -1  -1  -2 2333.77   86.42
   1  -1   2 2464.25   87.03
   1  -1   2 2363.01   86.71
  -1  -1  -2 2270.94   87.89
  -1  -1  -2 2267.24   86.78
  -1  -1  -2 2307.30   86.44
  -1   1  -3 1091.57   42.08
   1   1   3 1082.14   42.32
  -1   1  -3 1088.07   41.45
   1   1   3 1011.73   43.20
   1   1   3 1156.20   41.27
  -1   1  -3 1095.14   42.28
   1   1   3 1114.62   41.74
  -1  -1  -3 1079.69   41.93
   1  -1   3 1164.17   41.50
  -1  -1  -3 1012.83   43.18
  -1  -1  -3 1082.49   43.27
  -1  -1  -3 1111.81   41.58
  -1  -1  -3 1133.10   41.39
   1  -1   3 1113.55   41.90
   1   1   4  408.35   16.16
  -1   1  -4  415.95   16.56
  -1   1  -4  416.02   16.76
   1   1   4  393.83   17.89
   1   1   4  400.40   16.81
  -1   1  -4  401.79   15.80
  -1  -1  -4  388.64   17.79
  -1  -1  -4  420.11   15.79
   1  -1   4  417.80   16.34
  -1  -1  -4  421.95   17.94
  -1  -1  -4  397.86   16.31
  -1  -1  -4  416.14   16.00
   1  -1   4  411.13   15.93
   1   1   5    1.52    0.91
  -1   1  -5   -0.79    1.11
   1   1   5   -0.13    1.11
  -1   1  -5   -1.13    1.09
   1   1   5   -0.05    1.55
  -1   1  -5    0.88    0.63
  -1  -1  -5    0.69    1.55
   1  -1   5    1.91    0.76
  -1  -1  -5    0.96    1.50
  -1  -1  -5    0.90    0.67
   1  -1   5    1.41    1.10
  -1  -1  -5    0.42    0.85
  -1  -1  -5    1.53    1.04
  -1   1  -6   73.05    3.53
   1   1   6   76.64    4.03
  -1   1  -6   76.49    4.55
   1   1   6   64.70    5.47
   1   1   6   70.12    4.62
  -1   1  -6   71.40    4.42
   1  -1   6   70.48    3.81
   1  -1   6   73.95    4.19
  -1  -1  -6   65.86    5.35
  -1  -1  -6   72.88    3.92
  -1  -1  -6   70.30    3.99
  -1  -1  -6   72.27    3.50
  -1   1  -7  119.40    5.40
   1   1   7  121.17    5.98
  -1   1  -7  122.62    6.50
   1   1   7  119.38    6.70
  -1   1  -7  114.53    6.43
  -1  -1  -7  111.48    7.50
  -1  -1  -7  122.96    6.55
   1  -1   7  115.36    5.76
  -1  -1  -7  116.94    5.89
  -1  -1  -7  114.61    5.90
   1  -1   7  114.38    6.10
   1   1   8  336.06   15.20
  -1   1  -8  343.50   14.89
  -1   1  -8  341.51   14.97
  -1   1  -8  328.72   13.70
   1   1   8  344.07   14.44
  -1  -1  -8  356.31   14.41
  -1  -1  -8  316.28   16.07
   1  -1   8  331.18   14.52
  -1  -1  -8  333.96   14.20
  -1   1  -9   53.41    4.89
   1   1   9   56.30    4.01
   1   1   9   45.75    4.48
  -1   1  -9   53.11    3.30
  -1   1  -9   49.64    4.26
   1  -1   9   47.14    3.85
   1  -1   9   51.40    4.41
  -1  -1  -9   49.08    3.76
  -1  -1  -9   48.84    3.89
   1   1  10    2.92    1.68
  -1   1 -10    3.70    2.29
  -1   1 -10    3.93    1.36
   1   1  10    5.10    2.24
  -1  -1 -10    1.43    1.57
   1  -1  10    1.70    1.69
  -1  -1 -10   -0.07    1.52
   1   1  11   11.24    2.37
  -1   1 -11    8.62    2.85
  -1  -1 -11    5.17    1.94
   1  -1  11    7.16    2.26
   1   2 -11   20.90    3.76
  -1   2  11   24.93    3.38
  -1  -2  11   19.05    3.24
   1  -2 -11   21.33    3.05
  -1   2  10   24.17    3.84
  -1   2  10   26.36    3.29
   1   2 -10   26.51    3.85
   1   2 -10   29.23    4.22
  -1  -2  10   26.88    3.55
  -1  -2  10   16.63    3.19
   1  -2 -10   17.27    2.76
  -1   2   9  167.83    9.84
   1   2  -9  185.82    8.11
   1   2  -9  185.09    9.64
  -1   2   9  180.78    8.86
   1   2  -9  188.46    9.82
   1  -2  -9  165.29   11.00
   1  -2  -9  172.77    8.72
  -1  -2   9  189.08    9.84
  -1  -2   9  177.14    9.01
   1   2  -8  254.72   12.18
  -1   2   8  254.23   11.36
  -1   2   8  262.38   12.63
   1   2  -8  256.98   12.21
   1   2  -8  264.32   10.68
  -1  -2   8  250.83   12.25
   1  -2  -8  253.03   11.41
   1  -2  -8  242.42   10.85
   1  -2  -8  235.77   13.70
  -1  -2   8  248.20   11.45
   1   2  -7   14.66    1.64
   1   2  -7   13.92    2.62
  -1   2   7   12.93    2.80
   1   2  -7   14.42    2.74
  -1   2   7   21.17    2.36
   1  -2  -7   13.91    3.26
   1  -2  -7   14.66    1.81
  -1  -2   7   18.73    2.95
  -1  -2   7   18.37    2.47
   1  -2  -7   13.69    2.09
  -1   2   6  130.54    6.25
   1   2  -6  132.21    5.75
   1   2  -6  134.32    7.16
   1   2  -6  133.37    7.03
  -1   2   6  126.43    7.27
   1  -2  -6  123.25    6.37
  -1  -2   6  129.54    7.13
   1  -2  -6  122.89    8.48
   1  -2  -6  129.11    5.75
  -1  -2   6  128.25    6.37
   1   2  -5  344.99   13.09
   1   2  -5  326.44   14.12
   1   2  -5  331.93   14.40
  -1   2   5  323.91   14.52
  -1   2   5  331.93   13.51
   1  -2  -5  319.79   12.91
  -1  -2   5  335.47   13.66
   1  -2  -5  318.59   13.65
   1  -2  -5  315.17   15.91
  -1   2   4   31.23    4.32
   1   2  -4   32.34    2.99
  -1   2   4   30.23    2.20
  -1   2   4   37.97    3.56
   1   2  -4   31.51    1.95
   1   2  -4   32.54    2.96
   1  -2  -4   31.56    1.75
   1  -2  -4   28.84    3.91
  -1  -2   4   30.53    2.39
   1  -2  -4   27.22    2.47
  -1   2   3 1689.25   62.86
  -1   2   3 1616.87   63.67
   1   2  -3 1653.83   63.33
   1   2  -3 1737.56   62.67
   1   2  -3 1592.62   62.90
  -1   2   3 1683.52   65.42
   1   2  -3 1668.69   63.65
   1  -2  -3 1623.01   62.36
  -1  -2   3 1783.68   62.48
  -1  -2   3 1661.00   62.18
   1  -2  -3 1636.58   63.09
  -1  -2   3 1660.01   62.91
   1  -2  -3 1562.13   65.04
   1  -2  -3 1608.58   65.10
  -1  -2   3 1608.81   62.39
   1   2  -2  203.88    8.80
  -1   2   2  206.57   10.26
   1   2  -2  195.29    8.44
  -1   2   2  194.53    8.02
   1   2  -2  202.51    7.84
   1   2  -2  204.97    8.00
  -1   2   2  180.97    8.70
   1   2  -2  192.30    8.65
  -1   2   2  192.27    7.81
  -1  -2   2  198.96    8.31
  -1  -2   2  173.85    7.72
   1  -2  -2  188.41    9.98
   1  -2  -2  191.52    7.73
   1  -2  -2  187.72    9.90
  -1  -2   2  197.10    8.05
   1  -2  -2  205.86    8.38
   1   2  -1 1185.41   44.61
  -1   2   1 1156.61   44.16
  -1   2   1 1195.42   45.98
  -1   2   1 1089.78   44.56
  -1   2   1 1168.25   44.08
   1   2  -1 1090.01   44.12
  -1   2   1 1188.00   43.99
   1   2  -1 1136.02   44.35
   1   2  -1 1174.31   43.99
  -1   2   1 1190.45   44.26
   1   2  -1 1120.38   45.09
   1   2  -1 1216.98   44.17
   1  -2  -1 1128.21   45.73
   1  -2  -1 1177.94   44.27
  -1  -2   1 1167.52   44.59
   1  -2  -1 1135.75   45.78
  -1  -2   1 1145.27   44.87
   1  -2  -1 1144.21   43.98
  -1  -2   1 1186.86   44.01
   1   2   0 3209.04  118.11
  -1   2   0 3114.16  118.01
   1   2   0 3159.66  118.08
  -1   2   0 2966.50  118.22
   1   2   0 2991.73  118.24
  -1   2   0 3163.39  118.27
  -1   2   0 3178.18  119.39
   1   2   0 3077.88  119.38
   1   2   0 3151.99  118.22
  -1   2   0 3229.52  117.96
   1   2   0 3298.02  117.83
  -1   2   0 3128.09  117.98
  -1  -2   0 3113.18  118.08
  -1  -2   0 3148.61  119.23
  -1  -2   0 3090.23  118.20
   1  -2   0 3007.63  119.20
   1  -2   0 3130.00  119.29
  -1   2  -1   80.54    3.64
  -1   2  -1   73.77    3.83
   1   2   1   80.14    5.23
  -1   2  -1   78.75    3.56
   1   2   1   73.35    3.41
   1   2   1   74.92    4.17
  -1   2  -1   77.19    4.16
  -1   2  -1   79.88    3.77
   1   2   1   79.17    3.88
   1   2   1   79.55    3.65
  -1  -2  -1   82.42    3.99
   1  -2   1   77.45    4.40
   1  -2   1   77.68    3.63
  -1  -2  -1   76.56    3.63
   1  -2   1   69.61    3.59
  -1  -2  -1   79.91    3.63
  -1  -2  -1   82.25    5.13
   1  -2   1   74.17    4.43
  -1   2  -2 1277.29   45.14
   1   2   2 1213.08   45.61
  -1   2  -2 1193.73   45.98
   1   2   2 1192.85   46.05
  -1   2  -2 1183.60   45.65
   1   2   2 1172.70   47.44
   1   2   2 1195.15   45.15
  -1  -2  -2 1222.55   45.63
  -1  -2  -2 1147.02   47.33
  -1  -2  -2 1190.65   44.96
   1  -2   2 1133.32   45.00
   1  -2   2 1169.37   45.59
   1  -2   2 1153.90   45.58
   1  -2   2 1202.61   45.37
  -1  -2  -2 1213.54   47.37
  -1  -2  -2 1147.72   45.09
   1   2   3  936.18   37.45
  -1   2  -3  947.56   37.36
   1   2   3  932.68   38.98
   1   2   3  934.76   36.44
  -1   2  -3  992.77   36.28
  -1   2  -3  966.35   37.08
  -1  -2  -3  946.72   38.86
  -1  -2  -3  989.34   36.07
  -1  -2  -3  911.31   36.86
   1  -2   3  982.36   36.04
   1  -2   3  964.76   36.70
  -1  -2  -3  881.86   38.75
  -1  -2  -3  949.47   35.87
  -1  -2  -3  984.56   36.26
  -1   2  -4  587.10   21.62
   1   2   4  572.17   21.94
  -1   2  -4  549.10   22.88
   1   2   4  567.95   23.06
   1   2   4  565.89   24.70
  -1   2  -4  567.54   22.64
  -1  -2  -4  529.07   22.27
   1  -2   4  590.19   21.39
  -1  -2  -4  525.13   24.37
   1  -2   4  527.67   22.11
  -1  -2  -4  571.47   21.61
   1   2   5  339.47   15.09
   1   2   5  360.70   13.99
  -1   2  -5  353.28   14.71
  -1   2  -5  346.53   14.96
   1   2   5  334.47   16.70
  -1   2  -5  364.95   13.53
  -1  -2  -5  331.34   14.27
   1  -2   5  346.02   13.39
   1  -2   5  330.00   14.16
  -1  -2  -5  317.59   16.41
  -1  -2  -5  336.21   13.57
  -1   2  -6 1153.19   41.89
   1   2   6 1125.50   42.45
   1   2   6 1073.76   43.64
   1   2   6 1082.39   45.59
  -1   2  -6 1134.62   43.29
  -1   2  -6 1125.04   43.53
   1  -2   6 1084.39   42.66
  -1  -2  -6 1023.69   45.18
  -1  -2  -6 1068.76   42.63
   1  -2   6 1058.80   41.81
  -1  -2  -6 1122.39   42.08
  -1   2  -7  223.67   10.72
  -1   2  -7  233.33   10.94
  -1   2  -7  227.08    9.18
   1   2   7  222.71    9.80
   1   2   7  223.31   11.13
   1  -2   7  217.80   10.09
  -1  -2  -7  210.06   12.36
  -1  -2  -7  209.99    9.98
  -1  -2  -7  212.14    9.45
  -1   2  -8    2.86    1.06
  -1   2  -8    2.25    2.02
   1   2   8   -0.45    1.87
  -1   2  -8    0.42    2.14
   1   2   8    0.76    1.22
   1  -2   8    0.74    1.48
  -1  -2  -8    1.80    1.39
  -1  -2  -8    2.15    1.49
  -1  -2  -8    0.71    2.35
  -1   2  -9   87.99    6.32
   1   2   9  105.66    5.70
   1   2   9   92.80    6.79
  -1   2  -9   98.99    6.70
  -1  -2  -9   93.33    5.74
  -1  -2  -9   88.66    7.69
   1  -2   9   98.79    5.93
   1  -2   9   95.80    6.51
   1   2  10   17.51    2.56
  -1   2 -10   14.50    3.05
   1   2  10   16.56    3.45
  -1   2 -10   16.26    3.33
   1  -2  10   13.05    2.67
  -1  -2 -10    8.97    2.21
   1  -2  10   14.04    3.09
   1   2  11  140.87    7.78
   1   2  11  145.51    9.16
  -1   2 -11  149.24    9.04
  -1  -2 -11  136.79    7.60
   1  -2  11  127.46    7.83
  -1   3  10  108.65    6.67
  -1   3  10  104.23    8.09
   1   3 -10  117.49    7.98
   1   3 -10  127.19    8.03
   1  -3 -10  114.02    6.92
  -1  -3  10  108.32    6.80
  -1  -3  10  126.60    8.21
  -1   3   9    0.08    1.41
  -1   3   9   -1.72    2.03
   1   3  -9   -1.83    2.11
   1   3  -9   -0.70    2.16
  -1  -3   9    0.23    2.33
  -1  -3   9    0.74    1.73
   1  -3  -9   -0.24    1.68
   1   3  -8   10.54    2.86
   1   3  -8    6.04    2.49
   1   3  -8    6.20    1.41
  -1   3   8    2.61    1.51
  -1   3   8    2.58    2.41
  -1  -3   8    1.16    1.74
   1  -3  -8    3.35    1.83
   1  -3  -8    3.30    2.95
  -1  -3   8    4.75    2.22
   1   3  -7    6.22    2.53
  -1   3   7    8.91    1.82
  -1   3   7   10.54    2.93
   1   3  -7    8.39    2.73
   1   3  -7    8.30    1.46
  -1  -3   7   10.10    2.64
   1  -3  -7    7.35    3.31
   1  -3  -7    7.48    2.04
  -1  -3   7    9.70    2.13
   1   3  -6   12.03    2.69
   1   3  -6   14.92    1.79
   1   3  -6   13.32    2.61
  -1   3   6   18.30    3.23
  -1   3   6   13.46    1.97
   1  -3  -6   13.57    2.33
   1  -3  -6   16.67    1.55
  -1  -3   6   16.13    2.29
   1  -3  -6   18.12    4.24
  -1  -3   6   19.01    3.21
   1   3  -5    4.85    2.21
   1   3  -5    6.87    1.30
   1   3  -5    3.87    1.82
  -1   3   5    4.70    1.30
  -1   3   5    4.54    2.02
  -1  -3   5    2.89    1.40
   1  -3  -5    4.85    2.85
   1  -3  -5    4.62    0.91
  -1  -3   5    1.93    1.67
   1  -3  -5    6.59    1.86
   1   3  -4  260.13   12.21
   1   3  -4  271.58   11.00
  -1   3   4  252.29   12.29
   1   3  -4  262.53   11.82
  -1   3   4  267.19   14.43
  -1   3   4  280.59   11.22
  -1  -3   4  260.17   11.21
  -1  -3   4  246.52   12.08
   1  -3  -4  267.76   11.56
  -1  -3   4  270.45   10.19
   1  -3  -4  257.93   14.14
   1  -3  -4  263.17   10.47
  -1   3   3   94.34    7.05
   1   3  -3   90.75    4.34
  -1   3   3   84.57    5.31
   1   3  -3   92.60    5.01
  -1   3   3   88.54    4.31
   1   3  -3   81.53    4.95
   1   3  -3   85.82    5.18
   1  -3  -3   85.21    3.83
  -1  -3   3   84.67    5.02
   1  -3  -3   77.59    4.67
  -1  -3   3   85.74    5.21
   1  -3  -3   84.54    6.80
   1  -3  -3   81.08    3.85
  -1  -3   3   84.65    3.81
  -1  -3   3   84.77    4.34
  -1  -3   3   88.90    4.42
   1   3  -2   89.90    5.24
  -1   3   2   89.77    4.33
  -1   3   2   90.48    6.79
  -1   3   2   88.12    5.24
   1   3  -2   98.57    4.58
   1   3  -2   89.37    4.38
   1   3  -2   89.19    4.91
  -1   3   2   88.82    4.37
   1   3  -2   92.02    5.63
   1  -3  -2   90.17    4.20
  -1  -3   2   90.24    5.08
  -1  -3   2   86.53    5.57
  -1  -3   2   88.76    4.30
   1  -3  -2   91.08    4.85
  -1  -3   2   95.59    4.43
   1  -3  -2   83.84    6.60
   1  -3  -2   92.14    4.36
  -1  -3   2   84.62    5.11
  -1   3   1  534.49   20.73
   1   3  -1  494.77   20.93
   1   3  -1  547.94   20.65
   1   3  -1  524.89   21.10
   1   3  -1  524.19   21.41
  -1   3   1  520.26   21.47
  -1   3   1  525.17   20.98
  -1   3   1  542.50   21.03
   1   3  -1  528.92   22.54
   1   3  -1  549.61   20.96
  -1   3   1  533.40   20.69
  -1   3   1  513.33   23.19
  -1  -3   1  541.45   20.64
  -1  -3   1  527.23   22.08
  -1  -3   1  517.63   22.46
   1  -3  -1  526.16   20.71
   1  -3  -1  525.73   21.03
  -1  -3   1  514.55   21.38
   1  -3  -1  523.92   23.14
  -1   3   0   48.98    3.31
   1   3   0   45.94    3.00
  -1   3   0   40.32    2.80
  -1   3   0   45.63    2.93
   1   3   0   44.35    2.92
  -1   3   0   47.35    2.71
   1   3   0   46.83    2.58
  -1   3   0   42.47    4.30
   1   3   0   44.90    4.46
   1   3   0   39.59    3.19
   1   3   0   46.24    3.14
  -1   3   0   49.55    3.30
  -1  -3   0   44.36    4.55
   1  -3   0   48.38    3.10
  -1  -3   0   50.37    3.22
  -1  -3   0   47.89    4.19
   1  -3   0   47.92    4.47
  -1  -3   0   41.90    2.94
   1  -3   0   44.83    4.14
   1   3   1 1380.85   55.37
  -1   3  -1 1355.21   52.98
   1   3   1 1434.46   53.10
   1   3   1 1422.08   52.56
   1   3   1 1387.51   52.87
  -1   3  -1 1395.33   53.45
  -1   3  -1 1396.00   52.74
  -1   3  -1 1417.81   52.76
   1   3   1 1417.70   52.75
  -1   3  -1 1364.43   52.96
   1   3   1 1330.50   53.43
   1  -3   1 1317.40   52.82
   1  -3   1 1390.17   54.32
  -1  -3  -1 1324.21   52.81
  -1  -3  -1 1383.46   52.75
  -1  -3  -1 1330.95   55.16
   1  -3   1 1412.14   52.74
   1  -3   1 1353.14   54.12
  -1  -3  -1 1394.21   53.10
  -1   3  -2  204.42    8.27
   1   3   2  186.74    8.66
  -1   3  -2  201.53    8.38
  -1   3  -2  198.84    9.17
   1   3   2  195.38    8.13
  -1   3  -2  194.10    8.75
   1   3   2  191.06   10.88
   1   3   2  195.59    9.28
   1  -3   2  184.44    9.04
   1  -3   2  194.67    9.30
  -1  -3  -2  193.91    8.16
  -1  -3  -2  188.25   10.80
   1  -3   2  202.18    8.39
  -1  -3  -2  192.27    8.11
  -1  -3  -2  184.58    8.70
   1  -3   2  191.59    8.16
  -1   3  -3  249.99   11.33
  -1   3  -3  268.65   10.16
   1   3   3  240.27   11.39
  -1   3  -3  249.98   10.91
   1   3   3  242.28   13.16
   1   3   3  236.40   10.06
   1  -3   3  237.04   10.38
   1  -3   3  237.55    9.74
  -1  -3  -3  245.48    9.92
  -1  -3  -3  242.15    9.64
   1  -3   3  236.04   10.51
   1  -3   3  250.20   10.40
  -1  -3  -3  251.69   10.76
  -1  -3  -3  230.14   12.92
   1   3   4  122.68    5.58
  -1   3  -4  123.94    6.75
   1   3   4  117.43    6.88
  -1   3  -4  128.45    5.46
  -1   3  -4  119.43    6.40
   1   3   4  116.88    8.46
  -1  -3  -4  114.22    6.12
  -1  -3  -4  113.32    4.61
  -1  -3  -4  118.19    5.22
  -1  -3  -4  105.64    8.23
   1  -3   4  120.73    4.88
   1  -3   4  121.87    5.88
  -1   3  -5  415.04   15.54
  -1   3  -5  382.30   17.13
   1   3   5  380.16   19.43
  -1   3  -5  388.42   16.73
   1   3   5  394.93   15.81
   1   3   5  365.60   17.23
   1  -3   5  404.29   15.06
  -1  -3  -5  381.09   15.26
  -1  -3  -5  367.61   16.24
  -1  -3  -5  371.72   19.20
   1  -3   5  383.69   16.09
  -1   3  -6  164.04    8.69
   1   3   6  161.88    7.61
   1   3   6  163.84   11.13
  -1   3  -6  175.92    7.25
   1   3   6  163.38    9.20
  -1   3  -6  161.14    8.84
  -1  -3  -6  158.38    7.05
  -1  -3  -6  160.94    8.12
  -1  -3  -6  155.26   10.74
   1  -3   6  161.48    7.87
   1   3   7  237.50    9.97
   1   3   7  212.13   11.48
  -1   3  -7  207.87   11.04
  -1   3  -7  208.01   10.81
   1  -3   7  210.37   10.14
  -1  -3  -7  228.29    9.32
  -1  -3  -7  205.80   13.11
  -1  -3  -7  213.71   10.24
   1   3   8    0.82    1.30
  -1   3  -8    0.14    2.19
  -1   3  -8    0.96    2.26
   1   3   8   -0.62    2.10
  -1  -3  -8   -1.29    2.34
   1  -3   8    1.68    2.07
   1  -3   8   -0.54    1.71
  -1  -3  -8    2.60    1.85
  -1   3  -9    9.50    3.06
   1   3   9   10.29    3.21
  -1   3  -9    9.24    2.85
   1   3   9   10.53    2.09
   1  -3   9    8.56    3.00
  -1  -3  -9   11.59    2.56
   1  -3   9    6.55    2.12
   1   3  10   22.77    4.18
  -1   3 -10   23.20    4.00
   1   3  10   19.64    2.85
  -1   3 -10   17.23    3.84
   1  -3  10   18.19    3.82
  -1  -3 -10   16.13    2.90
   1  -3  10   11.48    2.63
   1   4 -10   16.77    3.81
  -1   4  10   13.78    2.89
  -1   4  10   20.14    4.11
   1   4 -10   20.12    3.87
  -1  -4  10   22.08    4.25
  -1  -4  10   18.39    3.28
   1  -4 -10   18.44    3.23
   1   4  -9   27.86    4.49
  -1   4   9   22.90    3.19
   1   4  -9   18.91    4.11
  -1   4   9   15.59    4.03
  -1  -4   9   18.95    3.15
  -1  -4   9   28.79    4.46
   1  -4  -9   26.32    3.68
   1   4  -8   46.43    5.43
  -1   4   8   43.84    5.70
   1   4  -8   46.95    5.39
  -1   4   8   41.20    3.74
   1  -4  -8   52.23    4.93
  -1  -4   8   47.35    4.47
  -1  -4   8   48.57    5.53
   1   4  -7   19.13    3.63
  -1   4   7   19.83    2.66
  -1   4   7   21.27    4.03
   1   4  -7   23.42    4.06
   1  -4  -7   18.06    2.93
  -1  -4   7   19.65    3.53
  -1  -4   7   20.46    2.74
   1   4  -6   80.96    6.40
   1   4  -6   87.80    6.02
   1   4  -6   97.32    5.02
  -1   4   6   97.91    7.06
  -1   4   6   90.09    5.13
  -1  -4   6   79.51    5.17
  -1  -4   6   86.24    6.52
   1  -4  -6   85.60    5.80
   1  -4  -6   72.79    8.10
  -1   4   5  106.78    7.29
   1   4  -5   99.72    6.98
   1   4  -5  115.30    5.83
   1   4  -5  114.57    6.85
  -1   4   5  110.95    5.82
  -1  -4   5  120.50    6.08
   1  -4  -5  100.84    9.09
  -1  -4   5  107.72    7.17
   1  -4  -5  112.53    6.46
   1   4  -4   64.33    3.92
   1   4  -4   58.70    4.80
   1   4  -4   57.86    4.60
  -1   4   4   61.32    3.74
  -1   4   4   55.74    5.11
   1  -4  -4   60.36    3.22
  -1  -4   4   52.56    4.94
   1  -4  -4   56.13    6.93
  -1  -4   4   63.84    3.97
   1  -4  -4   62.84    4.47
   1   4  -3  271.42   12.81
  -1   4   3  269.19   11.35
   1   4  -3  267.77   12.59
   1   4  -3  283.19   11.57
  -1   4   3  263.47   12.71
   1   4  -3  267.49   12.10
  -1  -4   3  263.10   12.68
   1  -4  -3  253.62   11.84
   1  -4  -3  257.40   10.93
  -1  -4   3  260.19   12.53
   1  -4  -3  266.04   10.91
  -1  -4   3  256.81   10.93
  -1  -4   3  273.24   11.43
   1  -4  -3  269.16   15.05
  -1   4   2  621.96   24.68
  -1   4   2  617.69   24.16
   1   4  -2  628.22   24.44
   1   4  -2  597.51   26.15
  -1   4   2  622.53   27.97
   1   4  -2  627.95   24.32
   1   4  -2  624.01   25.28
  -1   4   2  594.00   25.32
  -1   4   2  606.79   24.18
   1   4  -2  593.79   24.73
   1  -4  -2  589.48   24.15
  -1  -4   2  589.80   26.04
  -1  -4   2  616.89   24.16
   1  -4  -2  629.53   24.68
   1  -4  -2  616.29   23.97
  -1  -4   2  573.15   24.10
   1  -4  -2  607.23   27.67
  -1  -4   2  617.78   25.31
  -1   4   1  122.27    6.21
  -1   4   1  124.19    6.28
   1   4  -1  127.62    8.10
   1   4  -1  118.77    6.20
   1   4  -1  119.46    6.25
  -1   4   1  123.40    5.81
  -1   4   1  112.15    6.65
   1   4  -1  122.06    5.72
  -1   4   1  122.91    5.83
  -1   4   1  122.07    8.62
   1   4  -1  123.54    6.19
   1   4  -1  119.20    6.59
  -1  -4   1  118.17    6.31
   1  -4  -1  125.32    8.59
  -1  -4   1  121.03    5.74
  -1  -4   1  123.20    6.67
   1  -4  -1  129.53    6.41
  -1  -4   1  119.16    7.96
   1  -4  -1  118.68    5.88
   1  -4  -1  122.12    6.23
   1   4   0   39.26    3.46
  -1   4   0   44.20    3.57
   1   4   0   42.09    3.31
  -1   4   0   41.39    3.20
  -1   4   0   43.48    2.82
   1   4   0   44.27    3.46
   1   4   0   44.01    5.05
  -1   4   0   45.25    3.44
   1   4   0   40.76    2.68
  -1   4   0   35.40    2.89
   1   4   0   41.52    3.13
  -1  -4   0   46.38    2.75
   1  -4   0   38.58    3.42
   1  -4   0   49.94    3.54
  -1  -4   0   47.82    3.46
   1  -4   0   40.84    3.08
  -1  -4   0   42.94    5.06
  -1  -4   0   39.47    3.24
   1  -4   0   41.62    4.91
   1   4   1   46.34    3.38
   1   4   1   49.00    2.91
   1   4   1   49.10    3.17
  -1   4  -1   57.95    3.64
   1   4   1   54.59    3.77
  -1   4  -1   52.97    3.72
   1   4   1   42.34    5.28
  -1   4  -1   55.81    3.51
  -1   4  -1   52.68    3.19
   1   4   1   44.28    3.99
  -1   4  -1   42.84    3.81
   1  -4   1   47.96    3.20
  -1  -4  -1   47.79    3.83
  -1  -4  -1   52.53    5.68
   1  -4   1   46.17    4.95
  -1  -4  -1   50.02    3.29
  -1  -4  -1   46.91    3.40
   1  -4   1   48.81    3.55
   1   4   2  249.62   10.11
  -1   4  -2  256.26   10.43
  -1   4  -2  237.42   10.81
   1   4   2  234.59   13.60
  -1   4  -2  234.97   10.29
   1   4   2  227.94   11.37
  -1   4  -2  257.46   11.51
   1   4   2  230.90   10.77
   1  -4   2  243.74   11.91
   1  -4   2  245.87   10.37
  -1  -4  -2  230.02   13.51
   1  -4   2  234.87   10.26
  -1  -4  -2  240.13   10.18
  -1  -4  -2  231.36   10.84
   1  -4   2  238.44   11.51
  -1  -4  -2  218.28   10.11
  -1   4  -3  313.62   13.66
  -1   4  -3  334.79   12.98
   1   4   3  299.78   14.25
   1   4   3  324.18   16.92
  -1   4  -3  295.56   14.02
   1   4   3  315.25   12.74
   1  -4   3  311.79   13.86
  -1  -4  -3  289.58   12.32
   1  -4   3  291.81   12.43
   1  -4   3  308.04   13.04
  -1  -4  -3  303.22   12.56
  -1  -4  -3  302.52   13.52
  -1  -4  -3  292.13   16.44
  -1   4  -4  672.13   24.75
   1   4   4  627.56   24.65
   1   4   4  597.49   28.98
   1   4   4  601.81   26.38
  -1   4  -4  610.22   26.19
  -1   4  -4  634.38   25.73
  -1  -4  -4  616.22   25.40
   1  -4   4  616.40   24.95
  -1  -4  -4  628.93   24.25
  -1  -4  -4  585.85   28.74
  -1   4  -5   57.36    3.72
  -1   4  -5   49.29    4.35
   1   4   5   54.61    3.52
  -1   4  -5   55.06    4.80
   1   4   5   43.22    6.46
   1   4   5   52.74    5.63
  -1  -4  -5   51.77    4.54
  -1  -4  -5   52.20    6.74
  -1  -4  -5   59.27    3.17
   1  -4   5   49.59    3.90
   1   4   6   37.03    4.86
  -1   4  -6   27.84    3.88
  -1   4  -6   37.15    4.49
   1   4   6   42.59    6.90
   1   4   6   41.59    3.18
  -1  -4  -6   44.47    4.32
  -1  -4  -6   25.43    5.51
   1  -4   6   43.27    3.91
  -1   4  -7    4.99    2.54
   1   4   7    3.59    2.55
  -1   4  -7    3.93    2.69
   1   4   7    5.10    1.65
   1  -4   7    2.66    1.75
  -1  -4  -7    5.39    2.30
   1  -4   7    1.07    2.26
  -1   4  -8    5.88    2.83
   1   4   8    1.61    2.40
   1   4   8    5.33    1.80
  -1   4  -8    1.24    2.60
  -1  -4  -8    1.93    2.07
   1  -4   8    5.35    2.10
   1  -4   8    2.08    2.36
  -1   4  -9   31.86    4.84
  -1   4  -9   36.61    5.15
   1   4   9   27.54    4.84
   1  -4   9   34.93    4.93
  -1  -4  -9   28.29    3.73
   1  -4   9   26.64    3.67
  -1   5   8   56.23    6.80
   1   5  -8   69.98    6.63
   1   5  -8   45.05    6.03
  -1  -5   8   42.00    4.38
  -1  -5   8   60.62    6.47
   1  -5  -8   41.87    4.74
   1   5  -7    7.19    2.72
  -1   5   7    2.20    2.79
   1   5  -7    3.32    2.83
  -1   5   7    2.73    1.64
  -1  -5   7    0.58    1.88
   1  -5  -7   -0.82    2.16
  -1  -5   7    2.30    2.56
  -1   5   6   52.91    5.99
   1   5  -6   63.78    5.55
   1   5  -6   66.54    5.93
  -1   5   6   54.01    4.12
  -1  -5   6   54.02    5.79
  -1  -5   6   60.48    4.58
   1  -5  -6   61.14    5.49
   1   5  -5   -0.48    2.05
  -1   5   5    4.24    2.36
  -1   5   5    2.89    1.37
   1   5  -5    4.53    2.53
  -1  -5   5    2.53    1.70
   1  -5  -5    5.76    2.28
  -1  -5   5   -2.06    2.04
   1   5  -4   36.67    4.56
  -1   5   4   33.22    4.42
  -1   5   4   39.02    3.15
   1   5  -4   39.85    4.40
   1   5  -4   39.64    3.68
  -1  -5   4   32.24    4.40
   1  -5  -4   36.88    4.03
  -1  -5   4   37.82    3.45
   1   5  -3   53.50    4.91
  -1   5   3   54.29    5.57
  -1   5   3   69.27    4.03
   1   5  -3   66.91    4.95
   1   5  -3   62.16    4.43
   1  -5  -3   57.39    5.12
   1  -5  -3   69.79    5.10
   1  -5  -3   60.32    7.80
  -1  -5   3   67.07    4.17
  -1  -5   3   52.49    5.44
   1   5  -2   93.48    6.30
   1   5  -2   92.02    5.58
  -1   5   2   93.82    5.09
   1   5  -2   92.06    7.45
   1   5  -2   99.96    5.77
  -1   5   2   90.29    6.51
   1   5  -2   96.33    5.82
   1  -5  -2   95.22    5.08
  -1  -5   2   90.33    5.83
   1  -5  -2   85.95    5.19
  -1  -5   2   95.50    6.47
   1  -5  -2   96.37    8.75
  -1  -5   2   93.72    7.31
   1  -5  -2  103.06    6.08
  -1  -5   2  101.80    5.27
  -1  -5   2   92.68    5.32
   1   5  -1  267.91   11.70
   1   5  -1  245.79   11.50
   1   5  -1  262.73   12.14
   1   5  -1  266.57   14.33
   1   5  -1  251.84   11.71
  -1   5   1  240.74   10.98
  -1   5   1  260.88   11.11
  -1   5   1  259.23   12.38
   1   5  -1  247.97   10.93
  -1   5   1  263.16   11.70
  -1   5   1  240.35   11.44
  -1  -5   1  247.21   12.06
   1  -5  -1  253.40   11.58
   1  -5  -1  257.46   11.74
   1  -5  -1  248.75   12.10
  -1  -5   1  263.41   11.77
   1  -5  -1  248.67   14.62
  -1  -5   1  250.03   14.00
   1  -5  -1  258.88   11.19
  -1  -5   1  236.64   11.50
  -1  -5   1  264.98   11.11
  -1   5   0  502.24   21.40
   1   5   0  507.03   21.17
   1   5   0  520.09   24.34
  -1   5   0  495.26   20.44
   1   5   0  515.22   20.33
   1   5   0  524.14   21.12
  -1   5   0  463.57   20.51
  -1   5   0  522.34   20.96
   1   5   0  466.70   20.59
  -1   5   0  509.32   21.26
   1   5   0  519.37   21.49
   1  -5   0  526.73   21.03
  -1  -5   0  490.83   23.91
  -1  -5   0  550.67   21.32
  -1  -5   0  491.71   20.79
   1  -5   0  505.52   20.47
   1  -5   0  480.95   21.22
   1  -5   0  494.41   20.73
  -1  -5   0  500.79   21.18
   1  -5   0  500.14   23.80
   1  -5   0  479.30   21.13
  -1  -5   0  520.99   20.35
  -1   5  -1    5.84    1.85
  -1   5  -1    6.55    2.15
   1   5   1    8.10    2.39
   1   5   1    8.49    2.18
   1   5   1   13.22    4.01
  -1   5  -1    8.54    2.05
  -1   5  -1   13.27    1.89
   1   5   1    9.80    1.63
  -1   5  -1   11.50    2.34
  -1  -5  -1   13.87    2.55
  -1  -5  -1    8.85    1.95
   1  -5   1    9.91    3.25
  -1  -5  -1   10.19    3.73
  -1  -5  -1    5.19    1.82
   1  -5   1    9.53    1.82
   1  -5   1    9.78    2.26
   1  -5   1   13.03    2.39
   1  -5   1   10.66    2.24
   1  -5   1    9.96    2.53
  -1   5  -2    8.86    2.31
   1   5   2    9.94    3.69
   1   5   2   11.74    2.47
   1   5   2   10.29    1.66
  -1   5  -2    8.00    2.63
  -1   5  -2    8.74    1.98
   1   5   2    5.89    2.26
   1  -5   2    9.76    3.05
   1  -5   2    8.42    2.73
   1  -5   2   11.20    1.97
  -1  -5  -2   11.51    2.03
  -1  -5  -2    9.95    1.90
  -1  -5  -2   10.12    2.54
   1  -5   2   11.87    2.13
  -1  -5  -2    7.06    3.57
   1   5   3    0.56    1.97
  -1   5  -3   -1.84    1.59
  -1   5  -3    3.89    1.54
  -1   5  -3    1.04    2.19
   1   5   3    1.81    1.07
   1   5   3    1.18    2.84
  -1  -5  -3    3.23    1.39
   1  -5   3    1.70    1.63
  -1  -5  -3    2.34    2.14
  -1  -5  -3   -0.67    2.81
   1  -5   3   -0.08    2.29
  -1   5  -4   25.53    3.85
   1   5   4   21.49    2.49
  -1   5  -4   28.57    3.76
   1   5   4   18.58    3.48
   1  -5   4   28.30    3.09
   1  -5   4   31.04    4.56
  -1  -5  -4   25.85    3.53
  -1   5  -5   10.87    2.72
   1   5   5   11.11    3.18
  -1   5  -5    8.70    3.02
   1  -5   5   11.79    3.19
  -1  -5  -5   13.08    2.85
   1  -5   5   10.61    2.22
   1   5   6    5.26    2.86
  -1   5  -6    7.04    2.80
  -1   5  -6    0.65    2.32
   1  -5   6    1.06    2.40
  -1  -5  -6    3.60    2.34
   1  -5   6    3.16    1.83
  -1   5  -7    1.10    2.10
  -1   5  -7    4.71    2.90
   1   5   7    0.91    2.53
  -1  -5  -7    2.40    2.38
   1  -5   7    4.92    2.79
   1  -5   7    2.66    1.97
   1   5   8   16.92    4.12
  -1   5  -8   16.25    3.84
  -1   5  -8   12.15    3.37
  -1  -5  -8   15.69    3.28
   1  -5   8   21.44    3.36
   1  -5   8   17.76    4.10
   1   6  -6    5.48    2.44
   1   6  -6    1.66    2.73
  -1   6   6    4.32    2.83
   1  -6  -6   -0.62    2.48
  -1  -6   6    2.32    2.15
  -1  -6   6    2.09    3.03
   1   6  -5    6.68    2.76
  -1   6   5    6.15    2.96
   1   6  -5    1.56    2.54
   1  -6  -5   10.69    2.80
  -1  -6   5    5.37    2.76
  -1  -6   5    2.66    1.84
  -1   6   4    2.00    2.47
   1   6  -4    3.27    2.58
   1   6  -4    8.86    2.74
   1  -6  -4    3.00    2.45
  -1  -6   4    3.05    2.75
  -1  -6   4    8.36    2.15
   1   6  -3   24.11    3.57
  -1   6   3   15.87    3.57
   1   6  -3   18.71    3.55
  -1  -6   3   20.96    2.84
  -1  -6   3   21.56    3.81
   1  -6  -3   18.61    3.37
  -1  -6   3   16.41    3.41
   1  -6  -3   24.16    3.93
   1   6  -2   73.89    5.31
   1   6  -2   66.03    5.15
   1   6  -2   69.02    5.66
  -1   6   2   66.98    6.07
  -1   6   2   69.65    4.49
  -1  -6   2   69.53    4.65
  -1  -6   2   66.14    5.80
  -1  -6   2   73.15    5.64
   1  -6  -2   67.62    5.94
   1  -6  -2   77.49    5.68
  -1   6   1  129.24    7.59
  -1   6   1  138.70    8.24
   1   6  -1  121.32    7.37
  -1   6   1  124.30    6.59
   1   6  -1  136.20    7.81
   1   6  -1  121.15    7.04
   1  -6  -1  117.95    6.81
   1  -6  -1  121.43    7.78
   1  -6  -1  129.09    6.70
  -1  -6   1  116.76    7.32
   1  -6  -1  129.63    7.61
  -1  -6   1  141.11    6.80
  -1  -6   1  122.18    7.75
  -1  -6   1  138.78    7.54
  -1  -6   1  125.48    7.62
   1   6   0  439.97   18.62
  -1   6   0  402.76   17.85
   1   6   0  416.45   18.87
  -1   6   0  447.07   19.08
  -1   6   0  456.91   18.57
   1   6   0  390.53   17.85
  -1   6   0  424.44   17.75
  -1   6   0  424.30   18.66
   1  -6   0  421.61   21.60
  -1  -6   0  426.92   18.20
  -1  -6   0  398.82   18.54
   1  -6   0  426.42   17.81
   1  -6   0  412.77   18.06
   1  -6   0  395.80   18.54
  -1  -6   0  438.31   22.04
  -1  -6   0  430.40   18.67
  -1  -6   0  431.58   18.66
   1  -6   0  443.20   18.58
  -1  -6   0  417.45   17.66
   1  -6   0  425.43   18.77
   1   6   1  219.12   11.31
  -1   6  -1  198.25   10.09
  -1   6  -1  220.45   10.53
  -1   6  -1  222.73    9.88
  -1   6  -1  204.89   10.88
   1   6   1  213.21   10.69
   1  -6   1  197.48   10.29
   1  -6   1  225.38   10.60
   1  -6   1  205.24   11.02
   1  -6   1  216.91   10.47
  -1  -6  -1  189.05   10.72
   1  -6   1  208.90    9.91
  -1  -6  -1  213.06   10.06
  -1  -6  -1  213.75   10.90
   1   6   2   16.72    3.48
   1   6   2   12.73    2.98
  -1   6  -2   16.48    3.35
  -1   6  -2   15.91    2.89
   1  -6   2   15.80    3.53
  -1  -6  -2   13.45    3.43
  -1  -6  -2   26.51    3.69
   1  -6   2   15.21    3.11
   1  -6   2   18.42    2.62
  -1   6  -3   10.47    2.66
   1   6   3    6.24    2.80
  -1   6  -3    8.55    2.77
  -1  -6  -3   11.00    2.96
   1  -6   3    8.15    2.91
   1  -6   3   10.30    2.24
  -1   6  -4  343.46   16.60
  -1   6  -4  334.93   15.85
   1   6   4  335.95   16.96
  -1  -6  -4  324.33   15.70
   1  -6   4  331.73   14.93
   1  -6   4  339.27   16.78
  -1   6  -5    4.01    2.67
   1   6   5    3.92    2.81
  -1   6  -5    4.83    2.56
  -1  -6  -5    2.53    2.66
   1  -6   5    7.71    2.28
   1  -6   5    3.08    2.67
   1   6   6    5.37    2.83
  -1   6  -6    3.35    2.51
  -1   6  -6    3.23    2.56
   1  -6   6   -0.47    1.84
  -1  -6  -6    2.73    2.76
   1  -6   6    1.01    2.79
   1   7  -2   36.66    4.38
  -1   7   2   46.45    5.61
  -1  -7   2   42.84    5.18
   1  -7  -2   42.43    4.92
   1  -7  -2   45.17    5.28
  -1  -7   2   49.87    5.28
  -1   7   1   -0.09    2.54
   1   7  -1    3.45    2.18
  -1  -7   1    6.72    2.56
   1  -7  -1    8.52    2.86
   1  -7  -1    2.11    2.60
  -1  -7   1   10.95    3.10
   1   7   0    2.24    2.37
  -1  -7   0    2.11    2.66
   1   7   1   54.37    5.62
   1   7   1   50.26    7.28
  -1  -7  -1   53.38    5.60
  -1  -7  -1   47.89    5.35
   1  -7   1   56.62    5.81
  -1   7  -2   49.87    5.61
  -1   7  -2   45.51    4.62
   1   7   2   44.77    5.49
  -1  -7  -2   44.52    4.99
   1  -7   2   40.35    4.70
  -1  -7  -2   35.20    4.91
   1  -7   2   47.83    5.63
   2   0 -12    8.11    2.05
  -2   0  12    9.33    2.43
   2   0 -11   -1.81    1.29
  -2   0  11   -0.79    1.41
   2   0 -10  336.23   14.90
  -2   0  10  317.61   14.65
   2   0 -10  333.01   14.07
   2   0  -9    2.91    1.33
   2   0  -9   -3.52    1.21
  -2   0   9   -0.29    1.28
  -2   0   8  901.67   36.05
   2   0  -8  893.02   35.57
   2   0  -8  910.76   36.12
   2   0  -8  935.38   35.79
  -2   0   8  912.23   36.12
  -2   0   8  924.61   35.86
   2   0  -7   -0.10    1.23
   2   0  -7    0.32    1.00
   2   0  -7   -0.26    0.96
  -2   0   7    0.38    1.12
   2   0  -7    0.79    1.23
   2   0  -7    1.38    1.53
  -2   0   7    0.96    1.06
  -2   0   7    0.70    1.13
   2   0  -6   51.28    3.35
  -2   0   6   56.68    3.48
  -2   0   6   60.40    3.40
  -2   0   6   56.64    3.46
   2   0  -6   55.42    3.17
   2   0  -6   51.01    4.14
   2   0  -6   50.58    3.26
   2   0  -6   57.06    3.95
   2   0  -5   -1.01    0.79
  -2   0   5    1.15    0.97
  -2   0   5    0.48    1.24
   2   0  -5    0.03    1.06
  -2   0   5   -1.36    0.88
   2   0  -5   -0.10    0.86
   2   0  -5   -0.80    1.15
  -2   0   5   -1.20    0.95
   2   0  -5   -0.14    0.96
   2   0  -4   93.20    4.39
  -2   0   4   92.83    4.44
  -2   0   4   96.37    4.48
   2   0  -4   90.45    5.17
  -2   0   4   87.50    5.08
   2   0  -4   91.50    4.33
   2   0  -4   92.66    4.25
  -2   0   4   98.97    4.39
   2   0  -4   86.64    4.86
  -2   0   3   -0.43    0.69
  -2   0   3   -0.59    0.49
   2   0  -3    0.37    0.72
  -2   0   3   -0.43    0.58
   2   0  -3   -0.95    0.48
  -2   0   3   -0.51    0.53
   2   0  -3    0.27    0.52
   2   0  -3    0.00    0.57
  -2   0   2  217.91    8.36
  -2   0   2  222.27    8.40
  -2   0   2  198.69    8.74
   2   0  -2  211.50    8.71
   2   0  -2  219.83    8.30
  -2   0   2  209.27    8.35
   2   0  -2  214.42    8.32
   2   0  -2  194.17    8.45
   2   0  -1   -0.32    0.31
   2   0  -1   -0.10    0.25
  -2   0   1   -0.23    0.39
  -2   0   1   -0.30    0.29
   2   0  -1    0.20    0.41
   2   0  -1    0.00    0.25
  -2   0   1    0.19    0.25
   2   0  -1   -0.25    0.31
  -2   0   1    0.15    0.32
   2   0  -1   -0.31    0.33
   2   0  -1   -0.44    0.29
  -2   0   1    0.31    0.32
   2   0   0  122.97    4.80
   2   0   0  128.78    4.84
  -2   0   0  127.77    4.83
   2   0   0  130.20    4.99
   2   0   0  123.17    4.82
  -2   0   0  125.69    4.84
  -2   0   0  126.65    4.83
   2   0   0  115.88    4.83
   2   0   0  122.91    4.84
  -2   0   0  133.13    4.99
  -2   0   0  122.02    4.83
  -2   0   0  120.51    4.79
  -2   0  -1    0.68    0.36
  -2   0  -1    0.38    0.36
  -2   0  -1    0.08    0.46
   2   0   1    0.20    0.34
  -2   0  -1    0.60    0.41
   2   0   1    0.83    0.44
   2   0   1   -0.15    0.46
   2   0   1    1.02    0.40
  -2   0  -1    0.43    0.41
   2   0   1    0.19    0.40
  -2   0  -1    2.21    0.46
   2   0   1   -0.18    0.36
  -2   0  -2 1184.12   43.87
   2   0   2 1065.81   44.31
   2   0   2 1154.32   44.01
   2   0   2 1189.36   43.95
  -2   0  -2 1199.34   44.32
  -2   0  -2 1154.53   43.93
  -2   0  -2 1168.61   43.98
  -2   0  -3   -0.12    0.73
   2   0   3    0.19    0.60
  -2   0  -3    0.06    0.66
   2   0   3    2.14    0.97
  -2   0  -3    0.75    0.63
   2   0   3    1.01    0.63
  -2   0  -3    0.52    0.54
   2   0   4  246.39   10.02
  -2   0  -4  241.21   10.09
  -2   0  -4  248.72   10.09
  -2   0  -4  255.18   10.69
   2   0   4  241.82   10.16
  -2   0  -4  242.28    9.81
   2   0   4  223.21   10.67
  -2   0  -5   -0.78    1.11
  -2   0  -5    1.08    0.82
  -2   0  -5    0.13    1.04
  -2   0  -5   -2.41    1.08
   2   0   5    0.26    1.29
  -2   0  -5    0.18    0.92
   2   0   5    0.71    0.94
   2   0   5    1.40    0.96
  -2   0  -6  409.76   16.91
   2   0   6  414.47   17.10
  -2   0  -6  410.56   16.97
   2   0   6  427.44   16.91
   2   0   6  408.03   17.82
  -2   0  -6  420.85   16.55
  -2   0  -6  388.83   17.63
  -2   0  -6  434.49   17.69
   2   0   7   -0.10    1.20
  -2   0  -7   -0.52    1.38
  -2   0  -7   -0.12    1.33
   2   0   7   -0.34    1.12
  -2   0  -7   -0.34    1.07
  -2   0  -7    0.67    0.95
  -2   0  -8  732.62   28.70
   2   0   8  713.16   29.47
  -2   0  -8  750.38   29.48
  -2   0  -8  723.86   29.14
   2   0   8  733.10   29.23
  -2   0  -9   -0.29    1.18
  -2   0  -9   -1.52    1.60
   2   0   9   -3.39    1.31
   2   0   9   -1.76    1.27
   2   0  10   22.58    3.00
  -2   0 -10   21.66    2.54
  -2   0 -10   22.08    3.24
  -2   0 -11   -1.23    1.22
   2   0  11    0.67    1.55
  -2   0 -11   -0.97    1.86
   2   1 -11   16.20    3.17
   2   1 -11   10.11    1.98
  -2   1  11   10.43    2.31
  -2  -1  11   15.42    2.88
   2  -1 -11   15.13    2.50
   2   1 -10   26.19    3.74
   2   1 -10   26.61    2.69
  -2   1  10   21.43    2.90
  -2  -1  10   26.91    3.33
   2  -1 -10   24.98    2.87
  -2   1   9   79.52    5.68
   2   1  -9   95.45    5.87
  -2   1   9   78.51    5.20
   2   1  -9   89.27    4.67
   2   1  -9   81.99    5.37
   2  -1  -9   83.53    5.08
  -2  -1   9   84.35    5.35
   2  -1  -9   80.33    4.93
  -2  -1   9   87.71    5.52
   2   1  -8    0.11    1.47
  -2   1   8    1.33    1.25
   2   1  -8    2.76    1.10
   2   1  -8    2.82    1.85
  -2   1   8    3.10    1.66
   2  -1  -8   -0.04    1.29
   2  -1  -8   -0.22    1.32
  -2  -1   8    2.47    1.58
  -2  -1   8    0.74    1.58
   2  -1  -8    0.32    1.83
   2   1  -7    1.20    1.47
  -2   1   7   -0.21    1.37
   2   1  -7    0.38    0.85
  -2   1   7   -1.81    0.95
   2   1  -7   -1.82    1.26
  -2  -1   7   -0.12    0.85
  -2  -1   7   -1.66    1.28
  -2  -1   7   -0.29    1.23
   2  -1  -7    1.25    1.17
   2  -1  -7   -0.27    1.05
   2  -1  -7   -0.27    1.57
  -2   1   6  257.27    9.76
  -2   1   6  244.14   10.55
   2   1  -6  251.33   10.94
   2   1  -6  258.53    9.98
   2   1  -6  250.82   10.11
   2   1  -6  251.10   10.96
  -2   1   6  258.05   11.19
   2   1  -6  226.84   10.54
  -2  -1   6  242.13   10.62
   2  -1  -6  231.21   10.40
   2  -1  -6  257.11   10.29
  -2  -1   6  236.25    9.96
   2  -1  -6  224.55   11.95
  -2  -1   6  248.92   10.99
  -2   1   5  642.23   22.97
   2   1  -5  652.45   23.21
   2   1  -5  572.34   23.72
  -2   1   5  569.67   25.37
   2   1  -5  631.02   24.18
   2   1  -5  627.97   24.06
  -2   1   5  616.11   23.73
   2   1  -5  604.12   23.31
  -2   1   5  589.27   24.21
  -2  -1   5  593.31   23.12
   2  -1  -5  569.40   25.40
   2  -1  -5  567.35   25.21
   2  -1  -5  596.51   23.67
  -2  -1   5  616.52   24.16
   2  -1  -5  605.64   23.35
  -2  -1   5  608.83   23.79
  -2  -1   5  567.71   23.69
  -2   1   4  546.91   21.51
  -2   1   4  544.85   22.01
   2   1  -4  555.60   21.96
   2   1  -4  545.19   21.18
   2   1  -4  600.18   21.08
  -2   1   4  507.28   22.99
  -2   1   4  558.12   20.81
   2   1  -4  555.07   21.81
   2   1  -4  606.16   20.78
  -2   1   4  548.95   20.93
  -2  -1   4  563.72   21.59
   2  -1  -4  519.13   23.09
  -2  -1   4  570.88   22.00
   2  -1  -4  544.56   21.52
  -2  -1   4  527.07   20.90
   2  -1  -4  553.58   21.14
  -2  -1   4  494.50   21.38
   2  -1  -4  532.76   23.01
   2   1  -3  671.89   25.24
  -2   1   3  658.59   25.47
  -2   1   3  611.85   26.77
   2   1  -3  727.52   25.22
  -2   1   3  645.18   25.90
   2   1  -3  658.94   25.73
  -2   1   3  690.27   24.88
  -2   1   3  637.31   24.97
   2   1  -3  660.86   25.88
   2  -1  -3  680.32   25.09
   2  -1  -3  642.62   24.97
   2  -1  -3  617.59   26.86
  -2  -1   3  705.49   25.56
   2  -1  -3  633.22   26.80
  -2  -1   3  620.93   25.27
   2  -1  -3  682.90   25.55
  -2  -1   3  675.24   25.91
  -2   1   2 7466.72  292.64
  -2   1   2 7891.34  291.12
  -2   1   2 7018.54  293.60
  -2   1   2 7779.21  291.07
  -2   1   2 7331.60  292.70
   2   1  -2 7811.74  292.69
   2   1  -2 7692.18  293.03
   2   1  -2 8146.09  292.62
   2   1  -2 8180.09  293.34
  -2  -1   2 7774.29  292.25
   2  -1  -2 7473.00  292.16
  -2  -1   2 8318.85  292.81
   2  -1  -2 7939.19  292.92
   2  -1  -2 7336.39  290.94
  -2  -1   2 8254.60  292.94
   2  -1  -2 7921.54  290.98
   2  -1  -2 7251.75  295.39
   2   1  -1  215.85    8.92
  -2   1   1  213.35    9.04
   2   1  -1  222.22    9.12
   2   1  -1  225.89    8.73
  -2   1   1  220.10    8.49
   2   1  -1  229.24    9.06
  -2   1   1  230.61    8.68
  -2   1   1  199.59    9.59
   2   1  -1  214.77    8.63
  -2   1   1  211.00    8.75
   2  -1  -1  223.62    8.79
   2  -1  -1  204.69    9.61
  -2  -1   1  226.42    8.60
  -2  -1   1  227.07    9.05
   2  -1  -1  222.23    8.51
  -2  -1   1  237.75    8.67
  -2  -1   1  235.81    9.00
   2  -1  -1  230.60    8.59
  -2   1   0    6.18    0.65
   2   1   0    6.60    0.80
   2   1   0    6.55    0.51
   2   1   0    7.37    0.91
  -2   1   0    8.07    0.97
  -2   1   0    5.95    1.17
   2   1   0    6.78    0.81
  -2   1   0    7.02    0.71
   2   1   0    5.92    1.16
  -2   1   0    6.33    0.75
  -2   1   0    6.11    0.85
  -2   1   0    6.03    0.73
   2  -1   0    6.70    0.82
   2  -1   0    6.41    1.14
  -2  -1   0    7.29    1.24
   2  -1   0    6.94    0.65
  -2  -1   0    7.54    0.89
  -2  -1   0    5.56    0.79
  -2  -1   0    5.78    0.52
  -2  -1   0    5.91    0.51
   2  -1   0    7.71    0.71
  -2   1  -1 2315.00   85.34
  -2   1  -1 2212.16   85.39
   2   1   1 2254.69   85.62
   2   1   1 2190.73   86.30
   2   1   1 2207.73   85.07
  -2   1  -1 2341.25   85.62
   2   1   1 2216.24   85.43
  -2   1  -1 2332.64   85.16
  -2   1  -1 2157.34   85.49
   2  -1   1 2229.45   85.18
  -2  -1  -1 2273.40   85.25
  -2  -1  -1 2330.56   86.32
  -2  -1  -1 2281.28   85.14
   2  -1   1 2290.97   85.33
  -2  -1  -1 2279.23   85.07
   2  -1   1 2220.17   85.38
   2  -1   1 2330.73   85.15
   2   1   2 5155.07  194.41
   2   1   2 5072.36  194.51
  -2   1  -2 5201.28  194.29
  -2   1  -2 5251.06  194.50
   2   1   2 4883.95  195.32
   2   1   2 4942.35  194.21
  -2   1  -2 5142.82  194.44
   2   1   2 5040.01  194.49
  -2  -1  -2 5049.61  194.22
   2  -1   2 5138.65  195.81
  -2  -1  -2 5127.72  194.76
  -2  -1  -2 5276.29  194.39
  -2  -1  -2 5257.25  195.37
   2  -1   2 5434.91  194.43
   2  -1   2 5421.88  195.05
   2   1   3   44.74    2.36
   2   1   3   42.93    3.69
  -2   1  -3   44.69    2.98
  -2   1  -3   43.76    2.03
   2   1   3   40.76    2.94
  -2   1  -3   45.77    2.84
  -2  -1  -3   47.89    2.09
  -2  -1  -3   40.24    2.63
  -2  -1  -3   53.08    3.91
   2  -1   3   43.29    2.49
   2  -1   3   44.91    2.16
  -2  -1  -3   46.46    2.29
  -2   1  -4 1296.96   49.10
  -2   1  -4 1278.06   49.28
   2   1   4 1288.06   48.66
   2   1   4 1235.68   49.32
   2   1   4 1195.77   50.38
  -2   1  -4 1294.71   48.30
   2  -1   4 1267.35   48.84
   2  -1   4 1287.31   48.51
  -2  -1  -4 1262.17   48.84
  -2  -1  -4 1296.83   48.55
  -2  -1  -4 1312.92   50.47
  -2  -1  -4 1290.09   48.38
   2   1   5    0.04    1.44
   2   1   5   -1.95    0.89
   2   1   5    0.12    0.78
  -2   1  -5    1.30    1.17
  -2   1  -5   -0.42    1.09
  -2   1  -5    0.01    0.58
   2  -1   5   -0.02    0.74
  -2  -1  -5   -1.39    0.62
   2  -1   5    2.96    1.14
  -2  -1  -5   -1.02    1.33
  -2  -1  -5    4.17    1.87
  -2  -1  -5    0.05    0.85
  -2  -1  -5   -1.30    0.80
  -2   1  -6  147.03    7.09
   2   1   6  136.27    6.49
  -2   1  -6  137.12    6.02
   2   1   6  140.78    8.44
   2   1   6  132.40    7.22
  -2   1  -6  145.76    7.15
  -2  -1  -6  130.46    8.15
   2  -1   6  143.15    6.69
   2  -1   6  142.59    6.44
  -2  -1  -6  140.89    6.57
  -2  -1  -6  138.66    6.44
  -2  -1  -6  150.13    6.22
   2   1   7  176.62   10.39
   2   1   7  191.64    8.52
  -2   1  -7  195.83    7.95
  -2   1  -7  187.21    9.05
   2   1   7  182.41    9.27
  -2   1  -7  184.62    9.05
   2  -1   7  180.96    8.40
  -2  -1  -7  189.87    8.48
  -2  -1  -7  177.82   10.23
  -2  -1  -7  192.19    8.41
  -2  -1  -7  187.75    8.47
   2  -1   7  183.43    8.70
   2   1   8   93.78    5.30
   2   1   8   94.75    6.18
  -2   1  -8   98.01    5.85
  -2   1  -8  102.07    4.76
  -2   1  -8  103.37    6.09
  -2  -1  -8   91.54    5.26
  -2  -1  -8   96.04    5.40
   2  -1   8   93.26    5.53
  -2  -1  -8   84.99    6.85
   2   1   9    6.96    2.29
   2   1   9    5.83    1.77
  -2   1  -9    3.99    2.14
  -2   1  -9    6.36    1.42
  -2   1  -9    5.22    1.94
  -2  -1  -9    4.66    1.74
   2  -1   9    6.05    1.88
  -2  -1  -9    8.04    2.00
   2   1  10   43.77    4.80
  -2   1 -10   59.14    5.39
   2   1  10   54.63    4.18
   2  -1  10   53.60    4.28
  -2  -1 -10   49.77    4.29
  -2  -1 -10   45.45    3.87
   2   1  11    3.27    1.83
  -2   1 -11    2.48    2.45
   2  -1  11    2.12    1.84
  -2  -1 -11    0.34    1.50
   2   2 -11   48.99    5.32
  -2   2  11   42.72    4.33
  -2  -2  11   46.10    4.73
   2  -2 -11   37.50    3.91
   2   2 -10  228.13    9.97
  -2   2  10  227.06   10.86
   2   2 -10  228.05   11.65
  -2   2  10  222.57   11.84
   2   2 -10  226.96   11.46
  -2  -2  10  226.34   11.51
   2  -2 -10  218.57   10.58
  -2  -2  10  205.31   10.75
   2   2  -9   14.28    3.02
  -2   2   9    9.45    2.70
  -2   2   9   12.32    2.25
   2   2  -9    9.97    1.64
   2   2  -9   11.12    2.72
   2  -2  -9    6.79    1.98
  -2  -2   9   11.26    2.86
  -2  -2   9   10.42    2.32
   2  -2  -9    5.23    2.90
   2   2  -8   46.73    3.01
  -2   2   8   48.82    4.64
   2   2  -8   37.99    4.17
   2   2  -8   46.51    4.57
  -2   2   8   52.01    3.62
   2  -2  -8   44.35    5.39
  -2  -2   8   45.03    4.53
  -2  -2   8   39.91    3.52
   2  -2  -8   42.12    3.68
   2   2  -7   -1.19    1.57
   2   2  -7    1.38    0.94
  -2   2   7    0.00    1.73
  -2   2   7    2.64    1.36
   2   2  -7   -0.03    1.50
   2  -2  -7   -0.52    1.90
   2  -2  -7    1.23    1.05
  -2  -2   7    1.18    1.40
  -2  -2   7   -1.01    1.64
   2  -2  -7    2.01    1.35
  -2   2   6 1014.42   41.11
   2   2  -6 1062.03   41.00
   2   2  -6 1037.56   39.57
   2   2  -6 1066.53   40.79
  -2   2   6 1049.26   40.14
  -2  -2   6 1016.68   40.91
  -2  -2   6 1018.62   40.18
   2  -2  -6  999.26   40.12
   2  -2  -6 1044.51   39.46
   2  -2  -6  992.58   42.70
   2   2  -5  815.17   31.04
  -2   2   5  815.85   31.48
   2   2  -5  816.49   32.31
   2   2  -5  848.50   32.12
  -2   2   5  793.04   32.40
  -2  -2   5  816.65   32.32
   2  -2  -5  824.05   30.80
   2  -2  -5  763.53   31.51
  -2  -2   5  796.61   31.52
   2  -2  -5  765.42   33.89
   2   2  -4   51.30    3.74
   2   2  -4   58.26    2.86
  -2   2   4   49.89    3.87
  -2   2   4   55.52    3.11
   2   2  -4   54.22    3.73
  -2  -2   4   55.63    3.21
   2  -2  -4   49.67    3.36
   2  -2  -4   49.00    4.94
   2  -2  -4   53.33    2.46
  -2  -2   4   50.37    3.86
  -2   2   3 1346.23   52.14
   2   2  -3 1442.32   53.56
  -2   2   3 1311.86   54.87
  -2   2   3 1379.60   53.57
   2   2  -3 1390.22   52.58
  -2   2   3 1412.40   52.80
   2   2  -3 1340.49   52.98
  -2  -2   3 1347.03   53.44
  -2  -2   3 1421.97   52.77
   2  -2  -3 1328.63   54.97
   2  -2  -3 1384.62   52.16
   2  -2  -3 1397.19   52.96
   2  -2  -3 1373.73   51.99
  -2  -2   3 1502.21   52.47
   2  -2  -3 1358.42   55.01
   2   2  -2  407.46   16.72
  -2   2   2  414.38   16.37
   2   2  -2  396.85   17.00
  -2   2   2  413.01   16.16
  -2   2   2  401.39   17.00
   2   2  -2  427.75   16.33
  -2   2   2  392.55   18.17
   2   2  -2  447.01   17.08
   2   2  -2  388.14   16.05
  -2  -2   2  439.90   16.64
  -2  -2   2  420.91   17.02
   2  -2  -2  415.00   18.36
  -2  -2   2  442.15   16.32
   2  -2  -2  411.07   15.95
   2  -2  -2  435.35   16.58
   2  -2  -2  395.93   18.24
  -2   2   1  453.12   17.30
  -2   2   1  440.46   17.78
   2   2  -1  455.76   17.36
   2   2  -1  424.22   17.31
   2   2  -1  417.85   18.26
  -2   2   1  417.01   18.77
  -2   2   1  435.04   17.08
   2   2  -1  442.75   17.73
  -2   2   1  462.07   17.41
   2   2  -1  457.79   17.59
   2  -2  -1  466.72   17.40
   2  -2  -1  427.51   18.88
  -2  -2   1  447.05   17.10
  -2  -2   1  443.73   18.03
   2  -2  -1  428.42   18.85
  -2  -2   1  449.62   17.74
   2   2   0  847.13   30.80
   2   2   0  767.46   31.30
   2   2   0  843.38   31.30
  -2   2   0  777.26   32.22
  -2   2   0  806.07   31.34
  -2   2   0  831.01   31.07
  -2   2   0  816.08   30.99
   2   2   0  819.56   31.18
  -2   2   0  830.67   31.37
  -2   2   0  812.04   31.03
   2   2   0  796.04   31.18
   2   2   0  785.85   32.43
   2  -2   0  828.14   31.01
  -2  -2   0  821.91   32.27
   2  -2   0  727.18   31.17
  -2  -2   0  835.02   31.21
   2  -2   0  800.44   32.33
  -2  -2   0  817.86   31.26
   2  -2   0  805.72   32.26
  -2   2  -1  422.61   16.54
  -2   2  -1  423.94   16.40
  -2   2  -1  425.69   16.19
  -2   2  -1  427.95   16.91
   2   2   1  415.38   18.11
   2   2   1  426.79   16.09
  -2   2  -1  410.94   17.18
   2   2   1  432.54   16.63
   2   2   1  396.91   16.85
   2  -2   1  422.88   16.39
  -2  -2  -1  403.10   16.28
   2  -2   1  388.94   16.30
  -2  -2  -1  432.55   18.02
   2  -2   1  403.89   17.06
  -2  -2  -1  408.21   16.33
   2  -2   1  429.58   17.29
   2   2   2 4912.39  183.56
  -2   2  -2 4878.93  183.60
  -2   2  -2 5029.88  183.98
  -2   2  -2 5051.26  183.37
  -2   2  -2 5091.81  183.24
   2   2   2 4844.98  183.01
   2   2   2 4817.20  183.98
   2   2   2 4660.43  185.33
   2  -2   2 4571.20  183.33
   2  -2   2 4659.47  183.37
   2  -2   2 4694.24  183.61
  -2  -2  -2 4874.79  183.09
  -2  -2  -2 4861.70  183.34
  -2  -2  -2 4975.37  185.32
   2  -2   2 4928.61  183.34
  -2  -2  -2 4989.36  183.59
  -2   2  -3  100.69    5.30
   2   2   3  100.01    5.60
   2   2   3  100.93    4.53
   2   2   3   90.93    6.69
  -2   2  -3  104.86    4.36
  -2   2  -3   95.21    5.44
  -2  -2  -3   99.44    5.16
  -2  -2  -3  104.60    4.49
   2  -2   3  104.78    4.91
  -2  -2  -3  102.72    4.06
   2  -2   3  106.88    4.24
  -2   2  -4   42.25    2.09
   2   2   4   41.64    1.92
   2   2   4   36.24    3.40
   2   2   4   37.80    2.35
   2   2   4   34.88    4.35
  -2   2  -4   38.48    3.06
  -2   2  -4   43.55    3.54
  -2  -2  -4   39.75    1.78
  -2  -2  -4   37.89    2.26
   2  -2   4   42.96    2.02
  -2  -2  -4   35.92    2.91
  -2  -2  -4   36.63    4.39
  -2  -2  -4   39.02    1.86
   2   2   5  895.87   38.99
  -2   2  -5  996.69   35.67
   2   2   5  943.33   37.37
  -2   2  -5  936.31   36.87
   2   2   5  943.25   36.10
  -2   2  -5  951.41   37.21
  -2  -2  -5  930.05   35.82
  -2  -2  -5  870.82   38.79
   2  -2   5  945.91   35.66
   2  -2   5  930.30   36.42
  -2  -2  -5  922.59   36.49
   2   2   6    4.01    2.44
  -2   2  -6    4.34    1.83
  -2   2  -6    4.64    0.89
   2   2   6    1.56    1.74
  -2   2  -6    6.72    2.07
   2   2   6    4.71    1.26
  -2  -2  -6    5.07    1.58
  -2  -2  -6    5.57    2.76
  -2  -2  -6    4.40    1.23
   2  -2   6    3.99    0.95
   2  -2   6    4.85    1.37
   2   2   7  176.38    7.98
  -2   2  -7  180.27    7.32
   2   2   7  161.41    9.22
  -2   2  -7  165.04    8.94
   2   2   7  165.61   10.78
  -2   2  -7  176.65    8.96
  -2  -2  -7  181.12    7.83
   2  -2   7  170.57    8.30
  -2  -2  -7  158.75   10.49
  -2  -2  -7  167.57    8.24
   2   2   8  119.95    6.09
  -2   2  -8  132.83    6.33
   2   2   8  113.31    7.42
  -2   2  -8  116.82    6.97
  -2   2  -8  117.82    7.10
   2  -2   8  109.61    6.35
  -2  -2  -8  112.01    5.92
  -2  -2  -8  100.67    8.25
  -2  -2  -8  109.92    6.26
   2   2   9  203.36    9.51
  -2   2  -9  202.55   10.60
  -2   2  -9  202.61   10.49
   2   2   9  200.25   10.94
  -2  -2  -9  219.95    9.53
  -2  -2  -9  193.93    9.59
   2  -2   9  205.06    9.89
  -2  -2  -9  172.57   11.81
  -2   2 -10    1.90    2.16
   2   2  10    4.97    1.76
   2   2  10    7.99    2.79
  -2   2 -10    5.04    2.69
  -2  -2 -10    4.30    1.95
   2  -2  10    7.95    2.31
   2  -2  10    8.19    2.66
   2   2  11    4.96    2.76
   2   2  11    3.03    1.82
  -2   2 -11    7.05    2.76
   2  -2  11    5.33    1.97
  -2  -2 -11    7.28    2.16
   2   3 -11  129.82    8.46
  -2   3  11  122.48    8.74
   2   3 -11  126.44    8.54
  -2   3  11  122.95    7.35
  -2  -3  11  117.17    7.43
  -2  -3  11  114.50    8.21
   2  -3 -11  118.31    7.35
  -2   3  10   35.32    4.94
   2   3 -10   26.50    4.17
  -2   3  10   28.13    3.37
   2   3 -10   32.16    4.52
  -2  -3  10   24.87    3.52
   2  -3 -10   30.32    3.53
  -2  -3  10   24.65    4.06
   2   3  -9    8.53    2.91
  -2   3   9    7.27    2.04
  -2   3   9    7.67    2.96
   2   3  -9    9.98    3.01
  -2  -3   9    6.56    1.96
   2  -3  -9   10.78    2.46
  -2  -3   9    6.96    2.90
  -2   3   8   21.54    2.76
   2   3  -8   16.90    3.48
  -2   3   8   22.25    3.87
   2   3  -8   22.85    2.39
   2   3  -8   16.77    3.35
  -2  -3   8   15.82    3.30
  -2  -3   8   18.87    2.85
   2  -3  -8   16.12    4.26
   2  -3  -8   17.27    2.65
   2   3  -7    3.53    2.10
  -2   3   7    2.45    1.32
   2   3  -7    2.70    2.21
  -2   3   7   -0.90    1.76
   2   3  -7    1.14    1.07
   2  -3  -7    0.98    1.51
   2  -3  -7   -1.33    2.22
  -2  -3   7    0.55    1.77
  -2  -3   7    0.59    1.53
   2   3  -6   18.74    3.22
  -2   3   6   19.93    3.31
   2   3  -6   20.48    2.07
   2   3  -6   23.66    3.25
  -2   3   6   19.36    2.28
  -2  -3   6   21.03    2.52
   2  -3  -6   12.79    2.21
  -2  -3   6   17.73    3.02
   2  -3  -6   26.01    4.90
   2   3  -5   -0.59    1.55
   2   3  -5    1.00    0.88
  -2   3   5   -1.94    1.55
  -2   3   5    1.46    1.05
   2   3  -5    0.01    1.41
  -2  -3   5    2.25    1.29
   2  -3  -5   -0.19    2.34
   2  -3  -5    1.63    0.71
  -2  -3   5    1.40    1.64
   2  -3  -5    1.14    1.49
   2   3  -4  240.34   11.18
   2   3  -4  239.28    9.96
   2   3  -4  218.89   10.29
  -2   3   4  239.97   11.34
   2   3  -4  235.24   10.80
  -2   3   4  235.60   10.13
   2  -3  -4  231.66    9.31
  -2  -3   4  237.22   10.11
  -2  -3   4  232.70   11.15
  -2  -3   4  246.41    9.55
  -2  -3   4  233.71    9.03
   2  -3  -4  231.25   10.43
   2  -3  -4  241.26   13.16
  -2   3   3   12.69    2.14
  -2   3   3   15.12    1.63
  -2   3   3   16.73    1.41
   2   3  -3   16.00    1.77
   2   3  -3   12.97    2.22
   2   3  -3   16.07    2.31
   2   3  -3   13.27    2.17
  -2  -3   3   12.24    2.21
  -2  -3   3   13.65    1.29
  -2  -3   3   13.59    1.60
   2  -3  -3   15.35    1.30
   2  -3  -3   16.36    1.40
   2  -3  -3   12.89    3.29
   2  -3  -3   16.31    2.01
  -2  -3   3   17.13    1.77
   2   3  -2  265.67   11.66
   2   3  -2  281.15   11.03
  -2   3   2  263.51   10.81
  -2   3   2  251.92   11.69
   2   3  -2  247.96   10.73
  -2   3   2  262.93   10.87
   2   3  -2  258.62   12.19
   2   3  -2  259.18   11.30
   2  -3  -2  264.76   11.15
  -2  -3   2  269.44   11.61
  -2  -3   2  269.19   10.78
   2  -3  -2  254.59   13.38
  -2  -3   2  243.12   11.53
   2  -3  -2  267.08   10.56
   2   3  -1  114.51    5.87
   2   3  -1  120.67    5.83
   2   3  -1  116.30    7.18
   2   3  -1  112.54    5.81
   2   3  -1  124.12    6.22
  -2   3   1  125.96    6.38
  -2   3   1  127.63    5.67
  -2   3   1  116.92    5.84
  -2   3   1  116.84    5.48
   2   3  -1  121.28    5.41
  -2   3   1  132.07    5.91
   2  -3  -1  138.15    6.00
  -2  -3   1  132.01    5.48
   2  -3  -1  119.63    7.80
  -2  -3   1  126.85    6.82
   2  -3  -1  126.57    5.58
  -2  -3   1  126.03    6.29
  -2   3   0   96.29    4.70
  -2   3   0   97.29    4.66
  -2   3   0   93.18    5.17
  -2   3   0   88.89    5.03
   2   3   0   96.49    4.92
   2   3   0   93.72    6.46
   2   3   0   97.63    4.87
   2   3   0   99.79    4.40
   2   3   0   89.39    5.11
  -2   3   0   95.51    4.75
   2   3   0  100.03    5.06
  -2  -3   0   99.66    6.17
  -2  -3   0  102.84    4.43
   2  -3   0  105.37    4.92
  -2  -3   0  100.17    5.04
  -2  -3   0   96.32    4.90
   2  -3   0   93.26    6.34
   2  -3   0   91.06    5.01
   2  -3   0  102.10    6.36
   2   3   1    6.05    0.93
   2   3   1    5.59    1.64
  -2   3  -1    5.93    1.39
   2   3   1    5.02    1.33
  -2   3  -1    5.55    1.37
   2   3   1   13.45    2.90
  -2   3  -1    7.04    1.22
  -2   3  -1    5.54    1.68
  -2   3  -1    7.63    1.28
  -2  -3  -1    3.97    1.18
   2  -3   1    4.29    1.15
   2  -3   1    4.44    1.88
   2  -3   1    6.64    1.19
  -2  -3  -1    4.76    1.18
   2  -3   1    7.64    2.01
   2   3   2    0.58    0.61
   2   3   2   -0.32    1.58
  -2   3  -2    0.21    0.71
   2   3   2    0.81    1.24
   2   3   2    1.91    1.19
  -2   3  -2    1.56    1.34
  -2   3  -2   -0.55    0.76
  -2   3  -2    0.99    1.12
  -2  -3  -2   -0.91    1.78
  -2  -3  -2   -0.67    0.66
   2  -3   2    2.02    0.96
  -2  -3  -2    0.39    0.83
   2  -3   2   -1.00    1.09
   2  -3   2    1.43    0.78
  -2  -3  -2    1.46    1.31
   2  -3   2    4.21    1.47
  -2   3  -3   21.81    2.46
   2   3   3   19.35    1.61
   2   3   3   21.43    2.70
  -2   3  -3   22.47    2.88
  -2   3  -3   20.69    1.69
   2   3   3   17.81    2.21
   2   3   3   20.43    3.75
   2  -3   3   20.30    2.08
   2  -3   3   18.79    1.48
  -2  -3  -3   18.26    3.75
  -2  -3  -3   18.75    1.30
   2  -3   3   17.24    2.01
  -2  -3  -3   17.12    1.62
  -2  -3  -3   17.22    2.28
   2  -3   3   15.59    1.80
  -2   3  -4   73.19    3.60
  -2   3  -4   64.97    4.85
   2   3   4   73.56    6.55
   2   3   4   75.44    3.75
  -2   3  -4   73.18    4.57
   2   3   4   67.68    4.99
  -2  -3  -4   67.88    3.53
  -2  -3  -4   67.06    2.89
  -2  -3  -4   74.82    4.50
   2  -3   4   67.41    4.07
   2  -3   4   74.79    3.19
  -2  -3  -4   65.43    6.33
  -2   3  -5 1773.38   71.64
   2   3   5 1770.77   74.22
  -2   3  -5 1993.03   70.02
  -2   3  -5 1891.38   71.39
   2   3   5 1899.19   70.32
   2   3   5 1806.04   71.94
   2  -3   5 1962.17   69.59
   2  -3   5 1815.36   70.66
  -2  -3  -5 1754.83   74.01
  -2  -3  -5 1717.99   70.80
  -2  -3  -5 1841.04   69.88
  -2   3  -6   47.68    4.48
  -2   3  -6   39.30    4.21
  -2   3  -6   45.43    2.66
   2   3   6   37.59    4.46
   2   3   6   39.11    2.89
   2   3   6   34.56    5.48
  -2  -3  -6   39.22    3.73
  -2  -3  -6   37.55    2.69
  -2  -3  -6   37.09    5.63
   2  -3   6   38.25    3.41
   2   3   7  204.51    9.07
  -2   3  -7  207.23   10.39
   2   3   7  201.27   12.88
  -2   3  -7  190.41   10.43
   2   3   7  202.99   10.95
  -2  -3  -7  192.95    9.60
   2  -3   7  193.35    9.45
  -2  -3  -7  179.59   12.28
  -2  -3  -7  197.50    8.62
   2   3   8  226.13   12.36
  -2   3  -8  241.01   12.17
   2   3   8  243.99   10.65
  -2   3  -8  238.69   11.86
   2  -3   8  230.87   11.03
  -2  -3  -8  225.18   11.02
  -2  -3  -8  221.67   14.05
  -2   3  -9   19.39    3.64
   2   3   9   22.46    4.01
   2   3   9   18.42    2.61
  -2   3  -9   19.07    3.72
  -2  -3  -9   17.87    2.94
   2  -3   9   14.65    2.67
   2  -3   9   18.15    3.60
   2   3  10   49.11    5.99
  -2   3 -10   39.98    5.08
   2   3  10   47.12    3.96
  -2   3 -10   53.21    5.86
   2  -3  10   47.39    5.46
   2  -3  10   40.61    4.32
  -2  -3 -10   42.72    4.25
   2   4 -10   21.50    4.06
   2   4 -10   19.91    4.05
  -2   4  10   24.75    4.72
  -2   4  10   24.19    3.51
   2  -4 -10   14.78    3.15
  -2  -4  10   14.21    3.49
  -2  -4  10   19.87    3.17
   2   4  -9   19.66    3.98
   2   4  -9   18.18    3.84
  -2   4   9   13.72    2.60
  -2   4   9    9.48    3.28
  -2  -4   9    9.61    2.95
  -2  -4   9    6.97    2.30
   2  -4  -9   13.57    2.79
  -2   4   8  103.60    7.80
   2   4  -8  101.99    7.09
   2   4  -8  105.36    7.53
  -2   4   8   98.14    6.06
   2  -4  -8   90.70    6.43
  -2  -4   8  106.44    7.52
  -2  -4   8   99.35    6.16
   2   4  -7   37.46    3.21
   2   4  -7   40.98    4.62
   2   4  -7   40.21    4.96
  -2   4   7   36.96    5.04
  -2   4   7   37.30    3.65
  -2  -4   7   30.23    3.34
  -2  -4   7   35.82    4.77
   2  -4  -7   41.28    4.12
   2   4  -6  212.67    9.10
   2   4  -6  178.19   10.31
  -2   4   6  212.14    9.36
  -2   4   6  195.66   10.93
   2   4  -6  190.15   10.10
  -2  -4   6  185.49    9.23
   2  -4  -6  180.79   12.68
  -2  -4   6  207.87   10.69
   2  -4  -6  181.45    9.50
  -2   4   5  338.85   15.91
   2   4  -5  322.69   15.12
  -2   4   5  335.94   14.33
   2   4  -5  333.93   15.65
   2   4  -5  363.33   14.32
   2  -4  -5  316.06   14.67
  -2  -4   5  338.21   14.34
  -2  -4   5  354.79   15.78
   2  -4  -5  305.55   17.87
  -2   4   4   12.69    2.74
  -2   4   4   17.72    2.17
   2   4  -4   16.32    2.19
   2   4  -4   17.73    2.75
   2   4  -4   13.03    2.72
   2  -4  -4   20.71    2.74
   2  -4  -4   16.54    4.21
  -2  -4   4   17.90    2.18
   2  -4  -4   18.41    1.63
  -2  -4   4   17.61    3.02
   2   4  -3   32.69    3.89
  -2   4   3   29.67    3.58
  -2   4   3   35.17    2.71
   2   4  -3   31.50    3.62
   2   4  -3   33.77    2.61
   2   4  -3   40.72    3.12
   2   4  -3   40.67    3.72
  -2  -4   3   38.99    4.10
   2  -4  -3   41.12    5.92
  -2  -4   3   33.28    2.46
  -2  -4   3   34.89    3.31
   2  -4  -3   33.13    2.49
   2  -4  -3   35.03    3.31
   2  -4  -3   32.03    2.32
  -2  -4   3   37.03    2.77
  -2  -4   3   32.08    4.00
  -2   4   2  430.26   17.25
  -2   4   2  423.95   18.42
   2   4  -2  407.21   17.25
   2   4  -2  452.12   17.59
  -2   4   2  419.03   17.26
   2   4  -2  416.69   17.74
   2   4  -2  425.36   19.34
   2   4  -2  408.44   18.16
   2  -4  -2  402.01   17.23
  -2  -4   2  429.30   19.32
  -2  -4   2  438.17   17.15
   2  -4  -2  436.11   17.66
  -2  -4   2  437.25   18.33
   2  -4  -2  436.87   20.71
   2  -4  -2  430.06   16.96
  -2  -4   2  389.14   17.11
   2   4  -1   55.75    3.67
   2   4  -1   50.57    5.11
   2   4  -1   42.45    3.44
  -2   4   1   51.21    4.09
  -2   4   1   53.42    3.64
  -2   4   1   53.34    3.18
  -2   4   1   51.80    3.15
   2   4  -1   52.69    3.92
  -2   4   1   48.70    3.56
   2   4  -1   51.32    3.60
   2   4  -1   49.59    2.97
   2  -4  -1   50.01    3.23
  -2  -4   1   49.28    3.05
  -2  -4   1   44.12    5.04
  -2  -4   1   49.60    3.76
   2  -4  -1   48.93    5.63
  -2  -4   1   47.71    3.84
   2  -4  -1   46.84    3.93
   2  -4  -1   51.50    3.69
   2   4   0  758.04   29.28
   2   4   0  707.45   29.47
   2   4   0  760.29   28.57
  -2   4   0  722.72   28.86
  -2   4   0  717.85   29.44
  -2   4   0  756.81   29.02
   2   4   0  711.54   31.74
   2   4   0  724.13   29.03
  -2   4   0  742.71   29.54
   2   4   0  746.81   29.36
  -2   4   0  720.02   28.81
  -2  -4   0  751.43   28.55
   2  -4   0  748.51   31.50
  -2  -4   0  731.77   29.10
   2  -4   0  705.24   29.31
  -2  -4   0  733.91   29.32
  -2  -4   0  704.08   31.60
   2  -4   0  758.21   29.06
  -2   4  -1  497.44   19.28
  -2   4  -1  503.83   19.71
  -2   4  -1  474.12   19.20
   2   4   1  466.98   19.62
  -2   4  -1  460.15   19.41
   2   4   1  465.16   20.12
  -2   4  -1  456.98   19.99
   2   4   1  455.29   22.30
   2   4   1  484.78   18.88
  -2  -4  -1  488.29   19.31
  -2  -4  -1  464.21   22.29
  -2  -4  -1  468.27   19.34
   2  -4   1  478.39   19.22
   2  -4   1  499.67   19.35
  -2  -4  -1  495.74   19.80
   2  -4   1  452.70   19.38
   2  -4   1  472.01   21.20
  -2   4  -2   52.81    4.34
   2   4   2   52.19    3.04
   2   4   2   55.86    6.05
  -2   4  -2   49.06    3.75
   2   4   2   47.08    3.83
  -2   4  -2   68.56    3.63
  -2   4  -2   53.36    3.37
   2   4   2   50.28    4.40
  -2  -4  -2   54.50    4.07
   2  -4   2   47.47    4.24
  -2  -4  -2   42.43    5.92
  -2  -4  -2   57.74    3.42
  -2  -4  -2   47.08    3.22
   2  -4   2   49.59    4.51
   2  -4   2   50.35    3.34
   2  -4   2   55.02    3.49
   2   4   3  420.18   16.37
   2   4   3  403.68   20.50
   2   4   3  404.54   17.25
  -2   4  -3  400.30   17.83
  -2   4  -3  403.37   17.31
  -2   4  -3  438.73   16.58
   2   4   3  395.97   18.03
  -2  -4  -3  404.67   16.35
  -2  -4  -3  397.22   20.34
  -2  -4  -3  384.63   15.99
   2  -4   3  403.80   16.18
   2  -4   3  396.78   17.30
   2  -4   3  401.48   16.78
  -2  -4  -3  411.41   17.33
   2   4   4  697.48   33.03
  -2   4  -4  762.25   28.62
  -2   4  -4  716.23   29.69
   2   4   4  760.90   28.63
   2   4   4  731.35   30.55
  -2   4  -4  732.76   30.27
  -2  -4  -4  726.90   28.34
   2  -4   4  732.87   29.07
   2  -4   4  743.89   28.03
  -2  -4  -4  691.15   29.40
  -2  -4  -4  691.94   32.85
   2   4   5   42.67    4.98
  -2   4  -5   43.99    4.84
  -2   4  -5   48.02    4.74
   2   4   5   51.47    3.31
   2   4   5   48.75    6.95
  -2  -4  -5   44.10    4.29
  -2  -4  -5   50.64    6.95
  -2  -4  -5   52.45    3.11
   2  -4   5   49.59    3.86
   2   4   6  303.88   21.18
   2   4   6  298.27   12.58
  -2   4  -6  268.83   14.03
  -2   4  -6  301.88   13.98
   2   4   6  297.46   14.75
  -2  -4  -6  276.66   13.27
  -2  -4  -6  273.51   18.27
  -2  -4  -6  298.32   12.29
   2  -4   6  287.93   12.97
  -2   4  -7    5.91    2.71
  -2   4  -7    6.71    2.70
   2   4   7    5.17    2.76
   2   4   7    4.69    1.58
  -2  -4  -7    9.50    2.54
   2  -4   7    7.44    2.13
   2   4   8   88.42    7.45
  -2   4  -8   92.03    7.19
  -2   4  -8  109.97    7.27
   2  -4   8   95.51    7.22
   2  -4   8   78.62    5.77
  -2  -4  -8   92.28    6.27
  -2   4  -9   55.21    6.14
  -2   4  -9   58.99    5.97
   2   4   9   47.64    6.01
  -2  -4  -9   42.05    4.58
   2  -4   9   33.88    4.92
   2  -4   9   50.39    4.87
  -2   5   8   37.60    4.05
   2   5  -8   35.35    5.05
  -2   5   8   32.85    5.17
   2   5  -8   33.07    5.00
   2  -5  -8   39.11    4.52
  -2  -5   8   32.76    5.05
  -2  -5   8   38.00    4.17
  -2   5   7    9.78    2.23
  -2   5   7   11.75    3.64
   2   5  -7    8.43    3.09
   2   5  -7   14.28    3.42
   2  -5  -7    6.95    2.57
  -2  -5   7    7.18    2.26
  -2  -5   7    6.43    2.77
   2   5  -6    5.17    2.67
  -2   5   6    5.67    2.60
  -2   5   6   11.54    2.21
   2   5  -6    1.63    2.10
  -2  -5   6    3.58    1.91
   2  -5  -6    2.58    2.21
  -2  -5   6    6.13    2.53
  -2   5   5    1.17    1.27
   2   5  -5    1.65    2.33
  -2   5   5    3.88    2.30
   2   5  -5    2.13    1.55
   2   5  -5    0.82    1.86
  -2  -5   5    1.69    1.62
  -2  -5   5    5.22    2.69
   2  -5  -5    3.12    2.20
   2   5  -4   93.05    6.56
  -2   5   4   87.30    5.11
   2   5  -4   87.81    5.44
  -2   5   4   88.79    6.69
   2   5  -4   83.16    5.90
  -2  -5   4   83.51    6.57
   2  -5  -4   91.44    5.99
  -2  -5   4   87.21    5.18
   2   5  -3  117.27    6.60
  -2   5   3   95.62    7.01
  -2   5   3  101.88    5.59
   2   5  -3   93.86    6.72
   2   5  -3   99.17    5.95
   2  -5  -3  117.93    6.54
  -2  -5   3   98.99    6.90
  -2  -5   3  104.89    5.63
   2  -5  -3   98.22    9.08
   2   5  -2   11.12    2.36
  -2   5   2   13.72    2.07
   2   5  -2   13.17    3.40
  -2   5   2   15.84    2.99
   2   5  -2   11.27    2.78
   2   5  -2   16.97    2.51
   2  -5  -2   10.83    1.75
  -2  -5   2   14.80    3.14
   2  -5  -2   13.93    4.32
   2  -5  -2   11.77    2.66
  -2  -5   2   12.85    2.69
   2  -5  -2   13.86    2.18
  -2  -5   2   11.85    1.92
  -2  -5   2   12.18    3.45
   2  -5  -2    9.77    2.47
  -2  -5   2   12.53    2.15
  -2   5   1  170.16    8.46
   2   5  -1  166.03   10.81
  -2   5   1  168.54    9.15
   2   5  -1  166.35    8.82
  -2   5   1  160.04    7.82
  -2   5   1  174.29    8.03
  -2   5   1  165.86    8.47
   2   5  -1  179.26    8.65
   2   5  -1  161.23    8.36
   2   5  -1  185.42    8.69
   2  -5  -1  173.84    8.58
  -2  -5   1  158.76    8.33
   2  -5  -1  168.18    8.98
  -2  -5   1  178.38   10.99
  -2  -5   1  161.52    8.52
   2  -5  -1  176.13    8.07
   2  -5  -1  169.64    8.56
  -2  -5   1  173.17    7.85
   2  -5  -1  162.45   11.22
  -2  -5   1  180.26    9.03
  -2   5   0    1.80    1.90
  -2   5   0    4.35    1.91
   2   5   0    8.90    3.25
   2   5   0    5.81    1.91
   2   5   0    3.50    1.92
  -2   5   0    0.75    1.34
   2   5   0    3.78    1.60
   2   5   0    4.73    1.29
   2   5   0    4.97    1.84
  -2   5   0    2.45    1.31
  -2   5   0    3.33    1.72
   2  -5   0    3.32    1.93
   2  -5   0    9.01    1.94
   2  -5   0    3.69    1.44
  -2  -5   0    4.81    3.02
   2  -5   0    2.93    1.93
   2  -5   0    3.63    2.69
  -2  -5   0    5.77    2.15
  -2  -5   0    3.59    1.25
   2  -5   0   -2.28    1.75
  -2  -5   0   -2.23    1.71
  -2  -5   0    5.03    1.81
  -2   5  -1   38.18    4.07
  -2   5  -1   45.98    4.03
   2   5   1   44.81    4.59
  -2   5  -1   47.44    3.69
   2   5   1   55.00    7.26
  -2   5  -1   45.19    3.74
   2   5   1   50.51    4.21
   2   5   1   42.69    2.98
  -2   5  -1   40.95    3.23
  -2  -5  -1   44.76    6.51
  -2  -5  -1   35.40    3.99
  -2  -5  -1   46.66    3.06
   2  -5   1   42.54    3.36
  -2  -5  -1   33.93    3.48
   2  -5   1   37.76    3.70
   2  -5   1   49.39    3.96
   2  -5   1   45.27    5.43
  -2  -5  -1   44.18    3.58
   2   5   2 1007.44   41.12
  -2   5  -2  981.57   40.92
   2   5   2 1026.76   45.23
  -2   5  -2 1091.31   40.64
   2   5   2 1051.03   42.06
  -2   5  -2 1009.44   40.52
  -2   5  -2 1013.09   41.75
   2   5   2 1033.40   40.12
   2  -5   2 1052.91   40.62
  -2  -5  -2  995.22   40.27
   2  -5   2 1089.38   40.69
  -2  -5  -2 1025.34   44.96
   2  -5   2 1019.33   40.47
  -2  -5  -2 1040.85   40.41
   2  -5   2 1046.70   42.76
  -2  -5  -2 1057.89   41.31
   2   5   3   24.67    5.13
  -2   5  -3   29.40    3.65
   2   5   3   25.91    3.40
  -2   5  -3   29.32    4.01
   2   5   3   28.97    4.17
  -2  -5  -3   31.36    5.67
   2  -5   3   31.54    3.20
  -2  -5  -3   33.68    2.92
  -2  -5  -3   26.24    3.53
  -2   5  -4    3.79    2.04
   2   5   4   -1.68    1.79
  -2   5  -4    8.10    2.71
  -2  -5  -4    4.95    2.27
   2  -5   4    4.14    1.66
  -2  -5  -4    4.03    1.58
   2   5   5   59.67    6.17
  -2   5  -5   64.57    5.76
  -2   5  -5   63.69    5.30
   2  -5   5   56.09    4.43
  -2  -5  -5   66.67    5.56
  -2   5  -6   48.68    5.65
  -2   5  -6   55.91    5.63
   2   5   6   46.35    5.72
  -2  -5  -6   50.17    4.88
   2  -5   6   54.34    5.83
   2  -5   6   52.19    4.41
  -2   5  -7   18.15    4.02
   2   5   7   24.75    4.58
  -2   5  -7   23.00    3.91
   2  -5   7   20.46    3.94
  -2  -5  -7   23.12    3.87
   2  -5   7   21.07    3.31
   2   5   8    2.49    2.69
  -2   5  -8    5.85    2.89
  -2   5  -8    3.68    3.00
   2  -5   8    2.95    2.54
  -2  -5  -8    0.15    2.22
   2  -5   8   -2.60    1.75
  -2   6   6   13.97    4.02
   2   6  -6   19.09    3.81
   2   6  -6   24.56    4.28
  -2  -6   6   25.85    3.42
   2  -6  -6   16.27    3.68
  -2  -6   6   20.94    4.44
   2   6  -5   48.77    5.42
  -2   6   5   34.78    5.37
   2   6  -5   48.69    5.76
   2  -6  -5   50.71    5.81
  -2  -6   5   43.41    4.13
   2  -6  -5   37.80    4.62
  -2  -6   5   49.01    5.91
   2   6  -4   16.21    3.30
   2   6  -4   12.65    3.29
  -2   6   4   14.29    2.52
  -2   6   4   18.52    3.82
  -2  -6   4   12.41    3.39
   2  -6  -4   12.49    3.35
   2  -6  -4   14.77    3.09
  -2  -6   4   17.46    2.70
  -2  -6   4   18.35    3.98
   2   6  -3    0.30    2.08
   2   6  -3    7.39    2.70
  -2   6   3    1.01    2.41
  -2   6   3    6.58    1.80
   2   6  -3    3.77    2.02
  -2  -6   3    3.27    1.73
   2  -6  -3    1.25    2.28
   2  -6  -3   -2.13    2.13
  -2  -6   3    4.50    2.88
  -2  -6   3    3.42    2.65
   2   6  -2    1.48    2.10
   2   6  -2    1.18    1.81
   2   6  -2    3.07    2.08
  -2   6   2    3.47    1.52
  -2   6   2   -0.28    2.14
   2  -6  -2    4.74    2.31
  -2  -6   2    1.78    2.31
   2  -6  -2    0.51    2.17
  -2  -6   2    0.04    2.31
  -2  -6   2    1.72    1.59
  -2   6   1  193.92   10.52
   2   6  -1  194.58    9.92
  -2   6   1  191.21    9.14
   2   6  -1  194.60    9.59
  -2  -6   1  168.65   14.73
  -2  -6   1  192.67   10.19
   2  -6  -1  195.42    9.89
   2  -6  -1  185.23   10.23
  -2  -6   1  207.51   10.23
   2  -6  -1  183.84    9.17
  -2  -6   1  186.74    9.75
  -2   6   0   47.49    4.63
   2   6   0   38.56    6.39
  -2   6   0   50.32    3.75
   2   6   0   43.97    4.41
  -2   6   0   55.84    5.28
  -2   6   0   48.82    4.54
   2   6   0   46.72    4.77
  -2   6   0   41.73    3.87
  -2  -6   0   43.23    4.49
   2  -6   0   48.90    4.88
  -2  -6   0   37.63    4.02
   2  -6   0   43.94    4.66
  -2  -6   0   42.03    4.49
   2  -6   0   46.10    3.71
  -2  -6   0   33.68    5.97
   2  -6   0   56.42    4.83
   2  -6   0   46.81    6.53
   2  -6   0   40.98    4.01
  -2  -6   0   44.85    4.66
  -2   6  -1   37.18    3.78
   2   6   1   41.38    4.69
   2   6   1   44.86    4.67
  -2   6  -1   42.40    3.49
  -2   6  -1   38.46    4.53
   2  -6   1   42.29    4.18
  -2  -6  -1   37.65    4.43
   2  -6   1   36.14    6.12
   2  -6   1   41.97    4.10
  -2  -6  -1   44.24    3.84
   2  -6   1   39.85    4.81
   2  -6   1   40.68    3.81
   2   6   2  166.98    8.93
  -2   6  -2  144.52    8.97
  -2   6  -2  151.17    8.28
   2   6   2  165.73    9.55
  -2  -6  -2  150.81    7.78
   2  -6   2  155.53    8.00
   2  -6   2  148.19    9.37
  -2  -6  -2  145.61    8.87
   2   6   3   12.21    3.23
  -2   6  -3   13.18    3.27
  -2   6  -3   19.76    3.26
   2  -6   3   12.81    3.39
   2  -6   3   12.78    2.41
  -2  -6  -3   12.17    3.21
   2   6   4  242.55   13.73
  -2   6  -4  253.57   13.46
  -2   6  -4  268.94   12.89
  -2  -6  -4  255.96   12.84
   2  -6   4  247.92   13.47
   2  -6   4  250.26   11.93
  -2   6  -5   21.08    4.27
  -2   6  -5   23.86    4.13
   2   6   5   20.86    4.33
  -2  -6  -5   25.87    4.05
   2  -6   5   34.61    5.07
   2  -6   5   24.60    3.39
  -2   6  -6  362.94   18.29
   2   6   6  381.94   19.02
  -2   6  -6  362.58   17.60
   2  -6   6  371.37   18.55
   2  -6   6  357.73   16.53
  -2  -6  -6  367.07   17.27
  -2   7   2  183.82   10.76
   2   7  -2  153.57    9.07
  -2  -7   2  159.74    9.87
  -2  -7   2  181.55    9.77
   2  -7  -2  156.69   10.03
   2  -7  -2  167.40    9.53
  -2   7   1   29.12    4.58
   2   7  -1   35.71    4.09
   2  -7  -1   39.72    4.78
  -2  -7   1   31.42    4.33
  -2  -7   1   32.72    4.12
  -2  -7   1   29.41    4.29
   2   7   0   77.17    6.36
  -2  -7   0   76.02    6.67
  -2  -7   0   80.12    5.75
   2   7   1   12.02    3.12
   2  -7   1   17.41    3.53
   2  -7   1    9.19    2.40
  -2  -7  -1   11.76    3.35
  -2  -7  -1    9.92    2.83
   2   7   2   52.55    6.17
  -2   7  -2   45.96    5.65
  -2  -7  -2   50.93    5.90
   2  -7   2   58.39    6.21
  -2  -7  -2   47.76    5.40
   2  -7   2   57.09    5.57
   2  -7   2   48.26    4.36
  -3   0  12   17.65    3.05
   3   0 -12   16.43    2.47
   3   0 -11   -1.08    1.43
  -3   0  11    0.83    1.58
   3   0 -10  168.49    8.67
  -3   0  10  171.77    8.65
   3   0 -10  155.01    7.87
   3   0  -9    0.40    1.20
   3   0  -9    0.95    1.66
  -3   0   9    2.20    1.61
  -3   0   8  214.48    9.57
   3   0  -8  218.14    9.90
  -3   0   8  211.56    9.90
   3   0  -8  217.86    9.41
  -3   0   8  201.37    9.69
   3   0  -8  215.08   11.63
  -3   0   7   -1.36    1.03
   3   0  -7   -2.41    1.08
   3   0  -7    0.09    0.96
  -3   0   7   -0.54    1.04
   3   0  -7    0.54    1.26
   3   0  -7    0.53    1.48
  -3   0   7   -0.26    1.23
  -3   0   6 1654.95   69.27
   3   0  -6 1799.38   67.97
  -3   0   6 1900.29   68.18
   3   0  -6 1854.74   68.29
   3   0  -6 1652.49   69.30
   3   0  -6 1824.77   68.95
  -3   0   6 1798.18   68.24
  -3   0   6 1793.72   68.31
  -3   0   5   -0.96    0.89
   3   0  -5   -0.13    1.21
   3   0  -5    1.05    1.01
   3   0  -5   -0.23    1.02
  -3   0   5   -1.32    0.82
  -3   0   5   -0.40    0.84
   3   0  -5    0.45    0.83
  -3   0   5   -0.91    1.11
  -3   0   4   52.41    2.93
   3   0  -4   53.52    3.48
   3   0  -4   49.31    2.94
  -3   0   4   51.44    3.65
  -3   0   4   51.90    2.94
   3   0  -4   51.96    2.86
  -3   0   4   55.10    2.94
   3   0  -3    0.17    0.48
   3   0  -3    0.05    0.55
  -3   0   3   -0.20    0.53
  -3   0   3   -0.63    0.67
   3   0  -3    0.20    0.74
  -3   0   3    0.55    0.59
  -3   0   3   -0.10    0.55
   3   0  -2 5045.49  193.26
  -3   0   2 5258.35  191.26
   3   0  -2 4466.00  190.68
  -3   0   2 5235.95  191.51
  -3   0   2 5384.66  190.61
  -3   0   2 4690.63  191.20
   3   0  -2 5290.50  191.19
   3   0  -2 5080.29  190.50
  -3   0   1    0.04    0.38
  -3   0   1   -0.29    0.38
   3   0  -1    0.18    0.32
  -3   0   1    1.07    0.40
  -3   0   1    1.05    0.54
   3   0  -1    0.17    0.34
   3   0  -1    0.51    0.51
   3   0  -1    0.15    0.36
  -3   0   1   -0.26    0.38
   3   0  -1   -0.53    0.38
  -3   0  -1    1.11    0.48
   3   0   1    0.16    0.38
   3   0   1    0.03    0.40
  -3   0  -1    0.05    0.36
  -3   0  -1    0.19    0.49
   3   0   1    0.07    0.41
  -3   0  -1    0.04    0.52
   3   0   1   -0.12    0.51
   3   0   2 5759.97  221.62
  -3   0  -2 6446.75  223.12
  -3   0  -2 5868.71  221.36
  -3   0  -2 5566.36  220.66
   3   0   2 5436.69  222.47
  -3   0  -2 5876.41  221.48
   3   0   2 6119.17  222.82
   3   0   3    0.52    0.86
   3   0   3   -0.17    0.60
  -3   0  -3    0.13    0.81
  -3   0  -3   -0.58    0.65
   3   0   3   -0.16    0.57
  -3   0  -3    0.66    0.61
  -3   0  -3    0.57    0.75
  -3   0  -4  497.62   19.14
  -3   0  -4  466.31   18.27
  -3   0  -4  471.78   18.57
   3   0   4  470.16   18.66
   3   0   4  448.68   19.24
   3   0   4  465.87   18.46
  -3   0  -4  457.15   18.48
   3   0   5   -0.30    1.23
  -3   0  -5   -0.32    0.93
  -3   0  -5    0.88    1.00
  -3   0  -5   -0.30    1.07
   3   0   5   -1.37    0.81
   3   0   5   -0.41    0.86
  -3   0  -5   -0.92    0.72
  -3   0  -7    1.53    1.40
  -3   0  -7   -1.14    1.14
   3   0   7   -0.13    1.22
  -3   0  -7    0.15    0.99
  -3   0  -7   -1.00    1.48
   3   0   7   -0.95    1.09
   3   0   8  345.40   15.29
   3   0   8  353.45   14.94
  -3   0  -8  365.07   14.47
  -3   0  -8  342.47   14.93
  -3   0  -8  339.44   15.12
   3   0   9    1.69    1.48
  -3   0  -9   -1.32    1.13
   3   0   9   -1.29    1.46
  -3   0  -9    0.44    1.71
  -3   0 -10    5.49    1.60
   3   0  10    4.06    1.68
  -3   0 -10    5.79    2.28
   3   0  11    2.51    1.64
  -3   0 -11    3.74    2.22
  -3   1  12    3.64    2.08
   3   1 -12    3.52    1.70
  -3  -1  12    3.68    2.20
   3  -1 -12    2.80    1.73
  -3   1  11   -0.42    1.48
   3   1 -11    2.42    2.10
   3   1 -11    0.18    1.27
  -3  -1  11   -0.53    1.73
   3  -1 -11   -0.83    1.48
   3   1 -10   45.30    3.42
   3   1 -10   44.99    4.61
  -3   1  10   45.03    4.02
   3  -1 -10   43.05    3.76
  -3  -1  10   33.72    3.73
  -3   1   9    8.27    2.28
   3   1  -9   12.63    1.84
  -3   1   9    8.92    2.09
   3   1  -9   11.96    2.67
   3   1  -9    9.63    2.20
  -3  -1   9   13.31    2.42
   3  -1  -9   10.10    2.00
  -3  -1   9   11.02    2.31
   3   1  -8    3.89    1.94
  -3   1   8    1.46    1.41
   3   1  -8    4.24    1.78
  -3   1   8    5.38    1.85
   3   1  -8    2.72    1.19
   3  -1  -8    2.69    1.43
  -3  -1   8    3.50    1.64
   3  -1  -8    3.30    1.40
   3  -1  -8    3.94    2.15
  -3  -1   8    3.36    1.80
   3   1  -7   39.22    2.61
   3   1  -7   36.08    3.51
   3   1  -7   38.63    2.97
  -3   1   7   37.62    3.46
  -3   1   7   34.81    2.96
   3   1  -7   34.20    3.39
   3  -1  -7   39.60    3.03
   3  -1  -7   32.79    3.98
  -3  -1   7   34.80    3.35
   3  -1  -7   34.37    2.72
  -3  -1   7   34.10    2.94
   3   1  -6    0.96    1.09
   3   1  -6    0.30    1.15
   3   1  -6    1.50    1.24
  -3   1   6    1.59    1.08
   3   1  -6    1.29    0.77
  -3   1   6    0.12    1.22
   3   1  -6    0.81    0.66
  -3   1   6   -0.33    0.51
   3  -1  -6    0.87    0.99
  -3  -1   6    1.41    0.64
  -3  -1   6    0.39    1.00
   3  -1  -6    0.42    0.86
  -3  -1   6    0.85    1.14
  -3  -1   6    0.26    1.15
   3  -1  -6    0.30    1.40
   3   1  -5   71.15    3.45
  -3   1   5   71.57    2.98
   3   1  -5   66.84    4.10
   3   1  -5   66.60    4.06
  -3   1   5   64.26    4.18
   3   1  -5   72.22    3.32
  -3   1   5   64.27    5.05
  -3   1   5   69.18    3.78
  -3  -1   5   74.71    3.92
  -3  -1   5   72.15    4.17
   3  -1  -5   67.06    3.73
   3  -1  -5   75.95    3.43
   3  -1  -5   63.70    4.96
  -3  -1   5   60.67    3.79
   3  -1  -5   63.09    5.10
  -3  -1   5   68.04    3.05
   3   1  -4 1001.09   38.16
  -3   1   4  979.37   38.21
   3   1  -4  981.24   37.44
  -3   1   4  971.20   37.75
   3   1  -4 1071.72   37.45
  -3   1   4 1016.72   37.06
  -3   1   4  888.72   39.17
   3   1  -4  994.35   38.01
   3  -1  -4  951.68   39.21
  -3  -1   4 1011.30   37.81
   3  -1  -4  936.56   39.40
  -3  -1   4  985.54   38.14
   3  -1  -4 1017.45   37.77
  -3  -1   4  891.52   37.70
   3  -1  -4 1015.85   37.33
  -3   1   3  122.15    5.79
   3   1  -3  125.11    5.67
  -3   1   3  125.22    4.81
   3   1  -3  122.86    5.15
   3   1  -3  117.26    5.69
  -3   1   3  129.29    4.83
  -3   1   3  113.15    6.56
  -3   1   3  123.18    5.39
   3   1  -3  137.07    5.25
   3  -1  -3  119.97    5.39
   3  -1  -3  119.30    6.60
   3  -1  -3  123.40    4.93
  -3  -1   3  122.42    5.29
   3  -1  -3  116.05    4.93
  -3  -1   3  127.67    5.42
   3   1  -2  191.18    8.09
  -3   1   2  190.10    7.91
  -3   1   2  196.70    7.55
   3   1  -2  198.92    7.78
  -3   1   2  188.16    8.24
  -3   1   2  174.05    8.86
   3   1  -2  215.96    8.04
   3   1  -2  200.35    8.24
   3   1  -2  198.09    7.48
   3  -1  -2  180.58    7.57
   3  -1  -2  180.87    8.88
  -3  -1   2  206.59    7.85
  -3  -1   2  191.78    7.40
  -3  -1   2  205.52    7.86
   3  -1  -2  200.70    7.91
   3   1  -1 2486.68   92.19
   3   1  -1 2408.32   91.09
  -3   1   1 2183.73   91.91
  -3   1   1 2464.30   91.42
   3   1  -1 2483.52   91.01
  -3   1   1 2513.56   91.03
  -3   1   1 2366.11   91.13
  -3   1   1 2254.36   90.79
   3   1  -1 2412.70   91.27
  -3  -1   1 2441.72   91.28
  -3  -1   1 2573.74   91.82
   3  -1  -1 2144.20   91.25
  -3  -1   1 2524.46   90.94
   3  -1  -1 2494.59   91.06
   3  -1  -1 2248.41   91.90
   3  -1  -1 2398.08   90.77
  -3  -1   1 2679.19   90.94
   3   1   0  154.37    6.88
  -3   1   0  138.43    6.68
  -3   1   0  156.18    6.18
  -3   1   0  148.06    5.94
   3   1   0  150.73    6.27
  -3   1   0  153.36    6.07
   3   1   0  146.95    6.21
  -3   1   0  150.99    6.26
   3  -1   0  157.71    5.93
  -3  -1   0  159.71    5.77
   3  -1   0  150.14    5.94
  -3  -1   0  142.34    6.18
  -3  -1   0  156.63    5.77
  -3  -1   0  149.11    6.18
   3  -1   0  144.98    6.61
  -3  -1   0  156.74    6.77
   3   1   1  377.34   14.65
  -3   1  -1  378.95   15.04
  -3   1  -1  387.70   15.02
   3   1   1  364.61   15.93
   3   1   1  395.04   15.13
  -3   1  -1  411.37   15.30
  -3   1  -1  366.60   15.20
  -3  -1  -1  375.26   14.80
   3  -1   1  384.33   14.85
   3  -1   1  387.45   15.01
  -3  -1  -1  400.06   14.67
  -3  -1  -1  409.43   15.98
   3  -1   1  391.91   15.06
  -3  -1  -1  381.23   14.93
  -3   1  -2  718.27   27.63
   3   1   2  703.99   27.86
   3   1   2  667.38   28.89
   3   1   2  716.26   27.49
  -3   1  -2  703.45   27.88
  -3   1  -2  734.71   27.27
  -3   1  -2  715.68   28.10
   3  -1   2  752.45   27.51
   3  -1   2  763.79   27.49
  -3  -1  -2  710.95   27.87
  -3  -1  -2  739.20   28.95
   3  -1   2  739.68   27.32
  -3  -1  -2  720.65   27.39
   3  -1   2  723.94   27.78
  -3  -1  -2  732.87   27.60
   3   1   3  630.55   27.52
  -3   1  -3  676.67   26.36
   3   1   3  668.86   25.92
  -3   1  -3  720.72   25.74
   3   1   3  639.32   26.58
  -3   1  -3  666.84   26.56
  -3   1  -3  698.02   25.63
   3  -1   3  648.20   25.90
  -3  -1  -3  643.21   26.21
  -3  -1  -3  684.62   25.75
  -3  -1  -3  673.34   25.92
  -3  -1  -3  722.43   27.66
   3  -1   3  707.49   25.86
   3   1   4  597.84   24.70
   3   1   4  623.19   23.99
  -3   1  -4  621.72   24.46
   3   1   4  582.00   25.75
  -3   1  -4  607.09   23.60
  -3   1  -4  623.42   24.67
  -3  -1  -4  623.70   23.80
   3  -1   4  614.35   24.21
  -3  -1  -4  644.74   25.81
   3  -1   4  638.40   23.93
  -3  -1  -4  624.20   23.95
  -3  -1  -4  619.82   24.23
  -3   1  -5  414.97   15.71
   3   1   5  365.86   17.89
  -3   1  -5  418.28   16.70
  -3   1  -5  393.68   16.77
   3   1   5  408.17   16.14
   3   1   5  391.28   16.89
   3  -1   5  408.19   16.10
  -3  -1  -5  428.48   18.06
   3  -1   5  388.43   16.31
  -3  -1  -5  406.38   16.30
  -3  -1  -5  414.97   16.13
  -3  -1  -5  399.78   15.92
  -3   1  -6  562.92   21.34
   3   1   6  561.26   22.76
  -3   1  -6  563.78   22.44
   3   1   6  526.00   23.91
   3   1   6  558.85   21.87
  -3   1  -6  551.62   22.54
  -3  -1  -6  549.10   21.91
   3  -1   6  546.57   22.06
  -3  -1  -6  518.54   23.79
   3  -1   6  546.24   21.83
  -3  -1  -6  557.88   21.62
  -3  -1  -6  552.04   21.83
   3   1   7   -2.61    1.61
  -3   1  -7    0.43    0.82
   3   1   7    0.29    1.52
  -3   1  -7    0.53    1.61
   3   1   7   -0.52    1.02
  -3   1  -7   -0.64    1.37
  -3  -1  -7   -0.21    1.16
  -3  -1  -7   -0.12    1.92
   3  -1   7   -0.74    1.00
  -3  -1  -7   -0.63    1.27
  -3  -1  -7   -0.96    0.94
   3  -1   7   -0.79    0.99
   3   1   8  192.30    9.82
  -3   1  -8  191.33    9.46
  -3   1  -8  196.04    9.53
  -3   1  -8  196.09    8.21
   3   1   8  187.21    8.86
   3  -1   8  187.73    9.01
   3  -1   8  182.63    9.01
  -3  -1  -8  172.35   10.61
  -3  -1  -8  192.30    8.94
  -3  -1  -8  199.24    8.83
   3   1   9   72.10    4.62
   3   1   9   72.84    5.58
  -3   1  -9   73.24    4.34
  -3   1  -9   64.59    4.99
  -3   1  -9   71.84    5.38
   3  -1   9   71.26    4.85
  -3  -1  -9   71.75    4.58
  -3  -1  -9   69.40    4.85
   3   1  10   33.66    4.27
   3   1  10   29.29    3.27
  -3   1 -10   37.67    4.43
   3  -1  10   31.56    3.54
  -3  -1 -10   32.03    3.29
  -3  -1 -10   42.82    4.17
   3   1  11   14.94    2.64
  -3   1 -11   18.16    3.55
   3  -1  11   15.92    2.81
  -3  -1 -11   16.28    2.55
  -3  -1 -11   17.89    3.28
   3   2 -11   64.44    4.90
  -3   2  11   63.97    5.08
   3   2 -11   69.76    6.06
   3  -2 -11   67.89    5.02
  -3  -2  11   57.02    5.06
   3   2 -10  386.21   15.86
   3   2 -10  373.13   17.21
  -3   2  10  375.25   16.73
  -3   2  10  377.57   17.69
   3   2 -10  387.78   17.54
  -3  -2  10  378.28   16.80
   3  -2 -10  367.62   16.37
  -3  -2  10  386.00   17.32
   3   2  -9   28.57    3.72
  -3   2   9   26.26    3.78
   3   2  -9   31.88    2.68
  -3   2   9   27.74    3.21
   3   2  -9   24.39    3.58
   3  -2  -9   28.72    3.21
   3  -2  -9   22.22    4.14
  -3  -2   9   21.72    2.91
  -3  -2   9   26.40    3.77
   3   2  -8  212.19   10.39
   3   2  -8  210.11   10.32
  -3   2   8  209.80    9.64
   3   2  -8  205.17    8.86
  -3   2   8  206.03   10.58
  -3  -2   8  182.62    9.48
   3  -2  -8  194.70    9.38
  -3  -2   8  201.12   10.26
   3  -2  -8  197.07   11.81
   3   2  -7   12.05    2.58
  -3   2   7    9.91    1.84
   3   2  -7   14.65    2.53
   3   2  -7   10.34    1.53
  -3   2   7   13.15    2.62
   3  -2  -7   12.39    1.62
   3  -2  -7   12.30    3.26
  -3  -2   7   13.55    2.21
   3  -2  -7    8.70    1.79
  -3  -2   7   11.60    2.47
   3   2  -6  416.20   18.07
   3   2  -6  446.68   18.03
   3   2  -6  427.89   16.83
  -3   2   6  430.91   17.38
  -3   2   6  417.80   18.25
  -3  -2   6  406.38   18.03
   3  -2  -6  436.90   16.61
   3  -2  -6  417.47   17.31
  -3  -2   6  412.31   17.33
   3  -2  -6  400.87   19.67
   3   2  -5  248.73   10.39
  -3   2   5  233.20    9.73
   3   2  -5  226.16   10.44
  -3   2   5  219.22   10.51
   3   2  -5  234.88    9.30
  -3  -2   5  219.36    9.64
  -3  -2   5  200.38    9.07
  -3  -2   5  224.76   10.43
   3  -2  -5  216.61    9.71
   3  -2  -5  215.99   11.85
   3  -2  -5  227.12    8.92
   3   2  -4 1701.91   64.93
   3   2  -4 1718.84   64.18
  -3   2   4 1659.76   64.99
   3   2  -4 1643.95   63.87
   3   2  -4 1682.81   64.65
  -3  -2   4 1682.08   63.67
  -3  -2   4 1730.12   64.96
   3  -2  -4 1714.51   63.41
   3  -2  -4 1623.16   66.49
   3  -2  -4 1661.60   64.25
  -3  -2   4 1677.15   64.14
   3   2  -3  802.35   30.69
  -3   2   3  794.85   29.71
   3   2  -3  774.53   30.05
  -3   2   3  786.34   30.27
  -3   2   3  760.05   30.94
  -3   2   3  695.02   33.28
   3   2  -3  793.00   30.62
   3  -2  -3  781.52   30.34
   3  -2  -3  755.57   33.77
  -3  -2   3  843.90   30.00
   3  -2  -3  783.61   29.49
   3  -2  -3  746.63   32.29
  -3  -2   3  808.71   30.16
   3   2  -2  788.62   31.86
  -3   2   2  751.87   32.88
  -3   2   2  782.81   31.72
   3   2  -2  740.84   30.80
   3   2  -2  818.19   31.09
  -3   2   2  836.31   30.97
   3   2  -2  828.76   31.51
  -3   2   2  806.20   31.15
   3   2  -2  815.56   31.70
   3  -2  -2  797.93   33.15
  -3  -2   2  855.97   31.01
   3  -2  -2  780.33   32.96
   3  -2  -2  796.91   30.60
  -3  -2   2  811.67   31.69
  -3  -2   2  857.82   31.41
   3  -2  -2  855.49   31.26
   3   2  -1  398.13   16.89
   3   2  -1  406.80   16.05
   3   2  -1  387.58   15.82
  -3   2   1  389.82   15.51
   3   2  -1  402.07   15.87
  -3   2   1  384.77   17.28
  -3   2   1  386.52   16.24
  -3   2   1  416.25   15.91
   3   2  -1  429.01   16.28
  -3   2   1  403.15   15.82
  -3  -2   1  400.21   16.05
   3  -2  -1  401.42   17.33
  -3  -2   1  419.62   16.57
  -3  -2   1  415.55   15.53
   3  -2  -1  400.10   17.49
  -3  -2   1  406.18   16.18
   3  -2  -1  345.20   16.03
   3  -2  -1  421.08   15.82
  -3   2   0  284.22   11.84
   3   2   0  286.71   11.71
  -3   2   0  299.53   11.60
  -3   2   0  271.33   12.67
   3   2   0  280.69   12.91
  -3   2   0  284.96   11.39
   3   2   0  278.91   11.83
  -3   2   0  276.40   11.46
  -3   2   0  288.74   11.86
   3   2   0  299.26   11.17
   3   2   0  304.95   11.72
   3  -2   0  267.91   11.68
  -3  -2   0  289.00   11.71
   3  -2   0  283.14   12.62
  -3  -2   0  299.10   12.74
  -3  -2   0  289.10   11.70
  -3  -2   0  298.93   11.16
   3  -2   0  301.24   11.43
   3  -2   0  276.82   12.79
  -3   2  -1  520.88   20.59
   3   2   1  502.48   20.95
  -3   2  -1  528.99   20.96
  -3   2  -1  541.87   20.53
   3   2   1  542.33   20.07
   3   2   1  487.50   22.08
  -3   2  -1  536.17   20.17
   3   2   1  529.11   20.71
  -3   2  -1  500.63   21.24
  -3  -2  -1  553.19   22.12
   3  -2   1  543.84   21.47
   3  -2   1  499.40   20.38
  -3  -2  -1  534.91   20.37
  -3  -2  -1  529.92   20.46
   3  -2   1  517.47   21.06
  -3   2  -2 2018.20   80.37
  -3   2  -2 2154.34   80.07
  -3   2  -2 2260.85   79.61
  -3   2  -2 2083.34   80.62
   3   2   2 2130.78   79.64
   3   2   2 2048.54   80.67
  -3   2  -2 2092.50   80.27
   3   2   2 1974.42   81.98
   3   2   2 2140.81   80.31
  -3  -2  -2 2071.92   79.82
   3  -2   2 2154.64   80.09
  -3  -2  -2 2075.18   79.59
   3  -2   2 2110.73   79.70
  -3  -2  -2 2180.95   82.02
   3  -2   2 2101.00   80.03
   3  -2   2 2122.64   80.50
  -3  -2  -2 2153.75   80.33
   3   2   3 1013.95   44.11
  -3   2  -3 1156.13   41.42
  -3   2  -3 1088.36   42.69
   3   2   3 1083.61   41.60
   3   2   3 1078.12   42.77
  -3   2  -3 1060.45   42.29
   3   2   3 1066.31   42.21
   3  -2   3 1145.32   41.35
  -3  -2  -3 1074.72   42.22
  -3  -2  -3 1088.63   41.63
   3  -2   3 1084.44   42.01
  -3  -2  -3 1093.50   41.26
   3  -2   3 1151.02   41.43
   3   2   4 4235.87  162.91
  -3   2  -4 4239.78  162.77
  -3   2  -4 4367.64  162.46
   3   2   4 4355.47  161.66
   3   2   4 4113.97  164.52
  -3   2  -4 4420.83  161.54
   3  -2   4 4534.64  161.60
  -3  -2  -4 4149.68  162.16
   3  -2   4 4100.34  162.00
  -3  -2  -4 4322.48  161.56
  -3  -2  -4 4315.93  161.17
   3   2   5  105.92    4.82
  -3   2  -5   99.74    5.86
   3   2   5   92.31    5.86
   3   2   5   92.04    7.08
  -3   2  -5  110.49    4.35
  -3   2  -5  108.20    5.71
  -3  -2  -5   95.74    5.30
  -3  -2  -5   99.21    4.21
   3  -2   5  101.12    4.47
   3  -2   5   97.24    5.12
  -3  -2  -5   94.51    4.66
  -3  -2  -5   90.53    7.04
   3   2   6   20.57    4.01
   3   2   6   20.39    3.01
  -3   2  -6   25.99    3.30
  -3   2  -6   20.75    2.88
   3   2   6   22.28    2.14
  -3   2  -6   23.32    1.65
  -3  -2  -6   24.08    2.67
   3  -2   6   21.17    1.88
  -3  -2  -6   22.96    2.13
   3  -2   6   22.60    2.59
  -3  -2  -6   14.98    3.60
   3   2   7   31.28    3.92
  -3   2  -7   34.20    2.15
   3   2   7   29.26    2.68
   3   2   7   26.64    4.58
  -3   2  -7   35.46    3.89
  -3   2  -7   27.07    3.68
   3  -2   7   32.50    3.17
  -3  -2  -7   28.64    2.66
  -3  -2  -7   37.42    3.38
  -3  -2  -7   25.22    4.59
   3   2   8   14.99    4.05
   3   2   8   16.12    2.19
  -3   2  -8   18.99    3.26
  -3   2  -8   19.72    3.24
   3   2   8   13.85    3.02
  -3  -2  -8   15.51    3.95
  -3  -2  -8   16.55    2.32
   3  -2   8   17.00    2.55
  -3  -2  -8   18.68    2.53
  -3   2  -9  335.62   15.51
  -3   2  -9  331.08   15.48
   3   2   9  320.44   14.29
   3   2   9  336.66   15.95
   3  -2   9  309.85   14.61
  -3  -2  -9  341.67   14.31
  -3  -2  -9  334.64   14.47
   3   2  10   12.15    3.23
  -3   2 -10   13.49    2.96
   3   2  10   12.72    2.32
  -3   2 -10   19.19    3.58
   3  -2  10   12.49    2.51
  -3  -2 -10    8.75    2.22
   3   2  11    6.42    2.00
   3   2  11    8.19    3.02
  -3   2 -11    8.45    3.03
   3  -2  11    9.73    2.45
  -3  -2 -11    6.73    2.21
   3   3 -11    1.94    2.56
  -3   3  11   -1.74    2.12
  -3   3  11    1.00    1.64
  -3  -3  11   -0.79    2.42
  -3  -3  11    4.19    2.03
   3  -3 -11   -2.70    1.64
   3   3 -10   10.88    3.22
  -3   3  10   11.72    2.63
  -3   3  10    9.35    3.18
   3   3 -10    8.50    2.99
  -3  -3  10    4.27    2.77
  -3  -3  10   10.07    2.35
   3  -3 -10    8.02    2.41
  -3   3   9  146.17    7.97
   3   3  -9  140.33    8.82
   3   3  -9  158.78    8.94
   3   3  -9  161.92    7.40
  -3   3   9  158.80    9.49
  -3  -3   9  148.62    8.98
   3  -3  -9  142.88    7.97
  -3  -3   9  136.89    7.95
   3   3  -8    1.84    2.22
  -3   3   8    5.01    2.53
   3   3  -8    3.38    2.22
  -3   3   8    3.64    1.58
   3   3  -8    5.15    1.41
   3  -3  -8    2.46    1.68
  -3  -3   8    0.57    2.02
   3  -3  -8   -0.57    2.08
  -3  -3   8    2.59    1.81
  -3   3   7   74.36    4.62
   3   3  -7   77.08    5.71
   3   3  -7   66.68    4.01
   3   3  -7   74.44    5.29
  -3   3   7   66.65    5.62
   3  -3  -7   63.24    4.62
  -3  -3   7   72.26    5.42
  -3  -3   7   71.93    4.67
   3  -3  -7   65.52    6.93
   3   3  -6  122.88    7.19
  -3   3   6  115.58    7.19
   3   3  -6  115.03    5.57
  -3   3   6  113.67    5.93
   3   3  -6  118.91    6.74
  -3  -3   6  105.95    5.95
  -3  -3   6  112.30    7.00
   3  -3  -6  103.40    6.02
   3  -3  -6  111.10    8.69
   3   3  -5   22.48    2.15
  -3   3   5   15.71    2.79
   3   3  -5   25.16    3.22
   3   3  -5   18.95    2.68
  -3   3   5   15.02    2.02
   3  -3  -5   22.63    4.43
   3  -3  -5   20.62    2.51
  -3  -3   5   25.41    2.48
  -3  -3   5   20.49    3.08
   3  -3  -5   18.24    1.37
   3   3  -4    0.73    0.85
   3   3  -4    1.34    1.27
  -3   3   4    1.84    1.43
   3   3  -4   -0.54    1.05
   3   3  -4   -0.78    1.20
  -3   3   4    0.53    0.83
  -3  -3   4    0.59    1.06
   3  -3  -4    0.67    1.95
   3  -3  -4    0.69    1.27
  -3  -3   4    0.47    0.64
   3  -3  -4    0.01    0.46
   3  -3  -4    0.38    0.45
  -3  -3   4   -1.38    1.36
  -3   3   3  482.95   18.36
   3   3  -3  454.74   17.70
  -3   3   3  450.39   19.25
   3   3  -3  462.99   18.26
  -3   3   3  473.22   17.86
   3   3  -3  454.57   19.27
   3   3  -3  461.35   18.85
  -3  -3   3  399.68   17.58
  -3  -3   3  456.48   18.12
   3  -3  -3  467.34   18.49
  -3  -3   3  453.62   19.12
   3  -3  -3  457.97   21.12
   3  -3  -3  441.73   17.51
  -3  -3   3  460.51   18.34
   3   3  -2  219.67    9.47
  -3   3   2  216.09   10.21
   3   3  -2  225.34    9.83
   3   3  -2  203.11    9.18
   3   3  -2  212.15   10.67
  -3   3   2  232.01    9.44
   3   3  -2  229.35   10.13
  -3   3   2  219.94    9.33
  -3  -3   2  228.59   10.06
   3  -3  -2  224.46    9.59
   3  -3  -2  215.89   11.75
   3  -3  -2  221.29    8.95
  -3  -3   2  227.33    9.19
  -3  -3   2  211.23   10.05
  -3   3   1  849.13   33.37
   3   3  -1  788.76   32.81
   3   3  -1  831.27   34.54
   3   3  -1  830.79   32.97
  -3   3   1  853.18   32.94
   3   3  -1  891.83   33.32
  -3   3   1  857.98   32.72
   3   3  -1  847.53   32.86
  -3   3   1  815.50   32.41
   3  -3  -1  843.37   34.93
   3  -3  -1  786.09   33.13
  -3  -3   1  815.20   32.97
  -3  -3   1  846.94   33.92
   3  -3  -1  918.89   32.83
  -3  -3   1  860.74   33.25
  -3  -3   1  853.92   32.36
   3   3   0  197.16   10.68
   3   3   0  201.25    8.85
  -3   3   0  212.84    8.70
  -3   3   0  216.16    8.78
  -3   3   0  197.50    9.15
   3   3   0  201.33    9.19
   3   3   0  212.27    8.32
   3   3   0  202.79    8.98
  -3   3   0  208.58    9.20
  -3   3   0  197.73   10.39
  -3   3   0  190.89    8.64
   3  -3   0  195.98   10.39
   3  -3   0  224.52    8.79
  -3  -3   0  200.98    8.97
  -3  -3   0  212.51    8.32
  -3  -3   0  196.98    8.90
   3  -3   0  191.99    9.00
   3  -3   0  200.77   10.36
   3   3   1   18.69    3.41
  -3   3  -1   18.45    1.97
   3   3   1   18.23    1.40
  -3   3  -1   20.89    2.00
   3   3   1   14.82    2.18
  -3   3  -1   17.94    1.71
   3   3   1   16.01    2.02
  -3   3  -1   18.29    2.28
   3  -3   1   18.44    2.71
  -3  -3  -1   20.37    2.01
   3  -3   1   22.27    1.94
   3  -3   1   19.80    1.94
   3  -3   1   20.61    2.83
   3  -3   1   16.52    1.91
  -3  -3  -1   18.57    1.87
  -3   3  -2  377.99   15.28
  -3   3  -2  377.54   15.58
  -3   3  -2  392.18   14.94
   3   3   2  391.26   14.83
   3   3   2  385.60   15.67
   3   3   2  361.72   17.85
   3   3   2  372.55   16.17
  -3   3  -2  374.42   16.08
  -3  -3  -2  386.05   15.12
  -3  -3  -2  378.67   14.90
   3  -3   2  378.48   15.31
   3  -3   2  354.73   16.06
   3  -3   2  369.24   15.84
  -3  -3  -2  369.07   15.65
   3  -3   2  367.33   14.99
  -3   3  -3  294.49   13.15
  -3   3  -3  299.91   12.72
   3   3   3  308.12   13.37
   3   3   3  301.49   11.77
   3   3   3  286.96   12.55
  -3   3  -3  300.42   11.74
   3   3   3  291.59   15.07
  -3  -3  -3  282.43   11.42
   3  -3   3  291.04   11.61
  -3  -3  -3  299.47   11.86
   3  -3   3  296.72   12.29
   3  -3   3  284.64   12.02
   3  -3   3  262.55   12.31
  -3   3  -4    2.90    0.90
  -3   3  -4    3.49    1.66
   3   3   4    1.25    1.62
  -3   3  -4    4.86    1.80
   3   3   4    1.46    2.14
   3   3   4    2.05    0.84
   3  -3   4    3.57    1.18
  -3  -3  -4    4.84    2.62
   3  -3   4    3.94    0.74
  -3  -3  -4    2.63    0.49
  -3  -3  -4    3.00    1.03
  -3  -3  -4    1.34    1.52
  -3   3  -5   19.09    2.99
   3   3   5   20.81    2.00
   3   3   5   16.95    3.03
   3   3   5   16.64    3.94
  -3   3  -5   20.80    3.00
  -3   3  -5   22.39    1.79
  -3  -3  -5   18.74    1.85
  -3  -3  -5   17.35    3.93
  -3  -3  -5   14.78    2.31
   3  -3   5   20.90    2.36
   3  -3   5   20.61    1.54
  -3   3  -6  223.27   10.75
   3   3   6  223.31   11.47
   3   3   6  231.49    9.65
  -3   3  -6  224.91   11.20
   3   3   6  214.92   13.31
  -3  -3  -6  212.06    9.29
  -3  -3  -6  217.72   10.30
   3  -3   6  223.13   10.08
  -3  -3  -6  201.84   12.95
   3   3   7  782.81   35.33
   3   3   7  806.42   30.89
  -3   3  -7  799.06   32.54
   3   3   7  763.58   32.78
  -3   3  -7  801.15   32.20
  -3  -3  -7  757.89   31.38
  -3  -3  -7  795.63   30.52
   3  -3   7  752.55   31.27
  -3  -3  -7  757.28   34.95
   3   3   8   -0.52    1.13
   3   3   8   -1.97    2.60
   3   3   8    0.60    2.03
  -3   3  -8    2.06    2.03
  -3   3  -8   -0.48    2.14
   3  -3   8    1.22    1.68
  -3  -3  -8    0.82    2.75
  -3  -3  -8   -0.35    1.32
  -3  -3  -8   -1.26    1.50
  -3   3  -9    9.52    2.82
   3   3   9    3.53    1.54
  -3   3  -9    7.73    2.85
   3   3   9    2.12    2.28
  -3  -3  -9    4.67    1.99
   3  -3   9    3.74    1.80
  -3   3 -10   78.68    6.68
  -3   3 -10   74.89    6.37
   3   3  10   79.83    7.04
  -3  -3 -10   78.78    5.59
   3  -3  10   65.51    5.35
   3  -3  10   77.27    6.41
   3   4 -10   46.14    5.61
  -3   4  10   51.26    4.58
  -3   4  10   45.51    5.84
   3   4 -10   51.38    6.10
   3  -4 -10   37.10    4.36
  -3  -4  10   43.55    4.54
  -3  -4  10   53.53    6.15
   3   4  -9   29.00    4.29
   3   4  -9   27.16    4.27
  -3   4   9   31.76    3.70
  -3   4   9   37.33    5.31
  -3  -4   9   27.69    4.40
   3  -4  -9   28.79    3.76
  -3  -4   9   22.22    3.33
  -3   4   8   20.10    4.03
   3   4  -8   18.10    3.81
   3   4  -8   21.23    3.89
  -3   4   8   21.19    3.07
  -3  -4   8   20.71    2.93
   3  -4  -8   13.50    2.84
  -3  -4   8   23.15    4.03
   3   4  -7   23.32    2.69
  -3   4   7   19.62    2.73
   3   4  -7   17.90    3.48
  -3   4   7   14.38    3.37
   3   4  -7   19.05    3.50
  -3  -4   7   23.82    3.84
   3  -4  -7   22.76    3.29
  -3  -4   7   20.42    2.83
   3   4  -6  975.60   38.93
   3   4  -6  956.86   37.60
   3   4  -6  979.99   39.37
  -3   4   6  993.37   37.98
  -3   4   6  976.16   39.69
  -3  -4   6  981.55   39.40
   3  -4  -6  880.65   37.91
   3  -4  -6  925.73   42.19
  -3  -4   6  942.02   37.77
   3   4  -5   -0.21    1.63
   3   4  -5    0.19    1.79
   3   4  -5    0.24    1.23
  -3   4   5    0.81    1.88
  -3   4   5   -0.90    1.05
   3  -4  -5    1.03    1.76
   3  -4  -5    0.43    2.80
  -3  -4   5    2.70    1.99
  -3  -4   5    0.27    1.37
  -3   4   4  450.10   18.61
  -3   4   4  440.68   20.00
   3   4  -4  465.37   19.90
   3   4  -4  458.20   19.41
   3   4  -4  480.45   18.73
  -3  -4   4  461.21   19.91
   3  -4  -4  442.12   22.34
  -3  -4   4  425.09   22.74
   3  -4  -4  453.01   18.93
  -3  -4   4  442.12   18.43
  -3   4   3  495.72   20.00
   3   4  -3  503.01   21.13
   3   4  -3  507.57   20.17
   3   4  -3  508.15   20.72
   3   4  -3  487.87   21.62
  -3   4   3  493.84   21.27
  -3   4   3  476.15   21.02
  -3  -4   3  458.15   19.40
   3  -4  -3  484.06   23.50
  -3  -4   3  511.20   20.59
  -3  -4   3  503.43   21.14
   3  -4  -3  493.53   20.28
  -3  -4   3  513.78   19.84
   3  -4  -3  475.69   19.58
   3  -4  -3  479.71   19.24
  -3   4   2  325.03   13.75
  -3   4   2  329.70   14.81
   3   4  -2  328.71   14.58
   3   4  -2  315.30   13.67
   3   4  -2  328.53   14.22
  -3   4   2  324.80   13.71
   3   4  -2  330.49   13.97
   3   4  -2  327.47   15.83
   3  -4  -2  345.40   17.08
  -3  -4   2  330.99   14.35
   3  -4  -2  319.83   13.27
   3  -4  -2  324.36   13.96
   3  -4  -2  312.60   14.53
  -3  -4   2  345.19   13.50
  -3  -4   2  324.81   14.62
   3   4  -1    2.83    2.15
   3   4  -1    2.98    1.37
   3   4  -1    2.87    1.34
   3   4  -1    2.47    1.49
  -3   4   1    2.21    1.07
  -3   4   1    1.29    1.45
   3   4  -1   -0.50    1.08
  -3   4   1    2.56    1.06
  -3   4   1    3.73    1.54
   3  -4  -1    4.31    2.53
  -3  -4   1    2.35    1.00
  -3  -4   1    2.09    1.59
  -3  -4   1    3.24    1.70
   3  -4  -1    3.40    1.64
   3  -4  -1    3.52    1.51
   3  -4  -1    4.29    1.22
  -3   4   0  270.59   11.64
   3   4   0  263.21   14.32
  -3   4   0  297.85   12.46
  -3   4   0  280.07   11.68
  -3   4   0  267.98   12.23
  -3   4   0  279.59   11.73
   3   4   0  259.53   12.21
   3   4   0  281.98   11.24
   3   4   0  290.73   12.13
   3   4   0  265.27   11.79
  -3  -4   0  265.31   12.00
  -3  -4   0  259.58   11.84
  -3  -4   0  280.46   11.24
   3  -4   0  256.82   12.07
   3  -4   0  283.11   11.80
   3  -4   0  279.39   14.01
  -3   4  -1  656.59   27.38
   3   4   1  666.33   28.12
  -3   4  -1  681.76   27.25
   3   4   1  696.41   27.71
  -3   4  -1  722.84   27.21
   3   4   1  683.20   30.60
   3   4   1  708.23   26.79
  -3   4  -1  699.00   28.13
  -3  -4  -1  705.01   27.82
   3  -4   1  676.67   27.41
   3  -4   1  685.98   29.12
   3  -4   1  721.89   27.23
  -3  -4  -1  677.69   27.29
   3  -4   1  681.40   27.25
  -3  -4  -1  659.18   30.35
  -3  -4  -1  694.48   27.32
  -3   4  -2  761.06   27.45
  -3   4  -2  684.30   27.94
  -3   4  -2  691.16   28.58
   3   4   2  671.54   28.69
   3   4   2  702.65   28.09
   3   4   2  730.86   27.12
   3   4   2  667.78   31.10
  -3   4  -2  697.40   27.58
   3  -4   2  697.47   27.41
   3  -4   2  668.80   28.85
  -3  -4  -2  685.83   27.24
  -3  -4  -2  699.41   27.44
   3  -4   2  702.69   28.82
  -3  -4  -2  692.30   28.12
  -3  -4  -2  655.25   30.92
   3  -4   2  712.56   27.66
   3   4   3  204.77    8.56
   3   4   3  195.96    9.54
   3   4   3  200.23   12.51
  -3   4  -3  192.98    9.57
   3   4   3  201.04   10.41
  -3   4  -3  189.63    9.98
  -3   4  -3  216.97    8.77
  -3  -4  -3  194.90    8.30
  -3  -4  -3  195.60   12.46
   3  -4   3  196.48    9.09
   3  -4   3  193.69    9.45
  -3  -4  -3  191.25    9.59
  -3  -4  -3  202.25    8.76
   3  -4   3  200.14    8.52
  -3   4  -4  173.03    8.91
  -3   4  -4  158.01    9.21
   3   4   4  160.91   11.43
   3   4   4  179.86    7.70
   3   4   4  172.53    9.66
  -3  -4  -4  165.23    8.74
   3  -4   4  177.88    7.26
   3  -4   4  173.87    8.28
  -3  -4  -4  174.64    7.65
  -3  -4  -4  165.30   11.51
  -3   4  -5  211.54   11.13
   3   4   5  210.31   11.43
   3   4   5  224.04    9.36
   3   4   5  214.34   13.68
  -3   4  -5  218.56   10.71
  -3  -4  -5  185.08   13.01
   3  -4   5  206.94    9.89
  -3  -4  -5  217.64    9.12
  -3  -4  -5  203.25   10.27
   3   4   6  671.94   28.87
  -3   4  -6  647.29   28.31
  -3   4  -6  671.24   27.95
   3   4   6  672.77   28.63
  -3  -4  -6  658.50   27.38
   3  -4   6  649.06   27.01
  -3  -4  -6  673.10   26.05
  -3   4  -7  208.08   11.49
  -3   4  -7  223.27   11.37
   3   4   7  209.86   12.03
   3  -4   7  212.63   10.39
  -3  -4  -7  211.38   10.70
  -3   4  -8   82.38    6.52
   3   4   8   75.58    7.16
  -3   4  -8   84.51    6.84
  -3  -4  -8   79.80    5.86
   3  -4   8   75.18    5.35
   3   4   9   65.12    7.19
  -3   4  -9   59.97    6.16
  -3   4  -9   45.97    5.58
   3  -4   9   49.24    4.90
   3  -4   9   50.72    5.96
  -3  -4  -9   53.17    5.28
  -3   5   8    3.50    2.95
   3   5  -8    8.49    3.48
   3   5  -8    9.33    3.49
  -3   5   8    4.66    1.94
  -3  -5   8    8.14    2.36
  -3  -5   8    5.72    3.00
   3  -5  -8    2.68    2.45
   3   5  -7   25.51    4.15
  -3   5   7   28.10    3.36
   3   5  -7   20.50    3.74
  -3   5   7   26.13    4.64
   3  -5  -7   25.24    3.60
  -3  -5   7   28.72    3.39
  -3  -5   7   27.82    4.25
  -3   5   6    1.07    1.36
  -3   5   6    1.10    2.51
   3   5  -6    2.40    2.32
   3   5  -6   -1.37    2.06
  -3  -5   6    2.83    1.87
  -3  -5   6   -2.24    1.75
   3  -5  -6    3.29    2.20
  -3   5   5  404.63   18.71
   3   5  -5  395.93   16.89
   3   5  -5  363.56   17.98
  -3   5   5  388.18   16.76
   3   5  -5  397.18   17.90
   3  -5  -5  389.59   17.22
  -3  -5   5  398.87   18.38
  -3  -5   5  385.22   16.64
   3   5  -4   92.22    6.28
  -3   5   4   81.93    5.25
   3   5  -4  111.02    7.00
   3   5  -4   99.40    5.74
  -3   5   4   91.88    6.90
   3  -5  -4   89.96    6.67
   3  -5  -4   90.10    6.06
  -3  -5   4   97.16    5.40
  -3  -5   4   87.09    6.49
  -3   5   3   17.82    2.40
   3   5  -3   16.37    2.58
   3   5  -3   15.36    2.59
  -3   5   3   16.97    3.41
   3   5  -3   12.55    3.00
   3  -5  -3   11.28    2.54
   3  -5  -3   12.16    3.03
  -3  -5   3   16.16    2.96
  -3  -5   3   17.54    3.40
   3  -5  -3   15.37    4.29
  -3  -5   3   17.86    2.31
   3   5  -2    0.72    1.62
  -3   5   2    0.61    1.80
  -3   5   2    0.57    1.12
   3   5  -2    0.45    2.19
   3   5  -2    0.05    1.88
   3   5  -2   -1.37    1.38
  -3  -5   2    4.08    2.13
   3  -5  -2   -0.41    1.29
  -3  -5   2   -3.04    1.84
   3  -5  -2   -0.31    1.77
   3  -5  -2   -0.28    1.24
  -3  -5   2    0.90    1.24
   3  -5  -2    1.70    1.80
   3  -5  -2   -2.13    2.30
  -3  -5   2    0.99    2.46
  -3  -5   2   -0.78    1.12
   3   5  -1    2.69    1.62
   3   5  -1    2.35    1.66
  -3   5   1    1.80    1.30
  -3   5   1    0.69    1.15
   3   5  -1   -0.14    2.32
   3   5  -1    3.22    1.60
  -3   5   1    2.38    1.60
  -3   5   1   -0.37    1.82
   3  -5  -1    2.31    2.01
   3  -5  -1   -1.11    1.62
  -3  -5   1   -1.06    1.72
   3  -5  -1   -2.01    1.43
   3  -5  -1    0.97    2.52
   3  -5  -1   -0.88    1.16
  -3  -5   1   -1.33    1.61
  -3  -5   1    0.20    1.08
   3   5   0   93.71    6.00
   3   5   0   91.90    8.07
   3   5   0   93.38    5.75
  -3   5   0   94.11    6.11
  -3   5   0   97.61    5.51
   3   5   0   81.25    5.23
  -3   5   0   93.52    5.19
   3   5   0   96.47    4.74
  -3   5   0   92.08    5.95
  -3   5   0   86.53    5.08
   3  -5   0   93.18    5.38
  -3  -5   0   96.85    5.62
  -3  -5   0   81.88    7.86
   3  -5   0   92.59    5.25
   3  -5   0   87.93    5.83
  -3  -5   0   94.91    5.74
  -3  -5   0   96.24    4.80
   3  -5   0   95.53    5.62
   3  -5   0   93.41    7.74
   3   5   1  138.91   10.44
  -3   5  -1  153.37    7.23
   3   5   1  132.08    7.97
  -3   5  -1  136.85    7.24
  -3   5  -1  132.93    6.92
   3   5   1  139.24    7.62
  -3   5  -1  134.82    7.87
  -3  -5  -1  146.29    7.21
  -3  -5  -1  148.69    6.55
   3  -5   1  146.09    9.32
   3  -5   1  136.31    7.28
  -3  -5  -1  131.97    7.73
   3  -5   1  144.37    7.25
   3  -5   1  144.37    7.05
  -3  -5  -1  127.19    6.99
  -3  -5  -1  133.73   10.28
   3   5   2   25.91    3.51
   3   5   2   17.31    4.43
  -3   5  -2   26.81    3.27
  -3   5  -2   24.22    3.62
  -3   5  -2   20.21    2.48
   3   5   2   22.66    3.39
   3  -5   2   25.33    2.81
  -3  -5  -2   18.67    4.66
   3  -5   2   26.95    2.85
  -3  -5  -2   20.22    2.49
  -3  -5  -2   20.96    2.49
  -3  -5  -2   28.87    3.73
   3  -5   2   18.27    2.61
  -3   5  -3  181.22    9.05
   3   5   3  175.32    9.87
   3   5   3  170.86   12.28
  -3   5  -3  170.59    9.66
   3   5   3  170.14    9.07
  -3  -5  -3  165.60    9.21
  -3  -5  -3  162.63   12.01
  -3  -5  -3  172.04    8.03
   3  -5   3  172.27    8.48
   3  -5   3  173.86    8.50
  -3   5  -4  303.42   14.74
   3   5   4  289.74   14.91
  -3   5  -4  286.51   13.84
   3  -5   4  304.65   13.35
  -3  -5  -4  288.76   13.90
  -3  -5  -4  305.81   12.69
  -3   5  -5    3.40    2.28
  -3   5  -5   -1.08    1.78
   3   5   5    5.64    2.60
   3  -5   5    3.05    1.84
  -3  -5  -5    3.10    2.34
  -3   5  -6    1.62    2.42
   3   5   6    4.77    2.69
  -3   5  -6    7.52    2.75
  -3  -5  -6    7.07    2.72
   3  -5   6    3.35    2.09
  -3   5  -7   15.82    3.56
   3   5   7   16.65    4.05
  -3   5  -7   14.97    3.53
   3  -5   7   16.58    3.68
  -3  -5  -7   13.94    3.29
   3  -5   7   13.99    2.77
  -3   5  -8  316.29   15.70
  -3   5  -8  313.58   16.20
   3   5   8  328.06   16.94
   3  -5   8  309.51   16.14
  -3  -5  -8  295.59   14.90
   3  -5   8  309.04   14.61
   3   6  -6   80.60    7.00
   3   6  -6   72.51    6.38
  -3   6   6   84.12    7.46
   3  -6  -6   79.71    6.16
   3  -6  -6   74.39    7.08
  -3  -6   6   72.13    7.48
  -3  -6   6   73.31    5.35
  -3   6   5   11.15    2.29
   3   6  -5   12.36    3.56
   3   6  -5   15.17    3.38
  -3   6   5    9.58    3.42
   3  -6  -5    8.88    3.38
  -3  -6   5    8.21    2.32
   3  -6  -5   11.30    3.01
  -3  -6   5   12.33    3.55
   3   6  -4   14.95    3.35
  -3   6   4    9.44    3.21
  -3   6   4   11.03    2.33
   3   6  -4   17.65    3.37
   3  -6  -4   17.54    3.17
  -3  -6   4   11.85    3.04
  -3  -6   4   19.78    3.97
  -3  -6   4    9.85    3.22
   3  -6  -4   13.57    3.58
   3   6  -3  202.52   11.00
   3   6  -3  210.70   10.27
   3   6  -3  192.11   10.27
  -3   6   3  196.01    9.55
  -3   6   3  203.54   11.36
   3  -6  -3  194.73   11.00
  -3  -6   3  188.65   10.89
   3  -6  -3  196.59   10.22
  -3  -6   3  190.40   10.57
  -3   6   2  123.59    6.73
   3   6  -2  131.21    7.52
  -3   6   2  120.28    8.22
   3   6  -2  128.60    7.39
   3  -6  -2  130.33    7.52
   3  -6  -2  124.36    8.15
  -3  -6   2  130.44    8.07
  -3  -6   2  116.96    7.63
  -3   6   1   -0.78    2.07
   3   6  -1    1.56    1.73
   3   6  -1    3.05    1.95
  -3   6   1    2.51    1.50
  -3  -6   1    0.70    2.70
  -3  -6   1    3.61    2.25
   3  -6  -1    1.53    1.46
   3  -6  -1   -2.32    1.75
  -3  -6   1    0.71    1.95
   3  -6  -1    0.55    1.85
  -3  -6   1   -2.40    1.96
   3   6   0   67.01    5.33
  -3   6   0   59.73    4.28
   3   6   0   60.08    5.23
  -3   6   0   70.04    5.34
  -3   6   0   70.10    5.69
   3   6   0   57.40    8.24
   3  -6   0   63.60    5.39
  -3  -6   0   57.39    4.79
  -3  -6   0   63.34    9.09
   3  -6   0   63.37    5.26
   3  -6   0   64.50    5.06
  -3  -6   0   67.75    5.71
  -3  -6   0   56.56    4.96
   3  -6   0   60.73    7.01
   3  -6   0   58.12    4.56
   3  -6   0   62.22    4.49
   3   6   1   39.47    4.62
  -3   6  -1   46.94    4.97
  -3   6  -1   42.34    3.64
   3   6   1   42.37    4.56
  -3   6  -1   40.31    3.90
  -3  -6  -1   39.75    3.79
  -3  -6  -1   36.38    4.55
   3  -6   1   42.05    3.91
   3  -6   1   37.51    4.11
   3  -6   1   40.84    4.10
   3  -6   1   43.75    4.93
  -3   6  -2    7.62    2.25
   3   6   2    7.05    2.45
   3   6   2    4.42    2.36
  -3   6  -2    4.34    2.40
   3  -6   2    0.92    2.67
   3  -6   2    5.26    1.84
  -3  -6  -2    0.45    2.49
  -3  -6  -2    4.28    2.10
  -3   6  -3    1.73    2.01
   3   6   3    1.75    2.26
  -3   6  -3    2.84    2.60
   3  -6   3    1.88    1.79
   3  -6   3    3.93    2.95
  -3  -6  -3    0.97    2.38
   3   6   4    7.85    3.09
  -3   6  -4    8.57    3.01
  -3   6  -4    6.08    2.48
  -3  -6  -4    3.13    2.79
   3  -6   4    7.18    2.24
   3  -6   4    1.86    3.29
  -3   6  -5   42.90    5.62
   3   6   5   45.81    6.10
  -3   6  -5   36.53    4.69
   3  -6   5   39.73    4.18
   3  -6   5   41.49    5.58
  -3  -6  -5   45.79    5.18
  -3   6  -6  266.09   14.82
   3   6   6  294.89   15.66
  -3   6  -6  298.24   14.47
   3  -6   6  278.42   15.10
  -3  -6  -6  262.91   13.87
   3  -6   6  261.44   13.10
  -3   7   2  197.88   11.33
   3   7  -2  180.25    9.88
  -3  -7   2  177.70   10.14
  -3  -7   2  183.50   10.66
  -3  -7   2  184.67   10.58
   3  -7  -2  169.19   10.51
   3   7  -1  158.32    9.35
  -3   7   1  166.07   10.19
  -3  -7   1  152.79    9.50
  -3  -7   1  162.29    9.52
   3  -7  -1  161.27    9.65
  -3  -7   1  160.91    9.20
   3  -7  -1  169.96    8.69
   3   7   0   59.26    5.78
   3  -7   0   61.16    4.81
  -3  -7   0   62.92    5.16
   3  -7   0   60.07    7.07
  -3  -7   0   62.10    5.93
  -3   7  -1   -3.84    1.37
   3   7   1    1.16    2.22
   3  -7   1   -1.22    2.16
   3  -7   1   -0.28    1.54
  -3  -7  -1    0.95    2.65
  -3  -7  -1    1.99    2.20
  -3   7  -2   -0.83    2.23
   3   7   2   -2.64    1.94
   3   7   2   -2.45    2.21
  -3  -7  -2   -0.38    2.63
   3  -7   2   -1.18    1.69
   3  -7   2   -4.80    2.33
   4   0 -12   46.43    3.97
  -4   0  12   51.14    4.63
  -4   0  11    1.62    1.77
   4   0 -11    0.80    1.45
   4   0 -10   27.43    2.89
  -4   0  10   26.13    3.33
   4   0 -10   37.23    4.13
  -4   0   9   -1.70    1.30
   4   0  -9    0.26    1.21
   4   0  -9   -1.96    1.49
  -4   0   8  314.64   13.61
   4   0  -8  325.62   13.83
   4   0  -8  308.68   13.31
  -4   0   8  319.81   13.86
   4   0  -8  314.43   14.28
  -4   0   8  326.92   13.48
  -4   0   7    1.53    1.19
   4   0  -7   -0.34    1.14
   4   0  -7   -2.00    1.22
  -4   0   7    0.39    1.32
   4   0  -7   -0.25    1.19
   4   0  -7    0.91    0.97
  -4   0   7    0.31    1.10
  -4   0   7   -2.09    0.94
  -4   0   6  102.35    5.27
  -4   0   6  109.94    5.47
   4   0  -6  117.85    5.45
   4   0  -6  116.16    5.20
  -4   0   6  113.90    5.26
  -4   0   6   98.13    6.21
   4   0  -6  107.13    5.91
   4   0  -6   96.94    6.32
   4   0  -5    0.44    0.84
   4   0  -5    0.10    1.06
  -4   0   5    1.18    1.28
  -4   0   5    1.55    0.90
   4   0  -5   -0.27    0.91
  -4   0   5    0.08    0.86
  -4   0   5   -1.23    0.96
   4   0  -4 1052.19   39.18
   4   0  -4 1060.72   39.86
   4   0  -4  927.10   39.03
  -4   0   4 1035.31   39.20
   4   0  -4 1055.42   39.09
  -4   0   4 1055.97   39.30
  -4   0   4 1087.40   39.20
  -4   0   4  908.71   39.93
   4   0  -3   -0.09    0.56
  -4   0   3    0.36    0.57
  -4   0   3   -0.10    0.59
   4   0  -3   -0.01    0.49
   4   0  -3   -0.08    0.71
  -4   0   3   -0.70    0.55
   4   0  -3   -0.08    0.50
  -4   0   3   -0.06    0.73
   4   0  -2    6.73    0.75
  -4   0   2    4.47    0.94
   4   0  -2    6.61    0.71
  -4   0   2    7.28    0.82
   4   0  -2    5.61    0.92
  -4   0   2    6.82    0.81
   4   0  -2    7.53    0.77
  -4   0   1    0.22    0.39
  -4   0   1   -0.02    0.38
   4   0  -1    0.48    0.56
  -4   0   1   -0.62    0.38
   4   0  -1    0.14    0.34
  -4   0   1    0.28    0.56
   4   0  -1    0.87    0.39
   4   0   0 6768.48  262.09
   4   0   0 7220.83  262.39
  -4   0   0 7050.82  262.01
  -4   0   0 6462.84  261.73
   4   0   0 7321.79  264.26
  -4   0   0 7370.88  264.09
   4   0   0 6535.80  261.62
  -4   0   0 6851.88  262.10
   4   0   1    0.26    0.41
  -4   0  -1   -0.14    0.38
   4   0   1   -0.32    0.52
  -4   0  -1   -0.23    0.43
   4   0   1    0.15    0.37
   4   0   1   -0.23    0.36
  -4   0  -1    1.20    0.58
  -4   0  -1    0.64    0.37
  -4   0  -1   -0.45    0.47
  -4   0  -2 2860.28  107.21
  -4   0  -2 2694.62  107.03
  -4   0  -2 2696.25  107.14
   4   0   2 2695.45  107.67
   4   0   2 2884.40  107.26
   4   0   2 2826.89  107.12
  -4   0  -2 3241.01  107.67
  -4   0  -3   -0.90    0.78
   4   0   3    0.03    0.73
  -4   0  -3    0.08    0.71
  -4   0  -3   -0.13    0.84
  -4   0  -3    0.47    0.78
   4   0   3   -0.07    0.96
   4   0   3    0.06    0.69
   4   0   4  572.85   25.37
  -4   0  -4  710.90   25.35
  -4   0  -4  634.89   24.74
   4   0   4  628.03   24.61
  -4   0  -4  627.96   24.40
  -4   0  -4  632.87   24.69
   4   0   4  614.51   24.81
  -4   0  -5    0.42    0.97
  -4   0  -5    0.36    0.75
  -4   0  -5    0.16    0.97
   4   0   5    0.36    0.88
  -4   0  -5   -0.12    1.01
   4   0   5    0.47    1.25
   4   0   5   -0.18    0.81
  -4   0  -6   13.22    1.56
  -4   0  -6    7.20    2.02
  -4   0  -6   13.10    1.99
   4   0   6    9.02    2.06
   4   0   6    9.81    1.71
  -4   0  -6   12.31    2.03
  -4   0  -6   11.76    1.78
   4   0   6   11.80    1.71
   4   0   7    1.45    1.14
  -4   0  -7   -0.53    1.31
   4   0   7    0.25    1.37
   4   0   7    0.13    1.57
  -4   0  -7    0.32    1.46
  -4   0  -7    0.46    1.59
  -4   0  -7    1.15    1.08
   4   0   8   75.21    4.76
  -4   0  -8   49.06    3.44
   4   0   8   55.97    3.94
  -4   0  -8   55.95    4.01
  -4   0  -8   54.14    4.27
   4   0   9   -0.11    1.52
   4   0   9    0.15    1.41
  -4   0  -9   -0.24    1.74
  -4   0  -9   -0.30    1.14
  -4   0 -10  188.05    9.81
   4   0  10  188.52    9.34
  -4   0 -11    0.78    2.11
   4   0  11   -0.21    1.53
  -4   1  12   12.88    2.79
   4   1 -12   13.30    2.33
   4  -1 -12   12.75    2.47
  -4  -1  12   16.11    3.51
   4   1 -11    1.26    1.99
   4   1 -11   -0.61    1.26
  -4   1  11    1.58    1.66
  -4  -1  11   -0.08    1.75
   4  -1 -11   -0.62    1.45
   4   1 -10   43.57    4.51
   4   1 -10   38.71    3.28
  -4   1  10   43.77    3.95
   4  -1 -10   37.98    3.56
  -4  -1  10   34.68    3.96
   4   1  -9   22.21    2.36
  -4   1   9   18.63    2.97
  -4   1   9   22.36    2.89
   4   1  -9   19.65    2.94
  -4  -1   9   20.11    2.75
   4  -1  -9   21.13    2.68
  -4  -1   9   21.70    2.91
  -4   1   8   -1.40    1.26
  -4   1   8    0.65    1.44
   4   1  -8    1.03    1.69
   4   1  -8   -0.48    0.97
  -4  -1   8    0.23    1.41
  -4  -1   8    0.64    1.33
   4  -1  -8    0.67    1.32
   4  -1  -8   -0.16    1.73
   4  -1  -8   -0.44    1.13
  -4   1   7   39.24    3.56
   4   1  -7   41.61    2.60
   4   1  -7   40.00    3.47
  -4   1   7   40.73    3.09
   4   1  -7   42.21    2.81
   4  -1  -7   35.56    4.14
  -4  -1   7   38.53    3.21
  -4  -1   7   43.33    3.45
   4  -1  -7   38.15    3.04
   4  -1  -7   46.98    2.96
   4   1  -6   65.65    4.05
   4   1  -6   59.25    3.26
  -4   1   6   59.83    4.06
  -4   1   6   62.70    2.83
  -4   1   6   60.32    3.69
   4   1  -6   65.48    3.28
   4   1  -6   55.31    2.79
   4   1  -6   58.98    3.92
   4  -1  -6   63.10    3.64
  -4  -1   6   67.98    4.07
   4  -1  -6   54.69    4.76
  -4  -1   6   65.61    2.94
  -4  -1   6   53.09    3.83
   4  -1  -6   64.41    3.35
  -4   1   5   99.36    4.00
   4   1  -5  103.26    5.19
   4   1  -5   98.33    5.08
   4   1  -5   97.20    4.04
   4   1  -5   91.12    3.90
  -4   1   5   94.93    5.19
   4   1  -5  108.13    4.50
   4   1  -5   91.61    4.41
  -4   1   5  100.05    4.86
   4  -1  -5   90.60    4.67
   4  -1  -5   95.32    4.33
  -4  -1   5   95.44    4.76
  -4  -1   5   86.63    4.89
   4  -1  -5   83.00    5.88
  -4  -1   5   97.84    5.13
  -4   1   4   37.32    2.51
  -4   1   4   41.11    1.86
  -4   1   4   39.11    3.88
   4   1  -4   44.31    2.35
   4   1  -4   41.70    2.94
   4   1  -4   38.39    2.32
  -4   1   4   38.69    3.01
  -4  -1   4   39.07    2.64
   4  -1  -4   39.22    3.76
  -4  -1   4   42.59    3.02
  -4  -1   4   34.14    2.58
   4  -1  -4   39.71    2.60
   4  -1  -4   41.04    2.12
   4   1  -3  174.01    7.50
  -4   1   3  202.72    7.57
  -4   1   3  194.15    8.49
  -4   1   3  191.24    8.11
  -4   1   3  168.20    9.20
  -4   1   3  205.31    7.42
   4   1  -3  194.71    7.87
   4   1  -3  212.43    8.07
   4   1  -3  198.12    8.33
  -4  -1   3  196.34    8.45
   4  -1  -3  205.46    7.52
   4  -1  -3  185.42    9.26
  -4  -1   3  192.10    8.07
   4  -1  -3  196.42    8.08
   4  -1  -3  178.50    8.31
  -4  -1   3  207.10    8.08
  -4   1   2  440.22   16.69
   4   1  -2  465.12   17.23
   4   1  -2  445.82   17.22
  -4   1   2  379.61   17.95
   4   1  -2  439.50   16.89
  -4   1   2  429.88   17.34
   4   1  -2  460.34   16.63
  -4  -1   2  457.81   16.91
  -4  -1   2  437.75   17.29
  -4  -1   2  422.81   16.54
  -4  -1   2  459.78   17.06
   4  -1  -2  418.04   16.92
   4  -1  -2  414.26   18.00
   4   1  -1   36.47    1.83
  -4   1   1   32.00    1.71
   4   1  -1   33.10    1.71
  -4   1   1   29.24    2.50
  -4   1   1   32.32    1.85
   4   1  -1   30.91    1.93
  -4   1   1   32.51    1.49
   4   1  -1   32.54    2.18
   4   1  -1   36.44    1.67
  -4  -1   1   33.57    1.57
   4  -1  -1   32.36    1.41
   4  -1  -1   33.46    2.52
  -4  -1   1   35.94    2.05
   4  -1  -1   31.85    1.97
  -4  -1   1   35.16    2.08
  -4  -1   1   34.28    2.05
   4  -1  -1   35.10    1.73
  -4   1   0  397.97   15.37
  -4   1   0  405.49   15.55
  -4   1   0  411.88   15.23
   4   1   0  422.20   15.60
   4   1   0  396.64   15.59
  -4   1   0  414.09   15.61
   4   1   0  390.20   16.23
  -4   1   0  367.52   16.02
  -4  -1   0  393.39   15.55
   4  -1   0  398.28   15.18
   4  -1   0  394.44   15.94
   4  -1   0  363.93   15.48
  -4  -1   0  437.48   16.19
  -4  -1   0  401.09   15.51
  -4   1  -1   18.99    1.51
  -4   1  -1   18.11    1.27
  -4   1  -1   15.53    1.35
   4   1   1   20.16    1.63
   4   1   1   17.22    0.84
   4   1   1   17.42    2.02
   4   1   1   19.06    1.45
  -4   1  -1   16.77    1.51
  -4  -1  -1   17.16    1.92
   4  -1   1   18.11    1.32
  -4  -1  -1   18.33    1.23
  -4  -1  -1   18.73    1.10
  -4  -1  -1   18.35    0.88
   4  -1   1   17.54    1.31
   4  -1   1   16.30    1.13
  -4   1  -2 2276.97   85.55
   4   1   2 2223.51   85.26
   4   1   2 2307.66   86.01
  -4   1  -2 2313.92   85.95
   4   1   2 2159.50   86.83
   4   1   2 2207.49   85.69
  -4   1  -2 2266.42   85.71
  -4  -1  -2 2271.47   85.44
  -4  -1  -2 2420.98   86.87
  -4  -1  -2 2206.93   85.69
   4  -1   2 2142.83   85.56
  -4  -1  -2 2290.58   85.26
   4  -1   2 2319.11   85.66
   4  -1   2 2285.90   85.61
  -4   1  -3  293.44   11.49
   4   1   3  309.55   12.65
  -4   1  -3  303.31   12.37
   4   1   3  297.44   11.83
  -4   1  -3  323.06   11.82
   4   1   3  269.74   13.42
  -4   1  -3  303.88   12.57
   4  -1   3  286.40   12.08
  -4  -1  -3  291.64   11.89
  -4  -1  -3  296.33   11.72
  -4  -1  -3  325.76   13.61
  -4  -1  -3  290.54   12.19
   4  -1   3  316.66   11.85
   4  -1   3  291.42   11.97
  -4   1  -4  365.45   12.65
   4   1   4  325.06   12.87
   4   1   4  310.95   13.61
  -4   1  -4  323.16   13.39
  -4   1  -4  319.38   12.46
  -4   1  -4  319.77   13.56
   4   1   4  300.91   14.62
  -4  -1  -4  353.90   14.76
   4  -1   4  315.53   13.11
  -4  -1  -4  326.14   12.75
  -4  -1  -4  320.45   12.88
   4  -1   4  296.90   12.99
   4  -1   4  316.72   12.84
  -4  -1  -4  303.98   13.08
  -4   1  -5  315.18   12.81
  -4   1  -5  295.31   12.92
  -4   1  -5  349.14   11.91
  -4   1  -5  297.88   11.78
   4   1   5  269.45   14.00
   4   1   5  304.57   12.27
   4   1   5  297.50   13.09
  -4  -1  -5  305.90   12.27
   4  -1   5  277.10   12.34
  -4  -1  -5  288.79   12.40
   4  -1   5  296.90   12.48
  -4  -1  -5  287.79   12.09
   4  -1   5  300.84   12.27
  -4   1  -6  667.80   27.12
  -4   1  -6  685.08   27.03
   4   1   6  675.72   27.33
   4   1   6  693.43   26.41
   4   1   6  630.19   28.47
  -4   1  -6  648.84   26.43
  -4   1  -6  682.40   25.86
  -4  -1  -6  667.44   26.46
   4  -1   6  665.09   26.45
  -4  -1  -6  618.05   28.35
  -4  -1  -6  701.04   26.28
  -4  -1  -6  701.82   26.47
   4  -1   6  684.04   26.66
  -4   1  -7  272.54   12.72
  -4   1  -7  285.38   11.47
   4   1   7  267.30   12.96
   4   1   7  278.16   14.27
  -4   1  -7  287.64   12.72
   4   1   7  289.78   12.10
  -4  -1  -7  313.25   12.32
  -4  -1  -7  252.70   13.92
  -4  -1  -7  292.24   11.95
   4  -1   7  280.89   12.32
  -4  -1  -7  289.26   12.11
   4  -1   7  281.04   12.17
   4   1   8  337.34   17.05
  -4   1  -8  364.26   15.57
  -4   1  -8  351.21   14.07
   4   1   8  349.22   14.78
  -4   1  -8  355.09   15.48
   4   1   8  343.72   15.79
   4  -1   8  353.38   15.01
  -4  -1  -8  321.54   16.75
  -4  -1  -8  346.26   14.67
  -4  -1  -8  355.64   14.94
   4  -1   8  351.63   14.94
  -4   1  -9   13.69    2.97
   4   1   9   14.09    2.92
  -4   1  -9   16.67    2.82
   4   1   9   15.25    2.27
  -4  -1  -9   14.65    2.57
   4  -1   9   11.50    2.22
  -4  -1  -9   15.45    2.25
  -4   1 -10  259.18   12.46
   4   1  10  248.54   11.51
   4   1  10  243.92   12.50
  -4  -1 -10  241.43   11.17
   4  -1  10  247.88   11.74
  -4  -1 -10  246.28   11.74
   4   1  11   10.61    2.28
  -4   1 -11    9.84    2.98
   4  -1  11    8.43    2.21
  -4  -1 -11   10.35    2.60
  -4  -1 -11    6.66    1.99
   4   2 -11    4.66    1.67
  -4   2  11    0.99    1.81
   4   2 -11    0.46    2.25
  -4  -2  11   -1.41    1.61
   4  -2 -11    0.86    1.78
   4   2 -10    4.18    1.54
   4   2 -10    3.49    2.50
  -4   2  10    2.61    1.62
  -4   2  10    5.99    2.46
   4  -2 -10    0.79    1.64
  -4  -2  10    1.44    2.14
  -4  -2  10    2.29    1.74
   4   2  -9    3.21    2.27
   4   2  -9    1.21    1.14
  -4   2   9    0.74    1.43
  -4   2   9   -1.09    1.60
  -4  -2   9    4.23    1.80
   4  -2  -9    5.28    2.75
  -4  -2   9   -3.09    1.72
   4  -2  -9    1.24    1.49
  -4   2   8  166.04    8.32
   4   2  -8  165.79    7.63
   4   2  -8  176.78    9.05
   4   2  -8  174.47    9.00
  -4   2   8  170.25    9.22
   4  -2  -8  156.66   10.29
   4  -2  -8  161.67    8.13
  -4  -2   8  164.09    8.33
  -4  -2   8  171.21    9.00
   4   2  -7    6.13    1.27
  -4   2   7    3.57    1.85
   4   2  -7    6.44    2.17
   4   2  -7    7.15    2.24
  -4   2   7    5.44    1.69
   4  -2  -7    2.01    1.37
  -4  -2   7    4.41    1.63
   4  -2  -7    3.24    2.38
  -4  -2   7    3.80    1.96
  -4   2   6  456.06   20.00
   4   2  -6  474.92   18.69
   4   2  -6  492.60   19.81
  -4   2   6  478.71   19.22
   4   2  -6  464.59   19.86
  -4  -2   6  476.01   19.88
  -4  -2   6  475.11   19.16
   4  -2  -6  467.34   18.29
   4  -2  -6  454.44   19.09
   4  -2  -6  456.21   21.53
   4   2  -5  220.54    9.24
  -4   2   5  219.81   10.29
  -4   2   5  223.88    9.52
   4   2  -5  211.71    9.88
   4   2  -5  222.30    9.11
   4   2  -5  230.18   10.26
   4  -2  -5  206.56    9.40
   4  -2  -5  223.22    8.59
  -4  -2   5  215.05    9.43
  -4  -2   5  197.07    8.99
  -4  -2   5  226.19   10.23
   4  -2  -5  209.16   11.55
  -4   2   4  602.79   22.10
  -4   2   4  581.41   22.16
   4   2  -4  576.60   23.40
  -4   2   4  576.77   22.98
   4   2  -4  583.59   23.07
   4   2  -4  596.09   22.71
   4   2  -4  582.55   23.65
  -4   2   4  573.43   23.71
  -4  -2   4  582.98   22.55
   4  -2  -4  599.82   22.08
  -4  -2   4  591.18   22.89
   4  -2  -4  586.45   23.00
  -4  -2   4  586.80   23.65
   4  -2  -4  591.24   22.05
   4  -2  -4  538.18   22.07
   4  -2  -4  547.87   25.05
   4   2  -3  335.39   13.99
  -4   2   3  331.81   13.05
  -4   2   3  326.49   13.54
   4   2  -3  328.12   13.93
  -4   2   3  310.96   14.12
   4   2  -3  344.70   14.16
   4   2  -3  335.27   13.36
  -4  -2   3  345.58   13.33
   4  -2  -3  344.32   12.72
   4  -2  -3  340.28   12.63
  -4  -2   3  328.98   13.35
   4  -2  -3  335.84   13.55
   4  -2  -3  317.34   15.42
  -4   2   2  295.89   15.03
   4   2  -2  333.32   14.27
  -4   2   2  342.28   13.31
   4   2  -2  342.49   13.84
  -4   2   2  333.19   14.06
  -4   2   2  323.39   13.46
   4   2  -2  344.94   13.44
   4   2  -2  316.78   13.15
  -4  -2   2  338.10   13.98
   4  -2  -2  324.33   12.81
   4  -2  -2  357.14   13.51
   4  -2  -2  353.28   12.89
  -4  -2   2  357.33   13.26
   4  -2  -2  303.45   13.83
   4  -2  -2  321.73   15.17
  -4  -2   2  354.93   13.74
   4  -2  -2  344.31   15.56
  -4   2   1  234.71    9.53
  -4   2   1  213.68    9.04
   4   2  -1  218.01    9.43
  -4   2   1  240.12    9.95
   4   2  -1  234.41    9.51
  -4   2   1  232.25    9.45
   4   2  -1  222.19   10.50
  -4   2   1  207.71   10.76
   4   2  -1  231.76    9.65
   4  -2  -1  218.07   10.74
   4  -2  -1  222.84    9.74
  -4  -2   1  241.42    9.04
  -4  -2   1  230.24    9.66
   4  -2  -1  241.51    9.36
  -4  -2   1  240.58   10.16
  -4  -2   1  224.24    9.73
   4   2   0 2388.86   90.90
   4   2   0 2465.90   90.10
  -4   2   0 2384.48   90.65
  -4   2   0 2281.73   90.46
  -4   2   0 2463.37   90.92
   4   2   0 2329.72   92.08
   4   2   0 2472.79   90.80
  -4   2   0 2198.10   91.70
   4  -2   0 2522.40   90.37
  -4  -2   0 2523.16   91.86
  -4  -2   0 2444.12   90.76
   4  -2   0 2308.44   91.58
  -4  -2   0 2503.02   90.11
  -4  -2   0 2394.99   90.71
   4  -2   0 2229.41   90.69
   4   2   1    0.58    0.96
  -4   2  -1   -1.01    0.58
  -4   2  -1    0.24    1.06
   4   2   1   -0.14    0.36
   4   2   1   -0.72    1.07
  -4   2  -1   -0.86    1.09
  -4   2  -1   -1.34    1.14
   4   2   1   -0.36    1.42
  -4   2  -1    0.50    0.83
   4  -2   1    0.43    0.77
   4  -2   1   -0.17    0.69
  -4  -2  -1   -0.44    1.38
  -4  -2  -1    0.29    0.73
   4  -2   1   -0.33    0.77
  -4  -2  -1   -0.48    0.92
  -4   2  -2  119.13    5.70
  -4   2  -2  127.97    4.92
   4   2   2  121.29    4.97
   4   2   2  111.94    7.20
   4   2   2  120.90    5.81
  -4   2  -2  114.48    5.94
   4   2   2  119.91    6.16
  -4   2  -2  121.17    5.51
  -4   2  -2  130.79    6.24
  -4  -2  -2  119.43    5.33
   4  -2   2  120.23    5.15
  -4  -2  -2  127.09    7.26
   4  -2   2  125.53    5.57
  -4  -2  -2  108.92    5.79
   4  -2   2  121.59    5.44
  -4  -2  -2  117.00    5.01
   4   2   3  166.83    8.09
   4   2   3  163.01    6.84
  -4   2  -3  164.50    7.67
  -4   2  -3  178.46    6.65
  -4   2  -3  153.73    7.26
   4   2   3  157.23    7.52
   4   2   3  155.68    9.26
  -4   2  -3  169.59    8.06
  -4  -2  -3  164.67    6.62
  -4  -2  -3  160.85    7.01
   4  -2   3  176.45    6.77
   4  -2   3  181.78    6.83
  -4   2  -4  396.98   17.36
  -4   2  -4  421.77   17.14
  -4   2  -4  437.66   15.91
   4   2   4  408.87   16.25
   4   2   4  402.51   17.53
   4   2   4  383.08   18.90
   4  -2   4  398.29   16.68
  -4  -2  -4  414.08   16.91
  -4  -2  -4  406.56   15.89
  -4  -2  -4  412.18   16.27
   4  -2   4  445.03   16.11
   4   2   5   32.81    4.64
   4   2   5   36.52    2.37
  -4   2  -5   37.44    3.32
  -4   2  -5   38.97    1.93
   4   2   5   35.23    3.70
  -4   2  -5   30.66    3.10
   4  -2   5   36.53    2.82
  -4  -2  -5   34.84    3.06
  -4  -2  -5   36.25    2.02
   4  -2   5   36.32    2.20
  -4  -2  -5   35.08    2.41
  -4   2  -6 1580.23   61.13
  -4   2  -6 1720.34   59.27
  -4   2  -6 1583.99   60.82
   4   2   6 1519.64   61.27
   4   2   6 1531.08   63.20
   4   2   6 1595.05   59.85
  -4  -2  -6 1417.90   62.78
  -4  -2  -6 1559.29   60.30
   4  -2   6 1579.93   59.64
  -4  -2  -6 1584.82   59.76
   4  -2   6 1503.09   60.20
  -4   2  -7  887.25   35.72
  -4   2  -7  918.83   35.58
   4   2   7  860.46   37.88
   4   2   7  916.11   34.49
   4   2   7  879.47   36.02
  -4  -2  -7  861.09   34.74
  -4  -2  -7  823.70   37.56
  -4  -2  -7  902.25   34.42
   4  -2   7  865.57   34.83
   4   2   8  199.27    9.08
  -4   2  -8  206.64   10.38
   4   2   8  194.73   12.18
   4   2   8  184.19   10.51
  -4   2  -8  207.33   10.34
  -4  -2  -8  189.53    9.36
   4  -2   8  197.83    9.54
  -4  -2  -8  207.02    9.17
  -4  -2  -8  189.57   11.94
   4   2   9   76.29    6.33
  -4   2  -9   87.33    6.22
  -4   2  -9   82.10    6.04
   4   2   9   81.50    4.82
  -4  -2  -9   69.05    4.99
   4  -2   9   66.23    4.87
  -4  -2  -9   79.91    5.05
   4   2  10    1.73    2.15
  -4   2 -10    0.89    2.32
   4   2  10    0.62    1.26
  -4   2 -10   -0.70    1.80
  -4  -2 -10    3.62    1.78
  -4  -2 -10   -0.18    2.32
   4  -2  10    3.41    1.79
  -4   2 -11   26.46    4.38
   4   2  11   20.69    3.02
   4   2  11   24.16    4.32
   4  -2  11   15.06    2.81
  -4  -2 -11   18.13    2.87
  -4   3  11   57.21    4.93
   4   3 -11   61.49    6.31
  -4   3  11   57.61    6.55
   4  -3 -11   63.19    5.10
  -4  -3  11   56.06    5.02
  -4  -3  11   59.43    6.17
   4   3 -10   14.27    2.58
  -4   3  10   13.04    2.61
  -4   3  10   10.13    3.10
   4   3 -10   14.75    3.64
   4  -3 -10   14.98    2.82
  -4  -3  10   16.56    3.02
  -4  -3  10   13.37    3.34
   4   3  -9    4.02    2.43
   4   3  -9    3.51    2.55
   4   3  -9    4.49    1.55
  -4   3   9    2.51    1.66
  -4   3   9    2.85    2.44
   4  -3  -9    3.47    1.86
  -4  -3   9    1.10    2.24
  -4  -3   9    4.20    1.97
   4   3  -8    2.26    1.33
   4   3  -8   -1.04    1.77
  -4   3   8   -0.56    1.97
   4   3  -8    2.55    2.11
  -4   3   8    1.61    1.45
   4  -3  -8    0.92    2.53
  -4  -3   8    0.23    1.56
  -4  -3   8    1.63    2.22
   4  -3  -8   -0.02    1.60
  -4   3   7    8.04    1.88
   4   3  -7    6.43    2.53
   4   3  -7    8.35    1.60
   4   3  -7    3.95    2.28
  -4   3   7    7.63    2.54
  -4  -3   7    8.82    2.39
  -4  -3   7    6.41    1.98
   4  -3  -7    4.41    2.94
   4  -3  -7    4.08    1.75
   4   3  -6  219.85   11.20
   4   3  -6  221.73    9.90
   4   3  -6  228.24   11.09
  -4   3   6  227.68   10.34
  -4   3   6  225.69   11.51
  -4  -3   6  234.75   10.30
   4  -3  -6  230.64   13.37
   4  -3  -6  228.44   10.41
  -4  -3   6  232.59   11.38
   4   3  -5  134.36    6.31
   4   3  -5  137.53    7.28
  -4   3   5  123.10    7.56
   4   3  -5  139.35    7.60
  -4   3   5  133.63    6.58
  -4  -3   5  148.99    7.71
   4  -3  -5  119.03    8.94
   4  -3  -5  122.44    6.62
  -4  -3   5  134.87    6.47
   4   3  -4  255.16   11.58
   4   3  -4  256.38   11.59
  -4   3   4  255.18   10.97
  -4   3   4  257.21   12.01
   4   3  -4  258.57   10.80
  -4   3   4  234.68   10.27
   4  -3  -4  252.06   13.73
  -4  -3   4  257.58   10.81
   4  -3  -4  253.12    9.83
   4  -3  -4  261.18   11.11
  -4  -3   4  243.62   11.72
  -4  -3   4  265.85   10.50
   4   3  -3  829.60   32.00
   4   3  -3  823.58   32.84
   4   3  -3  767.72   31.37
   4   3  -3  806.85   33.12
  -4   3   3  816.10   32.05
  -4   3   3  857.52   33.08
  -4   3   3  820.13   31.63
  -4  -3   3  794.73   32.76
   4  -3  -3  781.16   31.11
  -4  -3   3  840.16   31.79
   4  -3  -3  758.68   32.64
   4  -3  -3  826.07   34.88
   4  -3  -3  870.99   32.18
  -4  -3   3  886.12   32.18
   4   3  -2   89.94    5.07
  -4   3   2   81.57    3.77
  -4   3   2   81.93    4.31
  -4   3   2   83.34    4.31
  -4   3   2   82.42    5.08
   4   3  -2   81.61    4.40
   4   3  -2   85.46    5.62
   4   3  -2   82.79    4.65
   4   3  -2   83.20    4.19
  -4  -3   2   88.12    5.03
   4  -3  -2   74.16    4.89
  -4  -3   2   87.06    4.05
   4  -3  -2   88.68    6.47
  -4  -3   2   87.97    4.87
  -4  -3   2   81.70    4.70
   4  -3  -2   85.90    4.48
   4  -3  -2   82.80    3.82
   4   3  -1  956.05   39.39
  -4   3   1 1024.71   39.52
  -4   3   1  970.72   38.91
   4   3  -1 1007.80   39.54
  -4   3   1 1029.35   39.32
   4   3  -1  977.90   41.11
   4   3  -1 1032.08   39.46
  -4   3   1 1037.78   39.95
  -4  -3   1 1041.01   39.77
   4  -3  -1 1088.12   39.27
   4  -3  -1 1029.39   41.44
   4  -3  -1  954.17   39.68
  -4  -3   1 1039.52   40.50
  -4  -3   1 1056.42   38.86
  -4  -3   1 1009.61   39.58
  -4   3   0  118.34    5.47
   4   3   0  110.44    7.31
   4   3   0  118.03    5.02
   4   3   0  112.53    5.98
  -4   3   0  117.69    7.17
  -4   3   0  118.10    6.09
   4   3   0  124.58    5.79
   4   3   0  120.15    5.88
  -4   3   0  114.47    5.56
  -4   3   0  127.39    6.14
   4  -3   0  116.68    7.03
  -4  -3   0  119.81    5.03
  -4  -3   0  122.64    5.81
   4  -3   0  114.70    5.84
  -4  -3   0  118.07    5.79
   4  -3   0  127.57    5.51
   4  -3   0  108.10    7.05
   4   3   1  333.77   12.69
   4   3   1  305.97   13.88
  -4   3  -1  337.59   12.96
  -4   3  -1  327.34   13.30
  -4   3  -1  312.74   13.84
  -4   3  -1  317.01   14.61
   4   3   1  315.19   13.56
  -4   3  -1  310.56   13.32
   4   3   1  307.00   15.55
  -4  -3  -1  318.96   13.26
   4  -3   1  326.20   13.32
   4  -3   1  311.82   13.24
   4  -3   1  358.47   13.03
   4  -3   1  325.54   14.34
   4  -3   1  315.12   14.66
  -4  -3  -1  331.79   13.20
   4   3   2  435.97   17.88
   4   3   2  406.98   20.04
  -4   3  -2  464.96   17.06
  -4   3  -2  442.99   17.81
   4   3   2  417.38   18.33
  -4   3  -2  417.84   18.36
  -4   3  -2  415.74   18.20
  -4   3  -2  445.66   17.55
   4   3   2  446.31   16.93
  -4  -3  -2  441.19   17.35
  -4  -3  -2  431.45   17.07
  -4  -3  -2  440.61   17.94
   4  -3   2  438.80   17.97
   4  -3   2  431.63   17.20
   4  -3   2  424.36   18.46
   4  -3   2  433.98   17.54
   4   3   3    0.46    1.09
   4   3   3   -0.14    1.41
   4   3   3    0.52    1.73
  -4   3  -3   -0.48    1.45
  -4   3  -3    0.04    0.63
  -4   3  -3   -0.26    1.25
   4   3   3    0.90    0.61
   4  -3   3    0.42    0.98
  -4  -3  -3    0.73    0.93
  -4  -3  -3    1.63    1.28
   4  -3   3   -0.12    0.82
   4  -3   3    0.47    1.04
   4  -3   3    0.13    0.63
  -4  -3  -3    0.24    0.56
  -4   3  -4  793.74   32.33
   4   3   4  819.56   30.80
   4   3   4  715.88   34.27
  -4   3  -4  789.39   31.85
   4   3   4  779.84   32.49
  -4   3  -4  862.51   30.61
  -4  -3  -4  774.47   31.64
   4  -3   4  777.80   31.34
   4  -3   4  843.64   30.50
  -4  -3  -4  779.72   30.21
  -4  -3  -4  795.46   30.80
   4   3   5    2.54    0.99
   4   3   5    1.30    1.86
  -4   3  -5    4.13    2.02
  -4   3  -5    0.35    1.91
   4   3   5    2.22    2.42
   4  -3   5    2.37    1.27
  -4  -3  -5    3.74    1.24
  -4  -3  -5    2.75    1.64
  -4  -3  -5    1.23    2.24
   4  -3   5    2.02    0.77
  -4   3  -6    3.74    2.29
  -4   3  -6    3.94    2.27
   4   3   6    3.01    2.64
   4   3   6    6.91    2.50
   4   3   6    5.57    1.26
  -4  -3  -6    2.17    2.68
   4  -3   6    7.00    1.72
  -4  -3  -6    5.33    1.44
  -4  -3  -6    4.42    1.89
   4   3   7   71.69    4.14
   4   3   7   69.75    7.34
   4   3   7   74.33    6.17
  -4   3  -7   60.59    5.46
  -4   3  -7   70.95    5.34
   4  -3   7   74.27    4.65
  -4  -3  -7   64.96    4.00
  -4  -3  -7   53.99    6.87
  -4  -3  -7   69.81    5.07
   4   3   8   38.62    5.02
  -4   3  -8   47.93    4.99
  -4   3  -8   42.77    4.88
   4   3   8   45.56    3.39
  -4  -3  -8   48.69    4.20
  -4  -3  -8   39.54    3.40
   4  -3   8   41.90    4.12
  -4   3  -9   43.73    5.30
   4   3   9   53.33    5.94
  -4   3  -9   57.87    5.79
   4  -3   9   44.69    4.48
  -4  -3  -9   55.83    4.71
  -4   3 -10    7.87    3.01
  -4   3 -10   13.62    3.32
   4   3  10    6.01    2.92
  -4  -3 -10    6.92    2.39
   4  -3  10    6.39    2.14
  -4   4  10   61.11    6.78
  -4   4  10   63.10    5.18
   4   4 -10   61.70    6.45
  -4  -4  10   57.86    4.92
  -4  -4  10   56.04    6.08
   4  -4 -10   60.41    5.14
  -4   4   9    1.19    1.87
   4   4  -9    2.67    2.63
   4   4  -9    0.91    2.41
  -4   4   9    1.02    2.56
  -4  -4   9    3.53    2.55
  -4  -4   9   -1.21    1.58
   4  -4  -9   -1.11    1.76
   4   4  -8   11.36    2.15
  -4   4   8   13.23    2.55
   4   4  -8    8.22    3.08
   4   4  -8   12.55    2.98
  -4   4   8    8.88    3.18
  -4  -4   8    4.83    2.73
   4  -4  -8    9.00    2.46
  -4  -4   8   10.17    2.44
   4   4  -7   21.59    3.78
   4   4  -7   30.32    3.17
  -4   4   7   33.54    3.55
   4   4  -7   28.26    4.21
  -4   4   7   27.29    4.32
  -4  -4   7   26.54    3.95
  -4  -4   7   30.93    3.36
   4  -4  -7   31.22    3.69
   4   4  -6   90.13    6.54
   4   4  -6   82.78    6.00
   4   4  -6   87.38    5.07
  -4   4   6   94.33    5.36
  -4   4   6   80.05    6.56
   4  -4  -6   79.10    5.50
   4  -4  -6   92.82    9.42
  -4  -4   6   82.95    5.14
  -4  -4   6   82.03    6.20
   4   4  -5   38.96    3.32
  -4   4   5   35.03    3.15
  -4   4   5   37.50    4.42
   4   4  -5   43.97    4.38
   4   4  -5   37.85    4.21
  -4  -4   5   31.78    3.99
   4  -4  -5   38.07    6.01
  -4  -4   5   41.88    3.28
   4  -4  -5   35.42    3.57
  -4   4   4 2206.66   83.89
   4   4  -4 2245.72   83.90
  -4   4   4 2175.46   85.22
   4   4  -4 2170.09   84.98
   4   4  -4 2169.13   84.56
   4  -4  -4 2212.38   84.02
   4  -4  -4 2137.20   87.71
  -4  -4   4 2214.92   83.58
  -4  -4   4 2161.67   84.97
  -4   4   3   78.31    4.59
   4   4  -3   77.75    5.92
   4   4  -3   82.94    5.51
   4   4  -3   73.69    4.88
  -4   4   3   78.00    5.59
   4   4  -3   84.34    4.75
  -4   4   3   77.23    4.46
  -4  -4   3   82.04    4.27
   4  -4  -3   76.80    4.72
  -4  -4   3   75.21    5.26
  -4  -4   3   66.71    3.90
   4  -4  -3   86.22    7.49
   4  -4  -3   68.91    5.30
   4  -4  -3   69.18    3.65
  -4   4   2  246.09   10.91
  -4   4   2  250.44   11.01
   4   4  -2  255.31   11.43
   4   4  -2  255.17   11.80
  -4   4   2  240.79   10.31
   4   4  -2  257.58   11.22
  -4   4   2  272.28   12.12
   4   4  -2  250.25   13.04
   4   4  -2  228.82   10.80
  -4  -4   2  268.08   10.62
   4  -4  -2  258.07   11.16
   4  -4  -2  244.18   11.74
   4  -4  -2  248.04   10.41
  -4  -4   2  263.05   11.60
   4  -4  -2  254.59   13.97
  -4  -4   2  242.40   11.64
  -4   4   1   14.91    2.44
   4   4  -1   14.48    2.27
   4   4  -1   16.72    3.43
  -4   4   1   14.80    1.77
  -4   4   1   15.58    1.94
   4   4  -1   13.92    2.10
   4   4  -1   15.25    2.14
  -4   4   1    9.85    2.03
   4  -4  -1   16.00    2.17
  -4  -4   1   14.37    2.37
   4  -4  -1   15.98    1.88
   4  -4  -1   12.33    3.19
  -4  -4   1   17.31    1.73
   4  -4  -1   11.84    2.27
  -4  -4   1   19.15    2.60
   4   4   0  103.79    5.57
  -4   4   0  112.10    5.48
   4   4   0  103.80    4.84
  -4   4   0  105.55    6.00
   4   4   0   98.22    5.93
  -4   4   0   95.86    5.26
  -4   4   0  100.26    5.37
   4   4   0  101.54    5.79
  -4   4   0  121.41    6.28
   4   4   0  101.53    7.77
  -4  -4   0  112.51    5.79
  -4  -4   0  101.34    5.66
   4  -4   0  110.13    5.93
   4  -4   0  106.70    5.48
   4  -4   0  111.79    7.51
  -4  -4   0  112.13    4.92
  -4   4  -1   22.18    2.45
   4   4   1   20.00    3.91
  -4   4  -1   24.82    3.10
  -4   4  -1   20.52    2.33
   4   4   1   23.61    1.78
   4   4   1   21.85    3.00
   4   4   1   18.23    2.47
  -4   4  -1   20.18    2.17
   4  -4   1   20.91    3.42
   4  -4   1   25.00    2.40
   4  -4   1   29.45    2.67
  -4  -4  -1   22.35    2.40
   4  -4   1   22.40    2.48
  -4  -4  -1   24.45    2.46
   4   4   2    7.11    1.14
   4   4   2    8.48    3.08
   4   4   2    5.05    1.91
  -4   4  -2    6.90    2.04
  -4   4  -2    5.44    1.64
  -4   4  -2    8.01    1.65
   4   4   2   13.68    2.31
  -4   4  -2    7.41    1.49
   4  -4   2    6.77    2.10
   4  -4   2    8.07    2.64
  -4  -4  -2    7.95    1.71
  -4  -4  -2    4.83    1.31
  -4  -4  -2   11.83    2.40
   4  -4   2    9.04    1.61
   4  -4   2    8.53    1.66
   4  -4   2    7.17    1.63
   4   4   3 1305.27   52.40
  -4   4  -3 1315.96   52.21
   4   4   3 1406.32   50.45
   4   4   3 1270.41   55.00
  -4   4  -3 1313.17   51.55
   4   4   3 1320.88   51.55
  -4  -4  -3 1276.96   54.91
  -4  -4  -3 1304.48   50.65
  -4  -4  -3 1335.61   50.22
  -4  -4  -3 1272.93   51.54
   4  -4   3 1301.05   51.21
   4  -4   3 1322.32   51.12
   4  -4   3 1355.01   50.45
  -4   4  -4  866.27   34.90
   4   4   4  855.99   35.76
   4   4   4  899.59   34.48
   4   4   4  815.60   38.24
  -4   4  -4  854.92   35.46
  -4  -4  -4  894.79   33.69
  -4  -4  -4  845.75   34.73
  -4  -4  -4  811.69   38.08
   4  -4   4  881.47   34.35
   4  -4   4  906.90   33.31
  -4   4  -5   24.55    3.49
   4   4   5   23.32    3.76
  -4   4  -5   23.80    3.84
   4   4   5   27.51    5.51
  -4  -4  -5   18.21    4.71
   4  -4   5   23.43    2.93
  -4  -4  -5   21.08    3.09
  -4  -4  -5   27.59    2.42
   4   4   6  160.58    9.75
  -4   4  -6  161.66    9.04
  -4   4  -6  153.86    9.39
  -4  -4  -6  166.42    8.71
  -4  -4  -6  159.29    7.33
   4  -4   6  158.54    8.24
  -4   4  -7   72.39    6.03
  -4   4  -7   60.20    5.75
   4   4   7   55.58    6.09
  -4  -4  -7   49.28    4.81
   4  -4   7   56.74    4.42
  -4   4  -8  286.56   14.59
   4   4   8  272.98   15.06
  -4   4  -8  295.98   14.36
  -4  -4  -8  283.82   13.55
   4  -4   8  284.05   13.34
  -4   4  -9  328.75   16.66
  -4   4  -9  347.84   16.51
   4   4   9  342.42   17.38
  -4  -4  -9  320.70   15.33
   4  -4   9  326.15   15.33
   4   5  -8    2.84    2.68
  -4   5   8    4.89    3.09
  -4   5   8    2.60    1.85
   4   5  -8    1.74    2.78
  -4  -5   8    4.60    2.14
  -4  -5   8    4.37    2.61
   4  -5  -8    3.92    2.40
   4  -5  -8    3.58    2.72
   4   5  -7  311.47   15.09
  -4   5   7  300.67   13.87
  -4   5   7  326.47   16.12
   4   5  -7  312.68   15.37
  -4  -5   7  306.38   15.39
   4  -5  -7  288.70   13.98
  -4  -5   7  286.31   13.53
   4  -5  -7  269.34   15.01
   4   5  -6   15.31    2.70
   4   5  -6   19.86    3.77
   4   5  -6   21.29    3.84
  -4   5   6   21.45    4.21
  -4   5   6   22.71    3.04
  -4  -5   6   17.66    3.49
  -4  -5   6   23.03    2.93
   4  -5  -6   19.64    3.70
   4  -5  -6   27.82    3.54
  -4   5   5   17.18    3.52
   4   5  -5   19.22    2.84
   4   5  -5   19.33    3.56
  -4   5   5   19.88    2.71
   4   5  -5   16.70    3.19
   4  -5  -5   16.50    3.62
  -4  -5   5   14.68    3.20
   4  -5  -5   19.07    3.04
  -4  -5   5   17.21    2.56
  -4   5   4  160.57    9.77
   4   5  -4  170.73    9.55
  -4   5   4  172.92    8.36
   4   5  -4  171.43    8.55
   4   5  -4  164.62    9.03
  -4  -5   4  167.67    7.98
   4  -5  -4  175.77    8.83
   4  -5  -4  139.29    9.19
  -4  -5   4  175.80    9.73
   4   5  -3  150.13    7.95
  -4   5   3  143.10    7.47
  -4   5   3  158.33    9.12
   4   5  -3  136.21    8.04
   4   5  -3  156.89    8.77
  -4  -5   3  158.16    8.58
   4  -5  -3  161.51   11.31
  -4  -5   3  147.80    8.69
   4  -5  -3  142.46    8.72
   4  -5  -3  151.41    7.99
  -4  -5   3  157.34    7.32
  -4   5   2  182.17    9.47
   4   5  -2  159.63    8.42
   4   5  -2  161.86    8.54
   4   5  -2  170.29   10.69
  -4   5   2  166.09    8.03
  -4  -5   2  155.54   10.42
  -4  -5   2  169.01    7.68
  -4  -5   2  160.93    8.77
  -4  -5   2  159.55    8.93
   4  -5  -2  174.54   11.58
   4  -5  -2  156.86    8.97
   4  -5  -2  176.29    8.48
  -4   5   1    8.12    2.43
  -4   5   1    8.20    1.61
   4   5  -1   13.52    3.77
   4   5  -1   13.10    2.30
  -4   5   1    9.22    1.82
   4   5  -1   10.50    2.19
   4   5  -1   10.31    2.21
  -4   5   1   12.67    2.35
   4  -5  -1    7.16    2.30
   4  -5  -1   13.65    2.41
  -4  -5   1   13.33    2.48
   4  -5  -1   12.05    1.92
  -4  -5   1   12.53    1.77
   4  -5  -1    7.00    3.35
  -4  -5   1   11.84    2.50
  -4  -5   1   12.83    3.80
   4   5   0   93.71    6.11
   4   5   0   94.22    5.99
  -4   5   0   90.30    5.18
  -4   5   0   86.32    5.93
  -4   5   0   96.59    5.37
   4   5   0   88.63    8.08
  -4   5   0  106.99    6.48
   4  -5   0   98.41    6.07
   4  -5   0   96.81    5.47
  -4  -5   0   93.84    8.38
   4  -5   0   98.49    7.90
   4  -5   0  109.86    5.79
  -4  -5   0   97.99    5.04
  -4  -5   0   98.70    5.80
  -4  -5   0   93.60    5.75
   4   5   1  481.80   20.44
  -4   5  -1  459.72   19.86
  -4   5  -1  465.86   19.76
   4   5   1  469.08   20.88
  -4   5  -1  495.12   21.58
  -4   5  -1  460.39   20.71
   4   5   1  473.41   23.84
  -4  -5  -1  482.89   20.59
   4  -5   1  521.60   19.84
   4  -5   1  483.48   22.06
  -4  -5  -1  471.04   23.68
  -4  -5  -1  474.25   19.87
  -4  -5  -1  475.90   19.81
   4  -5   1  482.28   20.05
   4  -5   1  492.36   19.89
   4   5   2   94.93    8.85
  -4   5  -2  112.23    6.98
   4   5   2  108.06    6.48
  -4   5  -2   96.50    6.00
   4   5   2  101.03    6.85
  -4   5  -2  107.30    5.77
   4  -5   2  100.37    5.79
  -4  -5  -2  105.66    6.81
  -4  -5  -2   96.54    9.07
  -4  -5  -2   96.53    5.31
  -4  -5  -2  107.60    5.77
   4  -5   2  104.26    5.66
  -4   5  -3   24.82    3.22
   4   5   3   22.82    3.25
   4   5   3   33.23    4.44
  -4   5  -3   21.31    3.74
  -4  -5  -3   30.02    3.77
   4  -5   3   31.43    3.30
  -4  -5  -3   31.58    8.91
   4  -5   3   29.09    2.67
  -4  -5  -3   28.11    2.91
   4   5   4   29.71    4.46
  -4   5  -4   37.18    4.72
  -4   5  -4   28.29    3.75
   4  -5   4   37.67    3.74
  -4  -5  -4   36.54    4.35
  -4  -5  -4   34.92    3.12
  -4   5  -5  109.24    6.88
   4   5   5  113.10    8.09
  -4   5  -5   96.72    7.41
  -4  -5  -5  114.25    5.74
  -4  -5  -5  110.98    7.16
   4  -5   5   94.24    6.08
   4   5   6   17.99    4.22
  -4   5  -6   14.62    3.04
  -4   5  -6   18.93    3.93
   4  -5   6   16.44    2.84
  -4  -5  -6   11.10    2.95
   4   5   7   22.80    4.43
  -4   5  -7   21.36    3.64
  -4   5  -7   20.25    4.06
   4  -5   7   21.54    3.31
  -4  -5  -7   22.69    3.72
  -4   5  -8    8.37    2.94
  -4   5  -8   17.16    3.97
   4   5   8   12.77    3.64
   4  -5   8   12.14    2.86
  -4  -5  -8    7.03    2.67
  -4   6   6  574.98   25.85
  -4   6   6  574.35   23.49
   4   6  -6  571.66   24.66
   4  -6  -6  529.27   25.04
   4  -6  -6  520.58   23.52
  -4  -6   6  526.57   24.93
   4   6  -5  125.25    8.06
  -4   6   5  113.17    6.94
  -4   6   5  124.00    8.99
   4  -6  -5  112.36    8.57
  -4  -6   5  137.48    8.80
   4  -6  -5  114.35    7.38
  -4  -6   5  119.45    8.43
  -4   6   4   91.83    5.76
   4   6  -4   81.76    6.03
  -4   6   4   92.32    7.43
   4   6  -4   94.94    6.62
   4  -6  -4   92.30    7.38
  -4  -6   4   95.38    7.08
   4  -6  -4   82.47    6.39
  -4  -6   4   85.76    6.84
  -4   6   3   19.31    2.76
  -4   6   3   17.89    3.82
   4   6  -3   20.26    3.38
   4   6  -3   22.31    3.33
   4  -6  -3   22.67    4.12
   4  -6  -3   21.52    3.35
  -4  -6   3   21.79    4.02
  -4  -6   3   22.19    3.85
  -4   6   2  160.85    9.39
   4   6  -2  142.69    8.13
   4   6  -2  137.09    8.12
  -4   6   2  142.46    7.57
  -4  -6   2  137.92    8.60
   4  -6  -2  152.17    8.20
   4  -6  -2  138.26    8.83
  -4  -6   2  147.73    8.51
   4   6  -1    2.31    1.91
   4   6  -1   10.18    2.67
  -4   6   1    9.62    2.94
  -4   6   1    8.83    2.02
  -4  -6   1    8.08    3.51
  -4  -6   1    8.53    2.69
   4  -6  -1    7.21    1.99
   4  -6  -1    5.22    2.42
   4  -6  -1   11.58    2.64
  -4  -6   1   10.84    2.81
  -4   6   0  205.21   10.73
   4   6   0  207.91   10.89
   4   6   0  213.98   10.84
  -4   6   0  206.76    9.99
   4  -6   0  210.54   10.07
  -4  -6   0  209.40   10.37
  -4  -6   0  217.57   10.52
  -4  -6   0  208.35   11.06
   4  -6   0  205.64   12.95
   4  -6   0  209.59   10.66
   4  -6   0  206.46   10.85
  -4   6  -1    0.71    1.51
   4   6   1    2.03    2.13
   4   6   1    1.38    2.05
  -4   6  -1    4.34    1.80
  -4   6  -1    2.27    2.21
   4  -6   1   -0.47    2.19
   4  -6   1    1.43    1.58
   4  -6   1    1.33    1.81
  -4  -6  -1    3.40    2.52
  -4  -6  -1    1.66    1.97
   4  -6   1    0.98    1.80
  -4   6  -2   91.88    6.12
  -4   6  -2   83.19    6.64
   4   6   2   84.85    6.45
   4   6   2   99.27    7.23
  -4   6  -2   99.66    5.86
  -4  -6  -2   92.11    5.76
  -4  -6  -2  104.60    7.32
   4  -6   2   99.77    5.94
  -4   6  -3    5.80    2.32
   4   6   3    4.50    2.34
  -4   6  -3    3.69    2.59
   4   6   3    3.97    2.55
  -4  -6  -3    1.92    1.78
  -4  -6  -3    4.17    2.85
   4  -6   3    8.40    2.17
   4   6   4   26.35    4.51
  -4   6  -4   20.70    3.72
  -4   6  -4   31.28    4.64
  -4  -6  -4   29.86    4.28
   4  -6   4   22.58    3.35
   4   6   5    7.94    3.18
  -4   6  -5    5.52    2.53
  -4   6  -5    5.27    2.88
   4  -6   5    7.48    3.11
   4  -6   5    5.12    2.24
  -4  -6  -5    4.86    2.89
  -4   6  -6    8.89    3.47
   4   6   6   13.03    3.77
  -4   6  -6    4.41    2.71
  -4  -6  -6    9.03    3.32
   4  -6   6    9.82    2.69
   4  -6   6   10.46    3.93
  -4   7   2  113.73    8.22
   4   7  -2   88.61    6.50
   4   7  -2  100.19    7.04
  -4  -7   2   94.11    7.03
   4  -7  -2   94.67    6.05
   4  -7  -2   81.34    7.22
  -4  -7   2   90.54    7.15
  -4  -7   2   89.87    7.04
   4   7  -1   60.75    5.88
  -4   7   1   55.73    4.49
   4  -7  -1   58.28    4.64
  -4  -7   1   56.62    5.90
  -4  -7   1   47.46    5.09
   4  -7  -1   62.59    5.76
  -4  -7   1   51.45    5.34
   4   7   0    0.51    2.25
  -4   7   0    0.06    1.62
  -4  -7   0    1.13    2.68
  -4  -7   0   -1.68    2.01
   4  -7   0    0.11    1.59
   4  -7   0    0.58    2.12
  -4   7  -1   -1.81    1.48
   4   7   1   -0.05    2.12
  -4  -7  -1   -5.44    2.20
   4  -7   1   -2.52    1.49
   4  -7   1    0.03    2.26
  -4  -7  -1   -3.81    2.38
   5   0 -12  177.37    8.94
  -5   0  12  184.37    9.90
   5   0 -11    0.65    1.37
  -5   0  11   -1.31    1.60
   5   0 -10   23.02    2.72
  -5   0  10   25.96    3.36
  -5   0   9   -2.72    1.32
   5   0  -9    2.06    1.44
   5   0  -9    3.82    1.70
   5   0  -8  263.68   12.22
   5   0  -8  273.53   11.79
  -5   0   8  258.01   11.51
  -5   0   8  263.15   11.81
   5   0  -8  257.52   11.32
  -5   0   8  266.76   11.35
   5   0  -7    0.53    1.29
  -5   0   7   -1.78    0.94
   5   0  -7   -0.16    0.94
  -5   0   7    0.43    1.07
  -5   0   7    1.90    1.22
   5   0  -7    0.03    1.23
   5   0  -7    1.09    1.05
   5   0  -6  618.18   24.31
  -5   0   6  549.18   25.57
   5   0  -6  659.88   24.60
  -5   0   6  650.88   24.43
  -5   0   6  632.08   24.50
   5   0  -6  569.36   24.27
   5   0  -6  641.09   25.29
  -5   0   6  643.60   24.73
   5   0  -5    1.17    0.82
   5   0  -5   -1.06    0.80
   5   0  -5    0.65    1.07
  -5   0   5   -0.75    0.75
  -5   0   5    0.02    0.79
  -5   0   5   -0.40    0.89
  -5   0   5    0.59    1.15
   5   0  -5    0.88    0.81
  -5   0   4   32.15    3.12
  -5   0   4   36.89    2.47
   5   0  -4   40.27    2.38
   5   0  -4   35.19    2.32
  -5   0   4   42.67    2.48
   5   0  -4   40.14    3.01
   5   0  -4   40.97    2.49
  -5   0   4   40.20    2.58
  -5   0   3    0.92    0.64
   5   0  -3    0.86    0.60
   5   0  -3    0.52    0.56
  -5   0   3   -0.03    0.63
  -5   0   3   -0.30    0.85
   5   0  -3    1.01    0.79
   5   0  -3    0.69    0.64
  -5   0   2  818.88   33.82
   5   0  -2  865.38   33.21
   5   0  -2  905.32   33.25
  -5   0   2  866.27   33.31
  -5   0   2  899.84   33.25
   5   0  -2  844.94   33.22
  -5   0   2  890.94   33.30
   5   0  -2  901.30   33.78
   5   0  -1   -0.02    0.50
  -5   0   1    0.35    0.57
   5   0  -1   -0.04    0.34
  -5   0   1    0.06    0.42
  -5   0   1    0.36    0.41
   5   0  -1   -0.21    0.31
  -5   0   1    0.54    0.43
  -5   0   0  242.32    9.32
  -5   0   0  227.44    8.95
   5   0   0  221.98    8.85
  -5   0   0  216.24    8.89
   5   0   0  234.59    9.32
   5   0   0  230.67    8.92
  -5   0   0  222.85    8.89
  -5   0  -1    0.67    0.51
   5   0   1   -0.49    0.36
  -5   0  -1    0.22    0.36
   5   0   1    0.13    0.41
   5   0   1    0.82    0.60
  -5   0  -1    1.34    0.51
  -5   0  -1    0.45    0.52
   5   0   1    0.09    0.35
  -5   0  -2  863.89   32.86
  -5   0  -2  817.44   32.87
  -5   0  -2  806.65   32.70
  -5   0  -2  997.35   33.40
   5   0   2  864.74   32.95
   5   0   2  849.73   32.72
   5   0   2  842.77   32.76
   5   0   2  838.43   33.44
  -5   0  -3   -0.66    0.77
  -5   0  -3   -0.32    0.92
  -5   0  -3    0.84    1.03
   5   0   3   -0.63    0.74
   5   0   3   -1.44    0.72
  -5   0  -3    0.22    0.97
   5   0   3   -0.27    1.02
   5   0   4 3245.51  119.70
   5   0   4 3137.14  119.95
  -5   0  -4 3273.72  119.82
  -5   0  -4 3175.41  119.48
   5   0   4 2937.75  120.58
  -5   0  -4 3230.31  119.88
  -5   0  -5    1.05    1.15
  -5   0  -5    1.14    0.85
  -5   0  -5    2.20    1.15
   5   0   5    2.15    1.31
  -5   0  -5    0.47    1.09
   5   0   5    2.32    0.96
   5   0   5    0.34    0.96
   5   0   6    9.59    1.62
  -5   0  -6    8.57    1.74
  -5   0  -6   12.40    2.01
   5   0   6   10.44    2.32
  -5   0  -6   12.34    1.55
  -5   0  -6   10.65    1.89
   5   0   6    7.95    1.73
   5   0   7   -0.17    1.46
  -5   0  -7   -1.68    1.17
  -5   0  -7    0.57    1.50
  -5   0  -7   -1.59    1.30
   5   0   7    0.01    1.16
   5   0   7    2.09    1.43
  -5   0  -7    0.69    1.09
  -5   0  -8    0.63    1.06
   5   0   8   -1.12    1.19
  -5   0  -8   -1.27    1.46
   5   0   8    1.45    1.57
  -5   0  -8   -1.45    1.26
  -5   0  -9   -0.31    1.10
   5   0   9    0.05    1.33
  -5   0  -9    1.01    1.84
   5   0   9   -0.18    1.53
   5   0  10   11.69    2.21
  -5   0 -10   12.02    2.76
   5   0  11    0.83    1.60
  -5   0 -11   -0.11    2.03
   5   1 -11   41.26    6.18
  -5   1  11   30.93    3.74
   5   1 -11   30.52    3.17
   5  -1 -11   30.07    3.21
  -5  -1  11   37.02    4.14
  -5   1  10    9.67    2.37
   5   1 -10    8.77    1.82
   5   1 -10   10.22    2.59
   5  -1 -10    9.70    2.11
  -5  -1  10    5.10    2.16
   5   1  -9    1.92    1.24
   5   1  -9    0.19    1.70
  -5   1   9   -0.58    1.40
  -5   1   9   -0.53    1.49
   5  -1  -9    1.15    2.11
  -5  -1   9    1.56    1.67
  -5  -1   9   -0.60    1.53
   5  -1  -9   -1.22    1.27
  -5   1   8   54.58    3.96
   5   1  -8   49.96    4.12
   5   1  -8   57.29    3.44
  -5   1   8   50.67    4.16
  -5  -1   8   46.83    3.86
  -5  -1   8   49.05    4.03
   5  -1  -8   46.73    3.65
   5  -1  -8   52.29    5.24
   5  -1  -8   47.76    4.90
  -5   1   7  119.18    6.53
   5   1  -7  121.64    6.47
   5   1  -7  118.02    5.68
   5   1  -7  125.16    5.68
  -5   1   7  112.26    6.14
  -5  -1   7  116.36    6.08
   5  -1  -7  110.48    5.92
   5  -1  -7  111.85    7.36
  -5  -1   7  134.89    6.51
   5  -1  -7  118.15    5.66
  -5   1   6  184.23    8.69
   5   1  -6  182.83    7.88
  -5   1   6  188.91    7.39
   5   1  -6  187.40    8.57
   5   1  -6  195.82    7.98
   5   1  -6  181.50    7.28
  -5   1   6  186.24    8.35
  -5  -1   6  186.26    8.61
   5  -1  -6  200.00    7.85
   5  -1  -6  176.40    8.09
  -5  -1   6  151.82    8.44
  -5  -1   6  182.49    8.32
   5  -1  -6  173.72    9.61
   5   1  -5  183.51    7.89
   5   1  -5  184.71    8.45
   5   1  -5  202.26    8.05
   5   1  -5  189.22    7.31
  -5   1   5  188.63    7.47
  -5   1   5  188.10    8.29
  -5   1   5  185.22    8.63
   5  -1  -5  182.25    9.58
  -5  -1   5  197.85    8.29
  -5  -1   5  188.72    8.54
   5  -1  -5  175.13    8.41
  -5  -1   5  165.23    8.40
   5  -1  -5  190.21    8.15
   5  -1  -5  199.36    7.73
  -5   1   4  296.94   15.08
  -5   1   4  347.53   14.22
   5   1  -4  373.73   13.74
   5   1  -4  303.40   13.11
   5   1  -4  351.86   14.04
   5   1  -4  366.89   12.96
   5   1  -4  343.46   13.51
  -5   1   4  358.83   13.15
  -5   1   4  344.29   13.82
   5  -1  -4  338.24   15.18
  -5  -1   4  359.02   13.79
   5  -1  -4  360.59   13.19
  -5  -1   4  305.44   13.86
  -5  -1   4  351.04   14.14
   5  -1  -4  304.33   13.94
   5  -1  -4  333.89   13.69
  -5   1   3  748.16   33.84
   5   1  -3  883.58   32.89
   5   1  -3  854.55   32.47
  -5   1   3  832.59   32.68
  -5   1   3  872.68   33.08
   5   1  -3  930.96   32.05
   5   1  -3  920.20   32.78
   5   1  -3  847.31   32.30
  -5   1   3  892.73   32.20
  -5  -1   3  735.79   32.19
  -5  -1   3  827.88   32.72
   5  -1  -3  823.61   32.55
   5  -1  -3  802.59   32.86
  -5  -1   3  874.17   32.98
   5  -1  -3  850.35   33.94
  -5  -1   3  877.61   32.58
  -5   1   2  177.36    9.20
  -5   1   2  201.19    7.95
  -5   1   2  222.77    8.71
  -5   1   2  189.61    8.25
   5   1  -2  213.14    8.56
   5   1  -2  201.68    8.43
   5   1  -2  214.78    7.89
   5   1  -2  199.60    8.14
  -5  -1   2  201.39    8.43
   5  -1  -2  187.69    8.41
  -5  -1   2  205.82    8.37
   5  -1  -2  206.37    8.14
   5  -1  -2  195.42    9.22
  -5  -1   2  204.16    8.07
  -5  -1   2  199.91    8.48
  -5   1   1   68.31    3.20
   5   1  -1   69.87    3.03
   5   1  -1   69.43    3.16
   5   1  -1   66.96    3.24
   5   1  -1   70.37    2.93
  -5   1   1   60.66    3.87
  -5   1   1   64.66    2.79
   5   1  -1   66.60    3.59
  -5   1   1   67.71    3.04
   5  -1  -1   65.40    2.73
   5  -1  -1   68.71    2.94
  -5  -1   1   65.44    3.27
  -5  -1   1   69.39    3.31
  -5  -1   1   75.26    3.51
   5  -1  -1   63.43    3.24
  -5  -1   1   66.89    2.81
   5  -1  -1   68.12    3.85
  -5   1   0   13.69    1.28
   5   1   0   16.50    1.29
   5   1   0   15.40    1.30
  -5   1   0   15.27    0.92
  -5   1   0   13.53    1.64
  -5   1   0   14.29    1.09
   5   1   0   15.37    1.75
  -5   1   0   15.94    1.19
   5  -1   0   14.97    1.52
   5  -1   0   12.85    1.15
  -5  -1   0   16.02    1.33
  -5  -1   0   16.50    1.67
  -5  -1   0   14.90    1.21
   5  -1   0   14.67    0.81
   5   1   1  101.46    5.51
   5   1   1  107.31    4.83
  -5   1  -1  104.00    4.60
   5   1   1   99.46    4.07
   5   1   1  108.05    4.72
  -5   1  -1  104.60    4.58
  -5   1  -1   97.40    4.83
  -5   1  -1  106.62    4.83
   5   1   1  107.24    4.08
  -5  -1  -1  108.41    4.08
  -5  -1  -1   95.06    4.47
   5  -1   1  106.50    4.68
   5  -1   1  108.40    4.43
  -5  -1  -1  103.09    4.38
   5  -1   1  106.37    4.61
  -5  -1  -1  114.61    5.48
   5   1   2  491.33   19.88
  -5   1  -2  506.27   19.64
  -5   1  -2  490.22   19.50
   5   1   2  497.72   19.63
  -5   1  -2  495.06   19.84
   5   1   2  464.60   20.71
  -5   1  -2  502.22   19.56
   5   1   2  497.54   19.13
   5  -1   2  480.19   19.49
   5  -1   2  525.87   19.29
  -5  -1  -2  545.75   20.78
  -5  -1  -2  503.39   19.20
   5  -1   2  534.92   19.49
  -5  -1  -2  477.88   19.62
  -5  -1  -2  489.85   19.36
   5   1   3 1269.45   48.74
   5   1   3 1274.43   49.14
  -5   1  -3 1263.69   49.23
  -5   1  -3 1261.37   49.45
   5   1   3 1276.02   49.55
  -5   1  -3 1263.16   48.39
   5   1   3 1180.98   50.47
  -5   1  -3 1390.74   48.92
  -5  -1  -3 1395.90   50.57
  -5  -1  -3 1226.42   49.10
   5  -1   3 1265.81   49.07
  -5  -1  -3 1292.29   48.71
   5  -1   3 1276.11   49.05
   5  -1   3 1350.75   48.83
  -5  -1  -3 1273.59   48.87
  -5   1  -4   97.24    5.33
  -5   1  -4  125.77    4.86
   5   1   4  108.69    4.89
   5   1   4  103.93    5.66
  -5   1  -4  106.15    4.48
  -5   1  -4  105.16    5.61
   5   1   4   93.20    6.45
  -5  -1  -4  111.04    4.99
   5  -1   4  108.44    5.18
   5  -1   4  115.45    5.00
   5  -1   4  101.93    5.18
  -5  -1  -4  110.95    4.88
  -5  -1  -4  106.68    5.23
  -5  -1  -4  122.15    6.61
  -5   1  -5    2.98    0.71
   5   1   5    3.96    1.04
   5   1   5    3.26    1.85
  -5   1  -5    4.02    0.80
  -5   1  -5    5.05    1.47
   5   1   5    3.74    1.41
  -5   1  -5    2.08    1.34
   5  -1   5    4.15    1.19
   5  -1   5    5.00    1.14
   5  -1   5    3.06    0.97
  -5  -1  -5    4.50    1.24
  -5  -1  -5    3.86    1.20
  -5  -1  -5    4.62    1.07
  -5   1  -6    7.87    1.93
  -5   1  -6    7.61    1.06
   5   1   6    8.83    2.06
   5   1   6    9.85    1.53
   5   1   6    5.76    2.23
  -5   1  -6    7.15    1.77
  -5  -1  -6   11.21    1.57
   5  -1   6   10.18    1.70
  -5  -1  -6   10.68    1.67
   5  -1   6    7.82    1.51
  -5  -1  -6    9.94    1.71
   5  -1   6    5.66    1.47
   5   1   7   85.28    4.66
  -5   1  -7   89.92    5.49
   5   1   7   84.76    6.59
   5   1   7   76.94    5.47
  -5   1  -7   85.22    5.30
  -5   1  -7   90.12    4.09
  -5  -1  -7   85.18    4.57
  -5  -1  -7   86.69    4.88
   5  -1   7   80.93    4.82
  -5  -1  -7   80.48    4.72
   5  -1   7   86.50    4.94
  -5  -1  -7   76.21    6.34
   5   1   8 1141.42   43.97
   5   1   8 1109.55   45.06
  -5   1  -8 1141.57   44.76
  -5   1  -8 1122.75   44.75
   5   1   8 1102.56   46.53
  -5  -1  -8 1130.62   43.85
   5  -1   8 1105.32   44.16
  -5  -1  -8 1163.60   44.24
   5  -1   8 1123.97   44.25
  -5   1  -9  163.65    8.80
  -5   1  -9  169.29    9.00
   5   1   9  160.45    9.13
   5   1   9  160.11    8.04
  -5  -1  -9  166.28    7.96
   5  -1   9  166.23    8.40
  -5  -1  -9  163.38    8.42
   5   1  10   40.03    4.67
  -5   1 -10   41.60    4.71
   5   1  10   41.09    3.73
   5  -1  10   33.15    3.81
  -5  -1 -10   50.44    4.22
  -5  -1 -10   40.13    3.62
   5   1  11    3.09    1.81
  -5   1 -11    8.80    2.92
   5  -1  11    7.14    2.31
  -5  -1 -11    9.96    2.63
  -5   2  11   48.40    4.88
   5   2 -11   42.44    4.95
   5   2 -11   40.01    3.72
  -5  -2  11   36.58    4.23
   5  -2 -11   38.31    3.93
  -5   2  10    1.94    2.20
   5   2 -10    4.05    1.59
  -5   2  10    3.63    1.85
   5   2 -10    8.29    2.72
   5  -2 -10    5.44    1.86
  -5  -2  10   -0.13    2.02
  -5  -2  10    2.93    1.92
  -5   2   9  147.82    8.80
   5   2  -9  158.37    7.44
   5   2  -9  160.02    8.75
  -5   2   9  147.40    8.11
   5  -2  -9  159.23    7.95
   5  -2  -9  145.92    9.95
  -5  -2   9  155.42    8.05
  -5  -2   9  163.30    8.80
  -5   2   8    4.67    1.87
  -5   2   8    0.28    1.80
   5   2  -8    3.50    1.31
   5   2  -8    3.87    2.16
   5  -2  -8    1.62    1.46
   5  -2  -8    2.89    2.51
  -5  -2   8    1.78    2.07
  -5  -2   8    5.34    1.80
   5   2  -7   39.91    3.88
   5   2  -7   39.87    2.81
  -5   2   7   31.25    3.73
  -5   2   7   41.48    3.35
  -5  -2   7   37.31    3.29
   5  -2  -7   38.70    4.86
   5  -2  -7   28.16    2.87
  -5  -2   7   37.24    3.80
   5   2  -6   35.67    2.48
  -5   2   6   30.59    3.49
   5   2  -6   39.91    3.77
  -5   2   6   38.16    3.02
   5   2  -6   36.62    2.51
   5  -2  -6   31.53    4.41
  -5  -2   6   37.90    3.71
   5  -2  -6   32.56    2.88
  -5  -2   6   34.57    2.95
  -5   2   5   11.87    1.65
  -5   2   5   13.18    0.99
   5   2  -5   11.53    1.47
   5   2  -5   15.21    2.29
   5   2  -5   14.13    1.67
  -5   2   5   14.03    2.32
   5  -2  -5    9.84    1.69
   5  -2  -5   13.39    0.95
   5  -2  -5   13.56    2.99
  -5  -2   5   11.23    1.63
  -5  -2   5   18.79    2.52
  -5  -2   5   13.21    1.61
   5   2  -4 2008.88   74.98
  -5   2   4 1997.94   75.29
   5   2  -4 2031.53   75.70
  -5   2   4 1995.70   74.49
   5   2  -4 2040.85   75.49
  -5   2   4 2000.74   75.99
   5  -2  -4 1926.82   77.41
   5  -2  -4 1920.21   75.12
  -5  -2   4 1982.00   74.91
  -5  -2   4 2063.07   75.13
   5  -2  -4 1773.52   75.62
  -5  -2   4 1931.14   75.79
   5   2  -3  298.21   12.54
  -5   2   3  276.85   11.98
  -5   2   3  299.79   12.69
  -5   2   3  295.28   11.55
   5   2  -3  299.01   11.85
   5   2  -3  265.03   11.28
   5   2  -3  283.66   12.31
  -5  -2   3  283.44   12.45
   5  -2  -3  292.24   11.94
  -5  -2   3  312.35   11.90
  -5  -2   3  315.74   11.10
   5  -2  -3  276.84   13.76
   5  -2  -3  265.62   12.38
  -5  -2   3  295.67   11.78
   5   2  -2   95.28    5.46
   5   2  -2   89.23    4.41
  -5   2   2  102.84    5.36
  -5   2   2  101.07    4.60
   5   2  -2   99.91    4.68
   5   2  -2   93.12    5.00
  -5   2   2   99.00    3.95
  -5   2   2   93.27    6.31
  -5   2   2   98.71    4.73
  -5  -2   2   97.03    5.18
   5  -2  -2   96.27    3.95
   5  -2  -2   89.88    5.14
   5  -2  -2  114.09    4.76
  -5  -2   2  106.66    4.42
  -5  -2   2   89.97    4.93
  -5  -2   2  105.40    4.99
   5  -2  -2   99.86    3.92
   5  -2  -2   93.68    6.20
  -5   2   1 1032.83   42.35
  -5   2   1 1225.96   43.39
   5   2  -1 1128.68   42.88
  -5   2   1 1091.83   42.81
  -5   2   1 1141.26   42.87
  -5   2   1 1022.17   44.18
   5   2  -1 1082.34   42.80
   5   2  -1 1096.04   43.98
   5   2  -1 1155.08   43.04
  -5  -2   1 1189.90   42.32
   5  -2  -1 1050.79   44.04
  -5  -2   1 1084.90   43.01
   5  -2  -1 1208.97   42.59
  -5  -2   1 1202.81   43.59
   5  -2  -1 1043.39   43.00
  -5   2   0    5.44    1.03
  -5   2   0    0.17    1.10
  -5   2   0   -0.55    0.86
   5   2   0   -0.01    1.37
   5   2   0    2.17    1.00
   5   2   0   -0.13    1.01
  -5   2   0    0.25    1.41
  -5  -2   0    0.35    1.11
   5  -2   0    0.41    0.77
  -5  -2   0    0.11    0.34
  -5  -2   0    3.83    1.15
   5  -2   0    0.62    0.87
   5  -2   0    0.50    1.31
  -5  -2   0   -0.31    1.20
  -5  -2   0    0.37    0.40
  -5   2  -1  200.48    9.79
   5   2   1  221.76    8.27
  -5   2  -1  213.88    8.99
   5   2   1  222.56    9.25
   5   2   1  198.84   10.55
  -5   2  -1  209.34    9.01
   5   2   1  217.67    9.50
  -5   2  -1  214.20    9.46
   5  -2   1  212.41    8.40
  -5  -2  -1  210.18    8.24
   5  -2   1  212.13    8.85
  -5  -2  -1  211.24    8.77
  -5  -2  -1  204.32    8.91
   5  -2   1  214.96    9.00
   5  -2   1  236.25    8.42
   5  -2   1  212.29    9.40
  -5  -2  -1  224.62   10.48
   5   2   2  415.96   19.61
   5   2   2  431.49   18.34
   5   2   2  447.10   17.10
  -5   2  -2  446.00   18.29
  -5   2  -2  451.50   17.76
  -5   2  -2  413.28   18.15
  -5   2  -2  448.75   17.92
  -5  -2  -2  446.07   18.02
  -5  -2  -2  467.70   17.59
   5  -2   2  471.18   17.68
  -5  -2  -2  448.10   17.26
   5  -2   2  446.34   17.75
   5  -2   2  458.91   17.38
   5   2   3   68.04    4.37
  -5   2  -3   72.36    2.86
  -5   2  -3   71.01    4.07
   5   2   3   67.66    3.94
  -5   2  -3   67.58    4.25
   5   2   3   56.97    5.20
   5   2   3   65.10    3.10
  -5   2  -3   65.29    3.78
  -5  -2  -3   66.46    3.01
  -5  -2  -3   65.28    3.97
   5  -2   3   67.47    3.17
   5  -2   3   67.56    3.73
   5  -2   3   71.68    3.20
  -5  -2  -3   68.59    3.45
  -5   2  -4  255.37   11.58
   5   2   4  272.52   10.73
   5   2   4  266.43   12.10
   5   2   4  242.64   13.33
  -5   2  -4  289.32   10.35
  -5   2  -4  264.60   11.98
  -5  -2  -4  258.11   11.42
  -5  -2  -4  266.22   10.48
   5  -2   4  249.60   11.20
  -5  -2  -4  257.31   10.83
   5  -2   4  286.42   10.70
  -5   2  -5   40.03    3.46
  -5   2  -5   38.86    1.89
   5   2   5   35.11    4.50
   5   2   5   36.01    2.35
  -5   2  -5   41.39    3.43
   5   2   5   29.65    3.46
  -5  -2  -5   36.73    2.14
  -5  -2  -5   33.47    2.48
  -5  -2  -5   34.54    3.05
   5  -2   5   35.87    2.87
   5  -2   5   35.64    2.28
   5   2   6    7.21    1.36
   5   2   6    6.75    2.05
  -5   2  -6    8.22    2.05
  -5   2  -6    8.34    2.34
   5   2   6    6.61    2.84
  -5  -2  -6    6.66    1.51
  -5  -2  -6    8.54    1.92
   5  -2   6    8.92    1.40
   5  -2   6    8.48    1.68
   5   2   7   36.36    2.81
   5   2   7   31.09    3.93
   5   2   7   39.48    5.54
  -5   2  -7   46.34    4.61
  -5   2  -7   43.77    4.25
   5  -2   7   40.92    3.45
   5  -2   7   43.16    2.98
  -5  -2  -7   36.43    3.21
  -5  -2  -7   39.52    3.47
  -5  -2  -7   37.94    5.46
  -5   2  -8  309.28   14.39
   5   2   8  292.93   16.32
  -5   2  -8  318.18   14.36
   5   2   8  306.82   13.06
   5   2   8  304.89   14.73
   5  -2   8  296.20   13.51
  -5  -2  -8  285.12   16.12
  -5  -2  -8  299.92   13.37
  -5  -2  -8  321.11   13.28
   5   2   9  362.83   15.34
   5   2   9  369.72   21.58
  -5   2  -9  345.66   16.57
  -5   2  -9  373.26   16.77
   5   2   9  333.69   16.89
  -5  -2  -9  355.94   15.54
  -5  -2  -9  370.97   15.57
   5  -2   9  353.65   15.80
   5   2  10  117.65    6.49
  -5   2 -10  122.51    7.95
   5   2  10  123.41    8.26
  -5   2 -10  114.61    7.64
  -5  -2 -10  124.68    6.90
  -5  -2 -10  109.08    6.64
   5  -2  10  112.38    6.96
   5   3 -10    2.86    1.57
   5   3 -10    0.57    2.41
  -5   3  10    1.64    2.36
  -5   3  10    2.21    1.83
   5  -3 -10    1.08    1.94
  -5  -3  10   -0.24    1.76
  -5  -3  10   -0.17    2.47
   5   3  -9    3.85    1.47
  -5   3   9    0.00    1.51
   5   3  -9    1.84    2.30
  -5   3   9    4.11    2.38
  -5  -3   9    2.31    2.51
  -5  -3   9   -1.03    1.66
   5  -3  -9   -1.46    1.63
   5   3  -8  114.62    5.95
  -5   3   8  127.09    7.92
   5   3  -8  118.90    7.42
  -5   3   8  117.35    6.61
   5  -3  -8  108.76    6.45
  -5  -3   8  110.69    6.42
   5  -3  -8  105.44   10.01
  -5  -3   8  103.33    7.19
  -5   3   7   97.26    6.77
   5   3  -7  105.52    6.38
   5   3  -7   95.77    5.20
   5   3  -7   97.37    6.58
  -5   3   7   96.09    5.66
  -5  -3   7  100.21    6.45
   5  -3  -7   89.43    5.58
  -5  -3   7   95.15    5.54
   5  -3  -7   89.05    7.92
  -5   3   6   20.96    2.55
   5   3  -6   19.91    3.32
   5   3  -6   32.91    3.73
   5   3  -6   29.23    2.68
  -5   3   6   20.52    3.41
  -5  -3   6   22.40    2.58
  -5  -3   6   26.05    3.55
   5  -3  -6   22.46    2.81
   5  -3  -6   21.77    4.29
   5   3  -5   34.12    3.87
  -5   3   5   37.90    2.91
   5   3  -5   37.70    2.78
   5   3  -5   36.19    4.95
   5   3  -5   39.61    3.97
  -5   3   5   25.89    3.45
   5  -3  -5   37.47    3.12
  -5  -3   5   35.61    3.84
   5  -3  -5   29.86    4.97
  -5  -3   5   28.84    2.72
   5   3  -4  257.58   11.03
   5   3  -4  250.69   11.92
  -5   3   4  251.40   10.46
   5   3  -4  268.74   12.14
   5   3  -4  268.28   11.78
  -5   3   4  266.37   12.26
  -5   3   4  257.56   11.22
   5  -3  -4  245.48   13.72
   5  -3  -4  275.79   11.29
  -5  -3   4  264.74   12.08
  -5  -3   4  265.57   10.80
  -5  -3   4  260.18   10.95
   5  -3  -4  240.32   11.85
   5   3  -3  120.16    7.08
   5   3  -3  132.54    6.54
  -5   3   3  125.72    6.12
  -5   3   3  132.32    5.83
   5   3  -3  127.62    6.07
   5   3  -3  117.08    5.48
  -5   3   3  128.60    6.99
  -5  -3   3  131.91    6.87
   5  -3  -3  140.12    6.23
   5  -3  -3  122.88    5.08
   5  -3  -3  120.39    6.71
   5  -3  -3  122.76    8.32
  -5  -3   3  123.46    5.77
  -5  -3   3  137.73    6.21
   5   3  -2   48.90    3.34
  -5   3   2   46.63    3.01
  -5   3   2   49.25    3.11
   5   3  -2   49.41    3.21
   5   3  -2   44.89    4.13
   5   3  -2   39.38    2.79
  -5   3   2   45.83    3.72
  -5   3   2   48.11    2.42
   5  -3  -2   47.09    2.45
  -5  -3   2   56.07    3.57
   5  -3  -2   50.94    3.15
   5  -3  -2   47.80    4.85
  -5  -3   2   48.21    2.65
   5  -3  -2   48.24    3.66
  -5  -3   2   50.66    3.65
  -5  -3   2   47.30    3.49
   5   3  -1 1508.85   57.95
  -5   3   1 1534.54   57.94
  -5   3   1 1560.77   58.37
  -5   3   1 1425.64   57.23
  -5   3   1 1467.14   57.68
   5   3  -1 1387.80   57.75
   5   3  -1 1518.00   57.86
   5   3  -1 1462.45   59.61
   5  -3  -1 1639.56   57.56
  -5  -3   1 1616.33   57.15
  -5  -3   1 1518.21   57.98
   5  -3  -1 1458.28   58.07
   5  -3  -1 1482.73   59.65
  -5  -3   1 1497.86   58.04
  -5   3   0  586.55   23.02
   5   3   0  594.50   23.28
   5   3   0  577.75   23.44
  -5   3   0  596.33   23.48
   5   3   0  556.72   25.12
  -5   3   0  536.95   25.58
  -5   3   0  558.52   22.78
  -5  -3   0  587.88   23.12
  -5  -3   0  579.48   23.15
  -5  -3   0  617.17   22.32
   5  -3   0  579.81   24.48
   5  -3   0  568.44   26.06
   5  -3   0  628.42   22.72
   5  -3   0  555.91   23.15
  -5   3  -1  263.43   11.40
  -5   3  -1  237.67   11.94
   5   3   1  250.16   13.03
  -5   3  -1  254.53   10.73
   5   3   1  254.90   11.03
  -5   3  -1  245.12   10.74
   5   3   1  244.76   11.34
   5   3   1  263.28    9.98
  -5  -3  -1  250.57   10.55
   5  -3   1  276.69   10.31
   5  -3   1  255.68   11.65
   5  -3   1  242.93   10.63
   5  -3   1  259.19   12.24
   5  -3   1  245.12   10.72
  -5  -3  -1  244.81   10.70
   5   3   2  221.43   12.37
   5   3   2  236.78    9.23
  -5   3  -2  232.76    9.98
  -5   3  -2  245.72    9.34
  -5   3  -2  227.44   10.15
   5   3   2  221.85   10.72
  -5   3  -2  239.97   10.79
   5   3   2  228.20   10.27
  -5   3  -2  215.92   10.78
   5  -3   2  232.95   10.27
   5  -3   2  240.84    9.35
  -5  -3  -2  232.52    9.80
   5  -3   2  231.56    9.62
   5  -3   2  221.93   10.91
   5  -3   2  232.31    9.99
  -5  -3  -2  228.66   10.36
  -5  -3  -2  225.90    9.46
   5   3   3  395.46   15.44
  -5   3  -3  365.82   16.48
  -5   3  -3  397.50   17.09
   5   3   3  393.10   17.19
   5   3   3  361.86   18.83
  -5   3  -3  421.37   15.38
   5   3   3  377.55   16.45
  -5   3  -3  384.60   16.51
   5  -3   3  407.55   16.24
  -5  -3  -3  403.62   15.85
   5  -3   3  380.58   16.61
   5  -3   3  411.29   15.56
  -5  -3  -3  387.85   15.33
   5  -3   3  407.53   15.81
  -5   3  -4  258.40   12.65
   5   3   4  278.44   12.21
   5   3   4  255.21   14.59
  -5   3  -4  273.77   12.23
   5   3   4  281.87   11.13
   5   3   4  260.70   12.83
  -5  -3  -4  264.81   12.13
   5  -3   4  288.35   10.98
  -5  -3  -4  280.34   11.32
  -5  -3  -4  274.70   10.71
   5  -3   4  266.86   11.79
  -5   3  -5  150.99    8.32
  -5   3  -5  147.03    7.86
   5   3   5  157.17    6.75
   5   3   5  139.88   10.09
   5   3   5  145.77    8.54
  -5  -3  -5  141.20    7.67
  -5  -3  -5  155.23    6.86
   5  -3   5  157.15    6.48
   5  -3   5  143.61    7.29
   5   3   6  286.95   13.90
  -5   3  -6  277.78   13.54
   5   3   6  274.34   15.78
   5   3   6  281.20   11.82
  -5   3  -6  291.01   13.26
   5  -3   6  285.45   12.56
  -5  -3  -6  289.91   12.84
  -5  -3  -6  256.15   15.47
  -5  -3  -6  287.17   11.84
   5   3   7  109.30    9.19
   5   3   7  113.03    7.77
   5   3   7  117.40    5.86
  -5   3  -7  130.45    7.77
  -5   3  -7  127.00    7.28
  -5  -3  -7  119.13    5.94
   5  -3   7  121.73    6.58
  -5  -3  -7   94.20    8.83
  -5  -3  -7  115.44    6.82
  -5   3  -8   50.02    5.40
  -5   3  -8   60.59    5.69
   5   3   8   50.27    5.60
  -5  -3  -8   42.65    4.18
  -5  -3  -8   55.95    3.92
   5  -3   8   59.35    4.33
  -5   3  -9   17.92    3.56
   5   3   9   16.57    3.67
  -5   3  -9   17.19    3.69
  -5  -3  -9   23.44    3.21
   5  -3   9   11.15    2.39
  -5   3 -10   19.07    3.67
   5   3  10    8.94    3.44
  -5   3 -10   10.77    3.27
   5  -3  10   13.46    2.86
  -5  -3 -10   13.44    2.79
  -5   4  10   18.58    3.25
   5   4 -10   18.74    4.11
  -5   4  10   18.83    4.17
  -5  -4  10   24.31    3.59
   5  -4 -10   22.65    3.58
   5  -4 -10   17.30    3.84
  -5  -4  10   12.40    3.58
  -5   4   9   -1.70    2.21
   5   4  -9    0.57    2.49
   5   4  -9   -1.17    2.45
  -5   4   9   -1.20    1.75
  -5  -4   9   -0.35    2.30
   5  -4  -9   -0.36    2.17
  -5  -4   9   -0.69    1.58
   5  -4  -9    1.10    1.91
   5   4  -8  109.19    7.62
  -5   4   8  113.54    8.05
  -5   4   8  107.82    6.52
   5   4  -8  104.29    6.07
   5  -4  -8   99.32    6.43
  -5  -4   8  117.40    7.76
   5  -4  -8   90.40    7.27
  -5  -4   8  100.55    6.23
   5   4  -7   15.51    3.25
   5   4  -7   22.14    3.86
   5   4  -7   12.66    2.18
  -5   4   7   14.17    2.53
  -5   4   7   16.99    3.65
  -5  -4   7   15.89    3.44
   5  -4  -7   15.66    3.33
  -5  -4   7   17.24    2.68
   5  -4  -7   11.26    2.51
  -5   4   6   46.85    5.36
   5   4  -6   55.05    3.90
   5   4  -6   47.85    5.02
   5   4  -6   49.56    4.90
  -5   4   6   58.03    4.11
   5  -4  -6   51.02    4.37
  -5  -4   6   47.18    5.14
   5  -4  -6   43.84    4.86
  -5  -4   6   49.77    3.83
   5   4  -5  216.42   11.10
   5   4  -5  224.23   10.02
   5   4  -5  209.00   10.81
  -5   4   5  225.20   10.16
   5  -4  -5  200.00   11.00
   5  -4  -5  216.38   10.18
  -5  -4   5  214.57   11.06
   5  -4  -5  215.93   13.45
  -5  -4   5  218.86    9.78
   5   4  -4  388.88   17.05
  -5   4   4  393.55   17.72
   5   4  -4  398.26   17.48
  -5   4   4  394.15   16.46
   5   4  -4  390.95   16.45
   5  -4  -4  361.77   17.28
   5  -4  -4  392.38   16.45
  -5  -4   4  400.38   16.06
   5  -4  -4  393.74   20.01
  -5  -4   4  370.71   17.30
   5   4  -3  108.99    7.35
   5   4  -3  105.79    5.91
  -5   4   3  110.54    6.95
   5   4  -3  111.09    6.37
  -5   4   3  114.08    5.81
  -5   4   3  109.73    5.78
  -5  -4   3  114.92    6.63
  -5  -4   3  101.47    6.44
   5  -4  -3  113.64    8.68
   5  -4  -3  105.84    6.72
  -5  -4   3  104.77    5.34
   5  -4  -3  114.66    6.03
   5   4  -2 1248.82   52.34
  -5   4   2 1301.38   50.08
   5   4  -2 1194.37   49.86
   5   4  -2 1282.98   50.45
  -5   4   2 1299.35   50.11
  -5   4   2 1354.87   51.19
  -5   4   2 1247.18   49.29
   5   4  -2 1335.07   50.31
   5  -4  -2 1321.09   53.29
   5  -4  -2 1237.06   50.77
  -5  -4   2 1290.88   50.55
  -5  -4   2 1355.60   49.56
   5  -4  -2 1358.61   50.08
  -5  -4   2 1276.62   50.74
   5  -4  -2 1282.84   49.36
   5   4  -1  115.12    6.14
   5   4  -1  109.61    8.00
  -5   4   1  106.21    5.43
  -5   4   1  117.89    5.92
  -5   4   1  121.00    6.31
   5   4  -1  107.71    6.12
   5   4  -1  119.82    6.30
  -5   4   1  123.40    6.79
  -5  -4   1  123.10    6.42
   5  -4  -1  124.39    6.00
  -5  -4   1  111.67    6.33
  -5  -4   1  119.06    5.35
   5  -4  -1  123.99    8.30
   5  -4  -1  118.04    6.54
   5   4   0   64.01    6.16
  -5   4   0   55.50    3.71
  -5   4   0   65.16    4.61
  -5   4   0   69.14    3.91
   5   4   0   56.91    4.34
   5   4   0   70.08    4.39
  -5  -4   0   59.79    4.05
  -5  -4   0   60.97    4.22
   5  -4   0   65.88    3.91
  -5  -4   0   68.55    3.29
   5  -4   0   68.15    5.76
   5  -4   0   59.48    4.21
   5   4   1  277.22   12.47
  -5   4  -1  270.65   12.02
  -5   4  -1  270.70   12.79
  -5   4  -1  263.91   12.01
   5   4   1  293.09   11.28
   5   4   1  257.52   12.76
  -5   4  -1  297.61   11.74
   5   4   1  255.57   14.84
  -5  -4  -1  277.84   11.91
   5  -4   1  277.12   13.48
   5  -4   1  314.27   11.81
   5  -4   1  282.70   12.12
  -5  -4  -1  288.51   11.26
   5  -4   1  270.55   12.04
  -5  -4  -1  280.39   12.10
   5   4   2  135.10    7.76
  -5   4  -2  132.36    6.61
   5   4   2  126.21    7.06
  -5   4  -2  129.74    6.88
   5   4   2  132.09    9.58
  -5   4  -2  131.42    7.48
  -5  -4  -2  133.66    7.31
   5  -4   2  147.69    6.33
  -5  -4  -2  134.69    6.60
  -5  -4  -2  136.42    6.24
   5  -4   2  138.40    6.47
   5  -4   2  136.77    6.69
   5  -4   2  130.50    7.44
  -5   4  -3   70.50    4.86
   5   4   3   71.73    7.11
   5   4   3   67.17    5.57
   5   4   3   64.62    4.80
  -5   4  -3   77.87    5.54
   5  -4   3   64.08    4.38
  -5  -4  -3   68.08    3.59
   5  -4   3   73.85    3.90
   5  -4   3   74.18    4.88
  -5  -4  -3   73.76    5.15
  -5  -4  -3   79.36    4.28
   5   4   4   72.02    7.37
  -5   4  -4   75.13    5.63
  -5   4  -4   79.35    5.45
   5   4   4   75.73    5.98
   5   4   4   69.63    5.17
  -5  -4  -4   76.50    5.47
   5  -4   4   82.96    3.94
  -5  -4  -4   84.43    4.45
   5  -4   4   80.87    4.96
  -5  -4  -4   66.21    7.46
  -5   4  -5  214.03   10.50
   5   4   5  207.07   11.20
   5   4   5  196.81   13.24
  -5   4  -5  216.72   11.05
  -5  -4  -5  212.11    9.04
  -5  -4  -5  183.18   12.93
   5  -4   5  192.78    9.59
  -5   4  -6  496.98   21.13
  -5   4  -6  476.88   21.53
   5   4   6  474.96   21.87
  -5  -4  -6  489.98   19.30
   5  -4   6  475.13   20.23
  -5  -4  -6  451.10   20.43
   5   4   7  124.37    8.69
  -5   4  -7  127.40    8.49
  -5   4  -7  123.93    8.01
  -5  -4  -7  129.29    7.68
  -5  -4  -7  124.69    6.30
   5  -4   7  132.90    7.35
  -5   4  -8   24.28    4.07
   5   4   8   23.82    4.46
  -5   4  -8   27.39    4.31
   5  -4   8   16.33    2.87
  -5  -4  -8   18.47    3.24
  -5   4  -9  157.32   10.15
   5   4   9  187.08   11.36
  -5   4  -9  186.22   10.59
   5  -4   9  174.54    9.36
  -5  -4  -9  154.85    9.23
  -5   5   8   73.03    5.64
  -5   5   8   82.16    8.18
   5   5  -8   82.41    6.87
   5  -5  -8   70.05    6.04
  -5  -5   8   73.92    7.31
  -5  -5   8   67.02    5.21
   5  -5  -8   67.97    6.59
   5   5  -7   14.47    2.69
   5   5  -7   16.60    3.67
  -5   5   7   14.66    3.90
  -5   5   7   16.31    2.84
  -5  -5   7   18.04    2.77
   5  -5  -7   19.72    3.26
   5  -5  -7   16.80    3.98
  -5  -5   7   25.44    4.33
  -5   5   6   41.78    5.50
   5   5  -6   45.43    5.00
  -5   5   6   38.31    3.96
   5   5  -6   40.74    4.09
   5  -5  -6   44.92    5.33
  -5  -5   6   40.05    3.64
   5  -5  -6   34.32    3.90
  -5  -5   6   41.21    4.94
  -5   5   5  337.00   15.42
   5   5  -5  371.76   15.72
   5   5  -5  363.53   16.42
  -5   5   5  374.41   17.41
  -5  -5   5  343.87   16.79
   5  -5  -5  340.90   15.57
   5  -5  -5  334.43   16.75
  -5  -5   5  356.07   15.15
   5   5  -4    7.39    2.23
  -5   5   4    9.38    2.02
   5   5  -4    7.31    2.16
  -5   5   4   11.48    2.98
   5  -5  -4    8.21    2.28
  -5  -5   4    7.07    2.68
  -5  -5   4   11.34    3.04
  -5  -5   4    9.67    1.89
   5  -5  -4    9.42    2.85
  -5   5   3   45.84    4.96
   5   5  -3   44.43    4.15
  -5   5   3   36.51    3.31
   5   5  -3   37.18    4.18
  -5  -5   3   31.50    4.03
  -5  -5   3   38.31    3.10
   5  -5  -3   45.15    4.95
   5  -5  -3   39.60    3.84
   5  -5  -3   32.47    5.93
  -5  -5   3   35.75    4.28
  -5   5   2  279.07   13.39
   5   5  -2  262.13   12.38
   5   5  -2  253.90   12.31
   5   5  -2  251.75   14.61
  -5   5   2  271.19   12.02
   5  -5  -2  282.20   12.24
   5  -5  -2  263.33   13.01
  -5  -5   2  260.91   12.73
  -5  -5   2  291.75   11.76
  -5  -5   2  255.56   12.48
   5  -5  -2  287.99   15.73
   5   5  -1   98.84    5.82
   5   5  -1   92.41    5.80
   5   5  -1   93.57    8.09
  -5   5   1   94.88    5.91
   5   5  -1  102.31    6.05
  -5   5   1   96.12    6.45
  -5   5   1   94.63    5.44
   5  -5  -1   95.91    8.17
   5  -5  -1   92.02    5.14
  -5  -5   1   97.62    6.03
   5  -5  -1  101.03    6.31
   5  -5  -1   93.07    5.63
  -5  -5   1  100.69    6.09
   5   5   0  190.75   12.40
  -5   5   0  182.42    9.62
  -5   5   0  172.34    8.67
   5   5   0  186.97    9.53
   5   5   0  187.87    9.72
  -5   5   0  184.91    8.95
   5  -5   0  199.05   11.62
  -5  -5   0  193.35    9.33
  -5  -5   0  189.25    9.33
   5  -5   0  193.29    9.54
   5  -5   0  188.12    9.06
   5  -5   0  215.26    9.14
   5   5   1   12.50    2.83
  -5   5  -1   15.97    2.91
   5   5   1   15.83    2.70
   5   5   1   14.76    4.01
  -5   5  -1    9.45    2.05
  -5   5  -1   11.11    2.16
  -5  -5  -1   15.47    2.87
  -5  -5  -1   14.93    2.44
  -5  -5  -1   15.38    2.31
   5  -5   1   16.22    2.47
  -5  -5  -1   10.11    3.92
   5  -5   1   15.28    3.58
   5  -5   1   14.38    2.44
  -5   5  -2  191.99    9.09
  -5   5  -2  193.73   10.29
   5   5   2  184.89   12.82
  -5   5  -2  198.25    9.46
   5   5   2  180.29   10.25
   5   5   2  186.31    9.72
  -5  -5  -2  187.36    9.08
  -5  -5  -2  193.14   12.99
   5  -5   2  188.17    9.17
   5  -5   2  197.95    8.99
  -5  -5  -2  194.78    8.68
  -5  -5  -2  187.16    9.99
  -5   5  -3  248.29   12.03
  -5   5  -3  254.91   12.90
   5   5   3  247.52   12.20
   5   5   3  247.87   13.05
   5  -5   3  260.65   11.02
  -5  -5  -3  245.90   12.36
   5  -5   3  257.87   11.74
  -5  -5  -3  265.88   11.34
  -5   5  -4    3.80    2.04
   5   5   4    1.22    2.07
  -5   5  -4   -1.33    2.07
   5   5   4    2.26    2.01
  -5  -5  -4    4.10    2.45
  -5  -5  -4    3.87    1.75
   5  -5   4    3.42    1.75
  -5   5  -5    5.45    2.48
  -5   5  -5    2.99    2.14
   5   5   5    3.96    2.57
  -5  -5  -5    1.68    1.54
   5  -5   5    3.11    1.88
  -5  -5  -5    4.33    2.57
  -5   5  -6   10.29    3.11
   5   5   6   13.01    3.86
  -5   5  -6    6.47    2.94
   5  -5   6   10.44    2.71
  -5  -5  -6    8.69    2.80
   5   5   7   15.26    3.90
  -5   5  -7    9.66    3.03
  -5   5  -7    9.83    3.16
  -5  -5  -7    8.38    2.80
   5  -5   7   11.35    2.76
   5   5   8   89.13    8.47
  -5   6   6  340.38   15.57
  -5   6   6  371.94   17.98
   5   6  -6  328.57   16.48
  -5  -6   6  345.63   17.04
   5  -6  -6  330.56   15.65
  -5  -6   6  325.90   17.05
   5  -6  -6  329.71   17.21
  -5   6   5   43.65    5.70
  -5   6   5   45.31    4.43
   5   6  -5   52.69    5.58
   5   6  -5   42.97    4.71
  -5  -6   5   64.09    6.44
   5  -6  -5   44.10    5.63
  -5  -6   5   43.99    5.32
   5  -6  -5   46.09    4.73
   5   6  -4  520.82   22.90
   5   6  -4  532.93   22.57
  -5   6   4  569.09   24.35
  -5   6   4  500.97   22.03
   5  -6  -4  490.61   23.49
   5  -6  -4  531.71   22.34
  -5  -6   4  489.28   23.24
  -5  -6   4  550.75   23.37
   5   6  -3    7.55    2.48
  -5   6   3    4.16    1.75
  -5   6   3    2.03    2.74
   5   6  -3    5.20    2.44
  -5  -6   3    6.05    2.92
   5  -6  -3    5.89    2.32
   5  -6  -3    4.65    2.80
  -5  -6   3    3.90    2.67
   5   6  -2  178.69    9.98
  -5   6   2  198.72   11.15
  -5   6   2  189.68    9.50
   5   6  -2  187.42    9.93
  -5  -6   2  187.73   10.44
  -5  -6   2  208.16   10.44
   5  -6  -2  199.86    9.80
   5  -6  -2  201.31   10.83
  -5   6   1   73.92    6.27
   5   6  -1   73.96    5.52
  -5   6   1   66.78    4.77
   5  -6  -1   67.91    4.89
   5  -6  -1   68.40    5.80
  -5  -6   1   69.50    5.61
  -5  -6   1   70.82    7.71
  -5  -6   1   64.42    5.31
  -5   6   0  134.84    7.40
   5   6   0  151.01    8.40
   5   6   0  134.88    8.54
  -5   6   0  124.18    8.03
   5  -6   0  138.16    8.05
  -5  -6   0  141.46    7.88
   5  -6   0  147.20   10.56
  -5  -6   0  140.08    7.80
  -5  -6   0  154.77    8.83
   5  -6   0  135.81    7.51
   5   6   1   26.39    3.90
  -5   6  -1   25.41    3.82
  -5   6  -1   26.67    3.17
   5   6   1   23.58    3.73
  -5  -6  -1   14.77    2.88
   5  -6   1   24.43    3.25
  -5  -6  -1   19.75    3.74
   5  -6   1   20.06    2.90
   5   6   2   41.93    5.18
   5   6   2   41.37    4.71
  -5   6  -2   41.76    3.90
  -5   6  -2   45.55    4.56
  -5   6  -2   63.78    5.47
   5  -6   2   48.95    4.17
  -5  -6  -2   48.33    4.34
  -5  -6  -2   41.95    5.02
   5   6   3   23.46    4.23
  -5   6  -3   15.51    3.15
   5   6   3   23.49    3.66
  -5   6  -3   21.83    4.09
  -5  -6  -3   19.69    2.88
  -5  -6  -3   18.17    3.58
   5  -6   3   25.86    3.41
  -5   6  -4    0.84    2.45
   5   6   4    0.01    2.37
  -5   6  -4    2.91    2.26
   5  -6   4    1.07    1.85
  -5  -6  -4    3.22    2.93
  -5   6  -5    9.89    3.54
   5   6   5   15.73    3.71
  -5   6  -5   11.98    3.10
   5  -6   5   12.45    2.78
  -5  -6  -5   13.74    3.50
  -5   7   1   13.45    2.78
   5   7  -1   16.50    3.43
   5  -7  -1   14.06    2.72
  -5  -7   1   12.92    3.21
  -5  -7   1   19.89    3.78
   5  -7  -1   21.46    3.95
  -5  -7   1   11.17    3.51
   5   7   0    0.47    2.32
  -5   7   0    1.23    1.70
   5  -7   0   -1.53    2.01
  -5  -7   0   -3.48    2.14
  -5  -7   0    0.88    2.70
   5  -7   0   -2.20    1.51
  -5   7  -1    0.04    1.63
   5   7   1   -4.27    1.77
  -5  -7  -1   -0.05    2.17
   5  -7   1    1.51    2.42
   5  -7   1   -1.90    1.61
  -5  -7  -1    0.84    2.75
   6   0 -12   33.31    3.59
  -6   0  12   46.80    4.85
   6   0 -11    1.81    1.63
  -6   0  11   -1.06    1.45
  -6   0  10  343.31   15.63
   6   0 -10  357.24   15.04
   6   0  -9   -2.75    1.12
  -6   0   9   -0.20    1.59
   6   0  -9    0.54    1.51
  -6   0   8  386.70   17.80
   6   0  -8  393.32   16.12
   6   0  -8  379.15   16.58
  -6   0   8  372.34   16.21
   6   0  -8  359.45   15.64
  -6   0   8  386.29   15.65
   6   0  -7   -1.35    1.06
   6   0  -7    0.29    0.98
  -6   0   7   -1.06    0.95
  -6   0   7   -0.14    1.03
  -6   0   7   -0.51    1.19
   6   0  -7    0.31    1.16
   6   0  -7    0.27    1.00
   6   0  -6  952.50   37.08
  -6   0   6  999.82   37.27
   6   0  -6  974.12   38.03
   6   0  -6  991.49   37.28
  -6   0   6  953.65   37.44
  -6   0   6  974.43   37.13
   6   0  -6  873.44   36.98
  -6   0   5    0.11    1.10
   6   0  -5    0.57    0.70
  -6   0   5    0.82    0.82
   6   0  -5    0.09    0.92
   6   0  -5    0.56    0.80
  -6   0   5    0.53    0.85
  -6   0   5   -0.08    0.92
   6   0  -5    0.39    0.89
   6   0  -4 1944.47   70.20
   6   0  -4 1929.86   70.97
   6   0  -4 1883.98   70.13
   6   0  -4 1772.25   70.08
  -6   0   4 1892.72   70.35
  -6   0   4 1595.36   71.02
  -6   0   4 1926.23   70.21
   6   0  -3   -0.44    0.58
  -6   0   3   -0.86    0.68
   6   0  -3    0.70    0.89
  -6   0   3    0.25    1.05
  -6   0   3   -0.81    0.69
  -6   0   3   -0.50    0.70
   6   0  -3   -0.82    0.64
   6   0  -3   -0.52    0.62
  -6   0   2   52.13    2.63
   6   0  -2   61.17    3.15
   6   0  -2   54.86    2.55
  -6   0   2   48.50    3.14
  -6   0   2   52.70    2.56
  -6   0   2   55.58    2.64
   6   0  -2   56.05    2.56
   6   0  -1    0.18    0.37
  -6   0   1    0.48    0.60
   6   0  -1    0.15    0.35
  -6   0   1    0.16    0.43
   6   0  -1    0.39    0.55
  -6   0   1   -0.16    0.41
  -6   0   1    0.54    0.44
  -6   0   0 2404.76   91.17
  -6   0   0 2532.08   91.70
   6   0   0 2482.42   91.70
  -6   0   0 2335.81   91.18
  -6   0   0 2247.98   91.20
   6   0   0 2529.34   91.88
   6   0   0 2409.17   91.14
   6   0   1    0.27    0.44
   6   0   1   -0.02    0.60
  -6   0  -1    0.65    0.42
  -6   0  -1   -0.01    0.55
   6   0   1    0.19    0.38
   6   0   1   -0.59    0.43
  -6   0  -1    0.68    0.62
  -6   0  -1    0.49    0.49
   6   0   2 2025.39   78.72
   6   0   2 2219.31   79.02
  -6   0  -2 2024.06   78.72
  -6   0  -2 2095.44   78.88
  -6   0  -2 2102.26   78.94
   6   0   2 2074.25   79.57
   6   0   2 2057.81   78.77
  -6   0  -3   -0.66    0.96
   6   0   3   -0.35    1.07
  -6   0  -3    0.98    0.95
   6   0   3    0.51    0.91
  -6   0  -3    0.32    0.82
   6   0   3   -0.27    0.71
  -6   0  -3    0.39    1.00
   6   0   4 4106.60  153.68
  -6   0  -4 4056.85  153.57
   6   0   4 3783.85  154.35
  -6   0  -4 4146.77  153.17
   6   0   4 4106.77  153.36
  -6   0  -4 4180.16  153.52
   6   0   5    0.17    0.83
  -6   0  -5    1.00    1.10
  -6   0  -5   -0.43    0.75
   6   0   5   -0.53    0.92
   6   0   5    0.45    1.14
  -6   0  -5   -0.06    1.03
  -6   0  -5   -1.08    0.94
   6   0   6 1116.06   44.10
  -6   0  -6 1140.20   43.96
  -6   0  -6 1183.82   44.00
   6   0   6 1152.03   43.69
  -6   0  -6 1161.27   43.31
   6   0   6 1016.23   44.80
  -6   0  -7    0.20    1.03
   6   0   7    0.20    1.13
   6   0   7    0.11    1.47
   6   0   7    0.40    1.31
  -6   0  -7    1.73    1.62
  -6   0  -7    1.26    1.37
  -6   0  -8  133.56    7.01
  -6   0  -8  136.54    6.35
  -6   0  -8  133.08    7.26
   6   0   8  135.09    7.39
   6   0   8  119.33    6.62
  -6   0  -9   -0.82    1.73
   6   0   9    0.27    1.58
   6   0   9    1.23    1.38
  -6   0 -10   44.09    4.76
   6   0  10   46.79    3.94
   6   0  11    0.72    1.52
  -6   0 -11   -0.18    2.08
  -6   1  11   81.12    5.78
   6   1 -11   76.94    4.99
  -6  -1  11   75.58    5.54
   6  -1 -11   82.03    5.29
  -6   1  10   27.05    3.40
   6   1 -10   23.45    2.67
   6   1 -10   24.99    3.50
   6  -1 -10   24.62    2.84
  -6  -1  10   24.84    3.26
  -6   1   9    2.81    1.75
  -6   1   9    4.83    1.92
   6   1  -9    2.66    1.86
   6   1  -9    2.59    1.29
  -6  -1   9    5.84    1.99
   6  -1  -9    2.93    1.56
  -6  -1   9    1.35    1.75
   6  -1  -9    1.29    1.89
   6   1  -8  230.68   10.57
  -6   1   8  226.34   10.56
   6   1  -8  231.76    9.72
  -6   1   8  220.76   10.29
   6  -1  -8  215.57    9.88
  -6  -1   8  230.12   10.39
   6  -1  -8  209.24   11.46
   6  -1  -8  197.67   10.16
  -6  -1   8  218.33   10.24
   6   1  -7   29.02    2.54
  -6   1   7   36.49    3.05
   6   1  -7   37.57    2.58
  -6   1   7   35.15    3.32
   6   1  -7   35.80    3.40
   6  -1  -7   26.55    2.93
  -6  -1   7   29.29    3.05
   6  -1  -7   30.49    3.89
  -6  -1   7   27.91    2.87
   6  -1  -7   27.61    2.39
   6  -1  -7   33.28    2.93
   6   1  -6   27.20    1.56
   6   1  -6   29.52    2.23
   6   1  -6   25.33    2.16
  -6   1   6   26.65    1.65
  -6   1   6   31.21    2.93
  -6   1   6   26.08    2.38
   6   1  -6   29.83    2.91
  -6  -1   6   25.36    2.72
  -6  -1   6   30.62    2.77
   6  -1  -6   23.46    2.63
   6  -1  -6   27.31    2.46
   6  -1  -6   26.31    3.52
  -6  -1   6   29.29    2.72
   6  -1  -6   26.45    2.00
   6   1  -5  429.32   16.22
   6   1  -5  405.49   15.97
   6   1  -5  416.59   15.33
  -6   1   5  392.59   16.31
  -6   1   5  410.88   16.70
  -6   1   5  413.25   15.54
   6   1  -5  394.23   16.48
   6  -1  -5  387.66   17.65
  -6  -1   5  411.00   16.26
  -6  -1   5  397.72   16.53
   6  -1  -5  424.51   15.66
   6  -1  -5  360.95   16.38
  -6  -1   5  351.96   16.51
   6  -1  -5  410.90   16.15
   6   1  -4  738.54   28.25
  -6   1   4  745.31   28.48
   6   1  -4  768.24   28.10
  -6   1   4  730.57   28.11
   6   1  -4  744.64   27.24
  -6   1   4  739.47   27.44
   6   1  -4  714.53   27.77
  -6   1   4  670.15   27.21
  -6  -1   4  645.26   28.18
   6  -1  -4  661.71   28.18
   6  -1  -4  755.32   27.33
   6  -1  -4  716.33   29.42
  -6  -1   4  728.56   28.32
  -6  -1   4  715.51   27.95
   6  -1  -4  720.93   27.91
  -6   1   3  627.99   25.72
   6   1  -3  672.74   26.29
  -6   1   3  595.34   27.65
   6   1  -3  709.96   26.68
  -6   1   3  742.18   26.98
   6   1  -3  730.23   25.89
   6   1  -3  679.69   26.64
  -6   1   3  701.90   26.04
   6  -1  -3  686.17   27.73
  -6  -1   3  666.99   26.63
   6  -1  -3  632.90   26.62
  -6  -1   3  701.38   26.75
  -6  -1   3  696.27   26.33
   6  -1  -3  710.07   26.36
   6   1  -2  504.44   18.19
  -6   1   2  475.42   18.26
  -6   1   2  458.89   17.98
   6   1  -2  471.81   18.44
  -6   1   2  450.83   17.93
  -6   1   2  451.32   18.56
   6   1  -2  512.00   18.76
  -6   1   2  424.23   19.55
   6   1  -2  516.52   19.00
  -6  -1   2  497.83   18.78
  -6  -1   2  472.57   18.72
   6  -1  -2  456.48   17.98
  -6  -1   2  483.70   18.29
   6  -1  -2  478.39   19.57
  -6  -1   2  485.48   18.72
   6  -1  -2  474.29   18.35
   6  -1  -2  451.92   18.67
   6   1  -1  297.06   11.03
  -6   1   1  249.59   11.91
   6   1  -1  274.43   11.11
  -6   1   1  282.40   11.04
  -6   1   1  277.12   11.18
   6   1  -1  295.14   11.79
  -6   1   1  266.43   10.74
  -6  -1   1  282.41   11.26
  -6  -1   1  306.75   11.59
   6  -1  -1  285.48   11.89
   6  -1  -1  283.59   10.84
  -6  -1   1  272.45   10.72
   6  -1  -1  267.25   11.19
  -6  -1   1  263.84   11.18
   6   1   0   74.62    4.33
  -6   1   0   72.80    4.19
  -6   1   0   79.52    3.66
   6   1   0   81.50    3.75
  -6   1   0   77.19    3.45
   6   1   0   79.73    3.71
  -6   1   0   83.50    3.75
   6  -1   0   81.16    4.05
  -6  -1   0   76.70    3.56
   6  -1   0   80.04    3.61
  -6  -1   0   86.09    4.28
   6  -1   0   76.92    3.17
  -6  -1   0   79.98    3.70
  -6   1  -1 1103.58   43.81
   6   1   1 1097.07   44.72
   6   1   1 1152.19   43.11
   6   1   1 1146.71   43.88
   6   1   1 1146.50   43.75
  -6   1  -1 1156.40   43.67
   6   1   1 1130.84   43.10
  -6   1  -1 1110.23   43.58
  -6   1  -1 1108.62   44.01
  -6  -1  -1 1133.62   43.44
   6  -1   1 1205.19   43.83
   6  -1   1 1163.77   43.49
   6  -1   1 1143.50   43.65
  -6  -1  -1 1306.43   44.73
  -6  -1  -1 1066.98   43.55
   6   1   2    0.06    1.34
   6   1   2   -1.42    0.89
   6   1   2    0.12    0.90
   6   1   2    0.78    0.53
  -6   1  -2    1.62    0.80
  -6   1  -2   -0.44    1.08
  -6   1  -2    1.73    1.26
  -6   1  -2    1.33    0.85
  -6  -1  -2    0.05    1.28
  -6  -1  -2    2.01    0.87
   6  -1   2    1.34    0.81
   6  -1   2    1.02    0.61
  -6  -1  -2   -0.14    0.57
  -6   1  -3  188.31    7.34
  -6   1  -3  199.55    7.79
  -6   1  -3  176.39    7.07
   6   1   3  171.53    7.42
   6   1   3  168.49    9.18
   6   1   3  190.93    7.96
  -6   1  -3  173.54    7.96
   6   1   3  179.20    8.31
  -6   1  -3  185.79    8.29
  -6  -1  -3  183.77    7.69
   6  -1   3  184.10    7.91
  -6  -1  -3  170.94    7.90
   6  -1   3  181.12    7.80
  -6  -1  -3  183.81    7.50
   6  -1   3  180.30    7.58
  -6  -1  -3  206.57    9.26
  -6   1  -4   11.57    1.29
  -6   1  -4    8.00    1.80
   6   1   4    7.29    1.08
   6   1   4    7.97    1.62
   6   1   4    7.38    2.14
  -6   1  -4    9.99    0.85
  -6   1  -4    6.91    1.65
   6  -1   4    8.45    1.18
   6  -1   4    8.35    1.45
   6  -1   4   11.06    1.51
  -6  -1  -4   10.27    1.27
  -6  -1  -4    8.99    1.44
  -6  -1  -4   10.51    1.44
  -6   1  -5  822.94   30.60
   6   1   5  815.46   31.09
  -6   1  -5  806.51   31.92
   6   1   5  741.49   33.17
  -6   1  -5  863.38   31.84
   6   1   5  808.41   32.08
   6  -1   5  785.68   31.36
   6  -1   5  733.63   31.54
   6  -1   5  826.83   31.29
  -6  -1  -5  818.10   31.14
  -6  -1  -5  794.41   31.30
  -6  -1  -5  814.02   31.23
  -6   1  -6    3.11    1.57
   6   1   6    4.78    1.22
   6   1   6    4.99    2.22
  -6   1  -6    5.47    1.79
   6   1   6    5.06    1.83
  -6   1  -6    6.39    0.99
   6  -1   6    5.82    1.38
   6  -1   6    6.73    1.53
   6  -1   6    6.60    1.62
  -6  -1  -6    6.42    1.40
  -6  -1  -6    4.63    1.53
  -6  -1  -6    4.86    1.45
   6   1   7    2.46    2.08
   6   1   7    6.34    2.08
   6   1   7    3.95    1.30
  -6   1  -7    2.71    1.76
  -6   1  -7    2.41    1.76
   6  -1   7    3.86    1.61
  -6  -1  -7    4.41    1.69
  -6  -1  -7    3.33    1.42
   6  -1   7    5.53    1.60
  -6  -1  -7    5.90    1.47
  -6   1  -8    2.00    2.06
   6   1   8    3.18    1.38
  -6   1  -8    2.94    1.84
   6   1   8    4.76    2.06
   6   1   8    4.19    2.48
   6  -1   8    3.09    1.59
  -6  -1  -8    4.14    1.91
   6  -1   8    5.29    1.65
  -6  -1  -8    3.76    1.57
  -6   1  -9   64.60    5.30
   6   1   9   59.38    5.27
  -6   1  -9   76.42    5.25
   6   1   9   62.52    4.23
   6  -1   9   61.78    4.47
  -6  -1  -9   58.13    4.64
  -6  -1  -9   62.46    4.27
   6   1  10   92.21    6.70
   6   1  10   92.56    5.62
  -6   1 -10   92.42    6.48
  -6  -1 -10   83.75    5.40
  -6  -1 -10   91.67    6.18
   6  -1  10   98.90    5.94
   6   1  11  136.33    7.59
  -6   1 -11  147.09    8.78
  -6  -1 -11  153.13    8.32
   6  -1  11  127.35    7.74
   6   2 -11    7.07    1.92
   6   2 -11    4.78    2.49
  -6   2  11    7.43    2.45
   6  -2 -11    6.36    2.10
  -6  -2  11    1.58    2.05
  -6   2  10    7.97    2.80
   6   2 -10    8.15    1.89
   6   2 -10    7.65    2.50
  -6   2  10    5.61    2.17
   6  -2 -10   11.95    2.39
  -6  -2  10   10.10    2.84
  -6  -2  10    7.78    2.36
  -6   2   9   10.28    2.71
   6   2  -9    3.48    2.24
   6   2  -9    7.42    1.72
  -6   2   9   10.25    2.35
   6  -2  -9    8.41    2.37
   6  -2  -9    4.64    1.86
  -6  -2   9   10.08    2.56
  -6  -2   9    6.50    2.06
   6  -2  -9   10.07    3.34
  -6   2   8  330.78   14.29
   6   2  -8  333.06   13.60
  -6   2   8  325.82   15.00
   6   2  -8  323.81   14.72
   6  -2  -8  295.88   14.53
   6  -2  -8  306.41   13.84
  -6  -2   8  337.22   14.85
   6  -2  -8  324.62   16.52
  -6  -2   8  311.59   14.04
  -6   2   7  383.43   16.63
   6   2  -7  357.59   15.15
  -6   2   7  361.62   15.74
   6   2  -7  388.94   16.33
  -6  -2   7  381.45   15.67
  -6  -2   7  384.48   16.38
   6  -2  -7  370.46   15.54
   6  -2  -7  360.71   17.99
   6  -2  -7  336.30   16.12
  -6   2   6   31.22    3.59
   6   2  -6   23.92    2.24
   6   2  -6   29.98    2.35
   6   2  -6   29.83    3.32
  -6   2   6   24.97    2.67
   6  -2  -6   27.78    4.09
  -6  -2   6   32.32    3.46
   6  -2  -6   21.52    2.37
   6  -2  -6   23.06    3.04
  -6  -2   6   28.12    2.70
  -6   2   5   36.91    2.67
  -6   2   5   28.30    3.15
   6   2  -5   33.40    2.55
   6   2  -5   35.08    2.45
  -6   2   5   35.95    1.80
   6   2  -5   27.26    2.88
  -6  -2   5   31.24    2.43
  -6  -2   5   32.77    2.65
   6  -2  -5   23.52    3.68
  -6  -2   5   38.86    3.33
   6  -2  -5   34.70    2.68
   6  -2  -5   28.44    3.11
   6   2  -4  364.87   14.50
   6   2  -4  364.89   15.03
  -6   2   4  347.45   15.36
  -6   2   4  359.39   14.02
  -6   2   4  354.45   14.78
   6   2  -4  359.79   15.12
   6  -2  -4  322.71   15.08
   6  -2  -4  372.91   14.64
  -6  -2   4  372.82   15.32
   6  -2  -4  354.53   16.72
  -6  -2   4  357.40   14.49
  -6  -2   4  370.06   14.55
  -6   2   3   86.68    4.62
   6   2  -3   91.17    4.05
   6   2  -3  100.93    4.57
  -6   2   3   91.15    4.22
  -6   2   3   93.42    5.28
   6   2  -3   96.44    5.19
   6   2  -3   90.06    4.97
   6  -2  -3   88.36    5.06
   6  -2  -3   97.29    4.59
   6  -2  -3   83.85    6.05
  -6  -2   3   95.97    4.56
  -6  -2   3   94.28    5.05
  -6  -2   3   94.50    4.36
   6   2  -2 3092.88  116.97
  -6   2   2 3003.15  117.04
   6   2  -2 2957.74  116.73
  -6   2   2 2916.67  116.22
  -6   2   2 3115.06  116.85
   6   2  -2 3111.51  118.00
  -6   2   2 3277.89  117.68
   6   2  -2 3146.09  117.31
  -6  -2   2 3281.36  116.61
   6  -2  -2 3023.07  116.15
   6  -2  -2 3199.64  116.80
   6  -2  -2 2835.78  117.28
  -6  -2   2 3292.58  117.37
  -6  -2   2 3078.71  117.29
   6  -2  -2 3039.18  118.64
  -6  -2   2 3112.53  117.37
   6   2  -1    0.16    0.91
   6   2  -1    0.26    0.91
   6   2  -1   -0.78    0.86
  -6   2   1    1.02    1.11
  -6   2   1    0.01    0.85
   6   2  -1   -0.11    1.27
  -6   2   1    0.14    1.52
  -6   2   1    0.09    0.70
  -6  -2   1    1.09    1.13
  -6  -2   1    0.48    0.54
   6  -2  -1    0.44    1.48
  -6  -2   1   -0.37    1.02
  -6  -2   1    0.79    1.12
   6  -2  -1    0.23    0.79
   6  -2  -1   -1.35    0.93
  -6   2   0  100.39    6.18
   6   2   0  104.42    5.25
   6   2   0  108.72    5.38
  -6   2   0  106.27    4.91
  -6   2   0  110.72    5.41
   6   2   0  103.41    6.38
  -6   2   0  109.28    5.12
   6  -2   0  115.06    4.59
  -6  -2   0  111.18    5.11
   6  -2   0  103.48    5.87
  -6  -2   0  109.39    5.18
  -6  -2   0  120.75    6.20
   6  -2   0  107.39    5.14
   6   2   1  436.20   17.69
  -6   2  -1  458.10   17.55
   6   2   1  413.61   19.14
  -6   2  -1  429.02   18.35
  -6   2  -1  445.93   17.92
   6   2   1  443.37   17.94
  -6   2  -1  441.85   17.46
   6  -2   1  458.42   17.90
   6  -2   1  434.36   17.29
  -6  -2  -1  421.98   17.39
   6  -2   1  449.84   17.55
  -6  -2  -1  437.26   17.22
  -6   2  -2   36.41    2.86
   6   2   2   42.14    1.92
  -6   2  -2   41.08    2.70
   6   2   2   42.96    3.27
   6   2   2   34.58    3.99
   6   2   2   43.51    3.05
  -6   2  -2   40.48    3.18
  -6   2  -2   44.12    3.35
   6  -2   2   39.83    2.61
   6  -2   2   41.81    2.36
  -6  -2  -2   43.98    2.25
  -6  -2  -2   44.55    2.66
   6  -2   2   45.68    2.65
  -6   2  -3   39.15    2.92
  -6   2  -3   44.56    3.47
   6   2   3   42.66    3.05
  -6   2  -3   39.72    3.05
   6   2   3   41.88    2.10
   6   2   3   40.48    4.30
   6   2   3   40.65    3.36
   6  -2   3   43.94    2.74
   6  -2   3   42.07    2.35
  -6  -2  -3   38.68    3.04
  -6  -2  -3   40.96    2.12
   6  -2   3   44.28    2.32
  -6  -2  -3   39.04    2.54
  -6   2  -4   52.23    3.15
   6   2   4   50.24    3.51
  -6   2  -4   52.62    3.70
  -6   2  -4   51.00    3.96
   6   2   4   49.81    2.66
   6   2   4   49.22    4.96
   6   2   4   56.04    4.16
   6  -2   4   54.37    2.83
  -6  -2  -4   52.27    2.60
   6  -2   4   53.18    2.78
  -6  -2  -4   47.50    2.95
   6  -2   4   56.13    3.37
  -6  -2  -4   50.89    3.52
   6   2   5    9.14    1.27
   6   2   5    8.99    2.89
   6   2   5    6.08    1.92
  -6   2  -5    9.48    2.27
  -6   2  -5    7.02    1.82
  -6  -2  -5    7.24    1.10
   6  -2   5    8.06    1.70
   6  -2   5    8.21    1.21
  -6  -2  -5    7.19    1.42
  -6  -2  -5    5.83    1.66
   6   2   6  275.41   15.36
   6   2   6  294.47   13.95
   6   2   6  296.99   12.32
  -6   2  -6  306.22   13.45
  -6   2  -6  301.83   13.79
   6  -2   6  308.01   12.42
  -6  -2  -6  312.70   12.53
   6  -2   6  291.02   12.85
  -6  -2  -6  290.94   12.92
   6   2   7   21.49    4.27
   6   2   7   20.72    2.20
  -6   2  -7   18.40    3.19
  -6   2  -7   20.27    3.24
   6   2   7   22.25    3.50
  -6  -2  -7   18.33    3.97
   6  -2   7   20.00    2.74
  -6  -2  -7   21.94    2.71
  -6  -2  -7   23.63    2.59
   6  -2   7   20.56    2.25
   6   2   8   25.29    4.73
   6   2   8   18.22    3.34
   6   2   8   25.97    2.56
  -6   2  -8   26.54    3.81
  -6   2  -8   27.73    3.93
   6  -2   8   20.11    2.70
  -6  -2  -8   24.27    4.68
  -6  -2  -8   27.28    2.90
  -6  -2  -8   19.19    2.71
   6   2   9    0.27    2.09
  -6   2  -9   -1.69    2.11
  -6   2  -9   -0.28    2.07
   6   2   9    0.82    1.19
  -6  -2  -9   -3.06    1.34
  -6  -2  -9    1.64    1.76
   6  -2   9   -0.96    1.28
  -6   2 -10   75.15    6.12
   6   2  10   75.00    6.53
  -6   2 -10   93.30    6.81
  -6  -2 -10   78.20    5.43
  -6  -2 -10   77.01    5.27
   6  -2  10   71.04    5.42
  -6   3  10   32.18    4.06
  -6   3  10   27.62    4.47
   6   3 -10   28.93    3.30
   6   3 -10   25.29    4.07
   6  -3 -10   23.78    3.35
  -6  -3  10   26.60    4.16
   6  -3 -10   31.10    4.46
  -6  -3  10   27.45    3.51
  -6   3   9   96.66    6.14
   6   3  -9  102.90    6.89
   6   3  -9   97.92    5.48
  -6   3   9   96.16    7.16
   6  -3  -9   80.96    6.57
  -6  -3   9   87.11    6.64
   6  -3  -9   89.81    5.84
  -6  -3   9   85.49    5.76
   6   3  -8   76.84    4.70
  -6   3   8   82.60    5.35
   6   3  -8   76.50    5.74
  -6   3   8   72.12    6.16
  -6  -3   8   79.79    6.00
   6  -3  -8   76.75    5.17
  -6  -3   8   78.64    5.08
   6  -3  -8   76.84    5.91
   6   3  -7  140.07    8.01
   6   3  -7  136.30    6.75
  -6   3   7  132.29    8.28
  -6   3   7  129.32    7.19
   6  -3  -7  124.19    7.84
  -6  -3   7  131.89    7.00
  -6  -3   7  135.18    7.90
   6  -3  -7  143.31    9.96
   6  -3  -7  136.94    7.15
  -6   3   6  178.86    8.54
   6   3  -6  197.29    9.34
  -6   3   6  186.29    9.66
   6   3  -6  153.50    7.95
  -6  -3   6  183.41    9.44
  -6  -3   6  170.33    8.24
   6  -3  -6  165.10   10.98
   6  -3  -6  169.98    8.34
   6  -3  -6  175.12    9.31
  -6   3   5  142.75    7.81
   6   3  -5  127.50    7.06
   6   3  -5  131.31    7.24
  -6   3   5  132.08    6.65
   6   3  -5  130.27    6.39
   6  -3  -5  133.98    6.60
   6  -3  -5  130.13    9.08
  -6  -3   5  130.77    7.34
  -6  -3   5  135.79    6.47
   6  -3  -5  121.03    7.30
   6   3  -4  262.36   10.97
  -6   3   4  246.35   10.41
  -6   3   4  262.71   11.15
   6   3  -4  240.93   11.52
   6   3  -4  248.80   11.90
   6  -3  -4  261.51   13.78
   6  -3  -4  245.55   11.78
  -6  -3   4  263.32   10.78
  -6  -3   4  250.58   11.81
   6  -3  -4  252.45   11.01
  -6  -3   4  258.58   10.73
   6   3  -3   54.93    3.46
  -6   3   3   58.54    4.27
   6   3  -3   60.27    3.99
   6   3  -3   56.76    4.44
   6   3  -3   50.04    2.90
  -6   3   3   58.00    3.50
  -6   3   3   56.46    3.23
  -6  -3   3   56.84    3.48
  -6  -3   3   58.32    4.17
   6  -3  -3   55.62    4.09
   6  -3  -3   52.84    2.31
   6  -3  -3   49.32    5.14
  -6  -3   3   54.36    3.07
  -6  -3   3   54.76    3.98
   6  -3  -3   57.10    3.51
   6   3  -2   15.70    2.72
   6   3  -2   14.94    1.93
  -6   3   2   19.46    2.09
   6   3  -2   19.23    2.35
  -6   3   2   20.81    2.69
  -6   3   2   17.45    1.30
   6   3  -2   14.42    1.75
  -6   3   2   20.69    2.11
   6  -3  -2   17.77    1.92
  -6  -3   2   17.37    1.55
  -6  -3   2   16.08    2.36
   6  -3  -2   15.56    1.33
  -6  -3   2   17.45    2.27
   6  -3  -2   14.59    2.96
   6  -3  -2   16.14    2.33
  -6   3   1   10.37    1.53
  -6   3   1    7.81    1.13
   6   3  -1    9.65    1.70
  -6   3   1    7.57    1.65
   6   3  -1    8.74    1.57
   6   3  -1    9.97    1.61
   6   3  -1    6.66    2.15
   6  -3  -1    9.85    2.49
   6  -3  -1    5.97    1.26
  -6  -3   1   13.68    1.95
  -6  -3   1    9.15    1.01
   6  -3  -1    4.95    1.49
  -6  -3   1    8.49    1.63
  -6   3   0   89.94    4.52
   6   3   0   92.83    6.56
   6   3   0   89.59    4.95
  -6   3   0   95.54    5.22
  -6   3   0   94.10    4.76
   6   3   0   87.38    5.09
   6  -3   0   87.68    4.87
   6  -3   0   97.80    4.40
  -6  -3   0   96.79    3.95
  -6  -3   0   92.51    4.88
   6  -3   0   88.46    5.89
  -6  -3   0   98.63    4.87
   6   3   1  151.03    9.41
   6   3   1  171.34    6.49
   6   3   1  165.66    8.03
  -6   3  -1  156.27    7.93
  -6   3  -1  157.87    7.38
   6   3   1  154.71    7.63
  -6   3  -1  147.38    8.53
  -6   3  -1  157.37    7.38
   6  -3   1  178.53    6.83
   6  -3   1  158.41    8.81
   6  -3   1  158.29    8.11
   6  -3   1  166.46    7.43
  -6  -3  -1  169.28    7.41
   6  -3   1  164.32    7.30
  -6  -3  -1  167.36    6.48
  -6  -3  -1  160.51    7.15
  -6   3  -2  236.96   10.47
  -6   3  -2  232.19   11.15
  -6   3  -2  224.24   11.31
   6   3   2  240.31   11.29
   6   3   2  255.71    9.59
   6   3   2  240.69   10.79
  -6   3  -2  240.84   10.64
   6   3   2  223.02   12.79
   6  -3   2  246.31   11.64
   6  -3   2  250.87   10.73
  -6  -3  -2  243.65    9.95
   6  -3   2  237.13   10.08
   6  -3   2  266.88    9.67
   6  -3   2  249.01   10.54
  -6  -3  -2  239.21   10.30
  -6   3  -3   17.92    2.28
   6   3   3   17.10    3.45
  -6   3  -3   21.24    2.68
  -6   3  -3   15.67    2.45
   6   3   3   22.85    1.46
   6  -3   3   17.60    1.84
  -6  -3  -3   20.64    1.51
  -6  -3  -3   17.67    2.37
   6  -3   3   21.90    1.74
   6  -3   3   22.29    1.53
   6  -3   3   12.43    2.19
  -6   3  -4    1.11    1.65
  -6   3  -4   -0.64    1.56
   6   3   4    1.93    1.71
   6   3   4   -0.88    1.36
   6   3   4   -0.39    1.95
   6   3   4    2.91    0.84
   6  -3   4    1.04    0.75
   6  -3   4    0.18    1.18
  -6  -3  -4    1.72    1.16
  -6  -3  -4   -1.51    1.51
   6  -3   4    0.45    0.67
  -6  -3  -4    0.37    0.62
   6   3   5 1255.92   45.80
  -6   3  -5 1177.92   47.04
  -6   3  -5 1169.23   47.54
   6   3   5 1179.39   47.82
   6   3   5 1096.12   49.83
  -6  -3  -5 1206.69   45.89
   6  -3   5 1270.97   45.64
  -6  -3  -5 1178.73   46.79
   6  -3   5 1175.12   46.52
  -6   3  -6   25.42    3.67
   6   3   7   83.52    6.54
   6   3   7   77.24    7.77
  -6   3  -7   92.14    6.24
  -6   3  -7   92.64    6.50
  -6  -3  -7   75.44    5.46
  -6  -3  -7   74.93    7.66
   6  -3   7   85.26    5.33
  -6  -3  -7   85.37    4.84
   6   3   8   57.23    6.08
  -6   3  -8   60.84    5.33
  -6   3  -8   57.72    5.16
  -6  -3  -8   61.17    4.12
   6  -3   8   57.67    4.62
  -6  -3  -8   57.00    4.73
  -6   3  -9    0.79    2.15
  -6   3  -9   -0.37    2.19
   6   3   9    1.96    2.46
   6  -3   9    1.12    1.78
  -6  -3  -9    1.03    1.83
  -6  -3  -9    1.54    1.80
   6   3  10   89.95    7.90
  -6   3 -10  109.19    7.76
  -6   3 -10  107.26    7.94
  -6  -3 -10  106.77    6.69
   6  -3  10  106.15    6.77
   6   4  -9    9.76    3.24
   6   4  -9    4.48    1.85
  -6   4   9    8.46    2.52
  -6   4   9    4.55    2.84
  -6  -4   9    1.45    1.81
   6  -4  -9    0.24    1.99
   6  -4  -9    1.87    2.42
  -6  -4   9    4.23    2.91
   6   4  -8    8.59    2.92
   6   4  -8    0.78    1.53
  -6   4   8    1.63    1.76
  -6   4   8    0.30    2.33
  -6  -4   8    4.65    1.94
   6  -4  -8    5.54    2.15
   6  -4  -8    1.20    2.07
  -6  -4   8   -2.86    2.12
  -6   4   7   80.54    5.35
   6   4  -7   88.39    6.38
  -6   4   7   78.85    6.77
   6   4  -7   77.19    5.03
   6  -4  -7   75.29    6.36
   6  -4  -7   74.43    5.41
  -6  -4   7   85.16    6.50
  -6  -4   7   79.28    5.12
  -6   4   6   76.92    5.11
  -6   4   6   83.06    6.62
   6   4  -6   81.03    5.82
   6   4  -6   79.03    4.95
   6  -4  -6   71.34    5.99
  -6  -4   6   74.07    6.09
   6  -4  -6   84.08    5.33
  -6  -4   6   82.39    4.97
   6   4  -5   30.94    3.78
  -6   4   5   32.62    4.26
  -6   4   5   34.00    3.44
   6   4  -5   31.44    3.23
   6  -4  -5   32.01    5.33
   6  -4  -5   30.98    3.26
  -6  -4   5   34.43    2.99
   6  -4  -5   32.87    4.23
  -6  -4   5   29.22    3.90
  -6   4   4  721.84   28.82
   6   4  -4  731.41   28.83
   6   4  -4  703.24   29.31
  -6   4   4  712.57   30.00
   6  -4  -4  753.02   28.76
  -6  -4   4  727.55   29.49
   6  -4  -4  713.51   32.33
  -6  -4   4  676.84   29.55
  -6  -4   4  732.66   28.28
   6  -4  -4  683.63   29.65
   6   4  -3   47.95    4.94
   6   4  -3   47.44    3.70
   6   4  -3   48.35    3.95
  -6   4   3   46.34    4.49
  -6   4   3   44.83    3.36
  -6   4   3   51.17    3.57
   6  -4  -3   46.56    3.69
  -6  -4   3   49.16    3.12
  -6  -4   3   49.18    4.49
  -6  -4   3   47.40    4.55
   6  -4  -3   53.37    6.14
   6  -4  -3   50.47    4.48
   6   4  -2  402.55   18.01
  -6   4   2  433.87   18.19
   6   4  -2  436.07   20.53
  -6   4   2  469.70   19.33
   6   4  -2  436.03   18.60
  -6   4   2  442.89   18.32
   6   4  -2  452.78   18.48
  -6  -4   2  416.60   18.69
   6  -4  -2  471.95   18.17
   6  -4  -2  429.77   18.91
  -6  -4   2  450.30   18.75
  -6  -4   2  467.79   17.61
   6  -4  -2  431.90   17.42
   6  -4  -2  439.48   21.06
  -6   4   1  201.68    9.45
   6   4  -1  206.81    9.82
   6   4  -1  193.99    9.68
  -6   4   1  200.09    8.96
   6   4  -1  198.66   11.79
  -6   4   1  204.50    9.84
  -6   4   1  236.58   10.56
   6   4  -1  219.30    9.83
  -6  -4   1  220.19    8.78
   6  -4  -1  228.58    9.39
  -6  -4   1  207.52    9.79
  -6  -4   1  205.04    9.79
   6  -4  -1  214.79   11.86
   6  -4  -1  210.17   10.08
  -6   4   0  278.92   12.84
  -6   4   0  255.76   11.91
  -6   4   0  282.93   12.29
   6   4   0  267.55   12.52
   6   4   0  270.14   14.97
   6   4   0  270.71   12.79
   6  -4   0  315.76   12.03
   6  -4   0  276.90   12.52
   6  -4   0  298.95   14.30
  -6  -4   0  293.72   12.50
  -6  -4   0  303.09   11.44
  -6  -4   0  289.33   12.42
   6   4   1    1.05    1.42
  -6   4  -1    0.62    1.04
  -6   4  -1   -0.74    1.50
  -6   4  -1    1.46    1.36
   6   4   1    2.68    1.74
   6   4   1    2.88    2.45
  -6  -4  -1    1.13    1.23
   6  -4   1    1.69    1.92
  -6  -4  -1    2.54    1.37
   6  -4   1    3.37    1.35
   6  -4   1    1.35    1.24
   6  -4   1    3.32    1.35
   6   4   2    8.04    3.04
   6   4   2   11.23    2.26
  -6   4  -2   10.93    2.64
   6   4   2   13.14    2.61
  -6   4  -2   15.94    2.42
  -6   4  -2    7.89    1.65
   6  -4   2   12.99    1.84
  -6  -4  -2   13.78    2.05
  -6  -4  -2   12.24    1.64
   6  -4   2   10.14    1.85
  -6  -4  -2    9.59    2.28
   6  -4   2   10.64    2.29
  -6   4  -3   33.89    4.10
  -6   4  -3   28.00    3.18
   6   4   3   23.62    3.44
   6   4   3   32.68    3.58
   6   4   3   20.38    4.38
  -6  -4  -3   26.23    2.11
  -6  -4  -3   36.28    3.83
   6  -4   3   28.66    2.36
  -6  -4  -3   28.48    2.74
   6  -4   3   27.24    2.97
   6   4   4  256.50   15.32
  -6   4  -4  240.80   12.11
  -6   4  -4  255.99   12.86
   6   4   4  261.36   13.16
   6   4   4  245.22   12.11
   6  -4   4  270.12   11.87
   6  -4   4  279.49   10.80
  -6  -4  -4  270.18   11.24
  -6  -4  -4  248.09   12.19
   6   4   5   49.56    9.60
   6   4   5   43.13    5.09
  -6   4  -5   55.79    5.34
  -6   4  -5   42.33    4.49
  -6  -4  -5   48.59    4.42
  -6  -4  -5   34.08    6.87
   6  -4   5   41.35    3.80
  -6  -4  -5   43.61    3.25
  -6   4  -6   -0.12    2.09
   6   4   6    0.94    2.01
  -6   4  -6    1.84    2.38
   6  -4   6   -0.05    1.55
  -6  -4  -6    5.83    2.35
  -6  -4  -6    2.47    1.45
   6   4   7    0.93    2.29
  -6   4  -7    3.39    2.49
  -6   4  -7    0.84    2.22
   6  -4   7   -0.41    1.58
  -6  -4  -7    1.62    2.17
  -6  -4  -7    0.06    1.52
  -6   4  -8   43.62    5.43
   6   4   8   43.69    5.77
  -6   4  -8   48.07    5.50
   6  -4   8   50.27    4.78
  -6  -4  -8   42.08    4.55
  -6   4  -9   55.92    6.18
   6   4   9   48.01    6.12
  -6   4  -9   46.53    5.78
   6  -4   9   53.56    4.78
  -6  -4  -9   41.39    4.62
   6   5  -8   16.08    3.63
  -6   5   8   13.46    2.79
  -6   5   8   11.14    3.61
  -6  -5   8   13.50    2.64
  -6  -5   8   14.24    3.66
   6  -5  -8   15.47    3.72
   6  -5  -8   15.37    3.16
  -6   5   7   18.42    3.04
   6   5  -7   10.21    3.01
   6   5  -7   15.66    2.80
  -6   5   7    8.24    3.50
   6  -5  -7   13.13    2.83
   6  -5  -7   10.48    3.33
  -6  -5   7   12.23    2.44
  -6  -5   7   14.33    3.69
  -6   5   6   11.84    2.37
   6   5  -6   15.73    3.37
  -6   5   6   14.74    3.77
   6   5  -6   14.44    2.67
  -6  -5   6   12.72    2.40
   6  -5  -6   11.47    2.70
  -6  -5   6   12.70    3.22
   6  -5  -6   16.17    3.55
   6   5  -5    9.93    2.29
  -6   5   5    7.22    3.01
   6   5  -5    7.00    2.53
  -6   5   5    6.28    1.93
  -6  -5   5    8.23    1.90
   6  -5  -5    7.19    2.24
  -6  -5   5    7.18    3.04
   6  -5  -5    8.30    2.93
  -6  -5   5   12.48    3.11
  -6   5   4   45.65    5.27
   6   5  -4   43.25    4.32
  -6   5   4   47.76    3.92
   6   5  -4   41.31    4.59
   6  -5  -4   47.73    4.19
  -6  -5   4   59.03    5.53
  -6  -5   4   52.47    3.89
  -6  -5   4   42.09    4.93
   6  -5  -4   50.30    5.51
   6   5  -3    2.93    1.79
  -6   5   3    3.08    2.40
   6   5  -3    8.98    2.27
  -6   5   3    5.53    1.69
   6  -5  -3    4.89    3.30
   6  -5  -3   -0.83    2.03
  -6  -5   3    1.65    2.03
  -6  -5   3    3.63    2.19
   6  -5  -3    2.78    1.78
   6   5  -2    0.45    1.63
   6   5  -2    0.98    2.31
  -6   5   2    2.51    1.48
  -6   5   2   -1.35    1.88
   6   5  -2    0.62    1.71
  -6  -5   2   -0.23    1.99
   6  -5  -2    5.06    2.24
  -6  -5   2    0.03    1.83
   6  -5  -2    2.15    2.78
   6  -5  -2   -0.05    1.61
   6   5  -1   27.20    3.30
   6   5  -1   28.73    3.29
  -6   5   1   22.28    2.73
   6   5  -1   32.21    3.77
  -6   5   1   27.87    3.52
   6   5  -1   28.89    4.96
   6  -5  -1   27.98    3.74
  -6  -5   1   26.76    3.35
   6  -5  -1   35.20    3.28
  -6  -5   1   33.49    3.73
   6  -5  -1   33.69    5.28
   6   5   0   73.45    5.18
  -6   5   0   66.58    4.32
  -6   5   0   74.15    4.60
   6   5   0   66.25    7.11
   6   5   0   74.45    5.28
  -6   5   0   74.35    5.27
   6  -5   0   67.36    4.59
   6  -5   0   61.02    4.93
   6  -5   0   68.99    5.54
  -6  -5   0   69.07    4.95
   6  -5   0   79.22    6.87
  -6  -5   0   71.68    4.76
  -6   5  -1   68.46    4.55
   6   5   1   70.74    5.16
  -6   5  -1   58.59    5.12
  -6   5  -1   65.77    4.44
   6   5   1   67.08    5.46
   6   5   1   63.25    7.19
  -6  -5  -1   61.67    4.69
   6  -5   1   69.80    4.61
   6  -5   1   66.94    6.13
   6  -5   1   69.75    4.63
  -6  -5  -1   69.80    4.33
  -6  -5  -1   69.03    5.56
  -6   5  -2   48.02    3.84
   6   5   2   49.11    4.74
  -6   5  -2   53.47    5.28
   6   5   2   54.02    6.77
  -6   5  -2   58.29    4.33
   6   5   2   53.68    4.99
  -6  -5  -2   52.80    4.87
   6  -5   2   50.47    4.00
  -6  -5  -2   47.00    3.43
  -6  -5  -2   52.32    4.07
   6  -5   2   50.17    3.79
  -6   5  -3   83.99    6.32
   6   5   3   71.26    5.65
  -6   5  -3   76.09    5.35
   6   5   3   77.68    6.38
  -6  -5  -3   77.33    4.89
   6  -5   3   78.99    4.51
   6  -5   3   77.57    5.11
  -6  -5  -3   78.92    6.17
   6   5   4  188.60   11.23
   6   5   4  211.47   10.57
  -6   5  -4  200.61   10.39
  -6   5  -4  183.37   11.03
   6  -5   4  207.91   10.04
  -6  -5  -4  204.02    9.37
  -6  -5  -4  219.52   10.85
   6   5   5   31.34    4.57
  -6   5  -5   23.19    4.04
  -6   5  -5   27.62    3.90
   6  -5   5   21.85    3.17
  -6  -5  -5   31.10    3.96
  -6  -5  -5   31.82    3.08
  -6   5  -6    2.60    2.22
  -6   5  -6    4.26    2.67
   6   5   6    2.49    2.41
  -6  -5  -6   -0.29    2.33
   6  -5   6   -0.85    1.65
  -6   5  -7    4.59    2.78
  -6   5  -7    6.51    2.90
   6   5   7    1.55    2.54
   6  -5   7    1.63    2.06
  -6  -5  -7    6.36    2.69
   6   6  -6  109.97    7.62
  -6   6   6  109.21    8.77
  -6   6   6  104.14    6.68
  -6  -6   6   96.61    7.98
   6  -6  -6   90.16    8.00
  -6  -6   6   99.64    8.05
   6  -6  -6   94.31    6.84
   6   6  -5   38.67    4.78
   6   6  -5   41.98    4.70
  -6   6   5   38.57    4.10
  -6   6   5   44.46    5.91
  -6  -6   5   32.56    4.87
   6  -6  -5   44.29    4.53
  -6  -6   5   37.02    5.23
   6  -6  -5   38.49    5.61
   6   6  -4  333.60   16.59
  -6   6   4  393.94   18.31
  -6   6   4  350.54   16.09
   6   6  -4  351.36   16.50
   6  -6  -4  367.43   16.18
  -6  -6   4  364.70   17.34
   6  -6  -4  367.56   17.68
  -6  -6   4  362.61   17.19
   6   6  -3   19.84    3.30
  -6   6   3   26.07    3.23
  -6   6   3   16.77    3.74
   6   6  -3   18.09    3.13
   6  -6  -3   15.44    2.91
   6  -6  -3   21.91    4.00
  -6  -6   3   24.13    3.89
  -6  -6   3   20.84    3.76
  -6   6   2  543.46   22.94
  -6   6   2  483.96   21.10
   6   6  -2  509.18   21.77
   6   6  -2  476.62   21.43
  -6  -6   2  505.23   21.84
  -6  -6   2  499.78   21.93
   6  -6  -2  485.78   22.15
  -6   6   1  192.23    9.32
   6   6  -1  172.64    9.78
   6  -6  -1  177.96   10.06
  -6  -6   1  186.82    9.88
  -6  -6   1  188.29    9.82
   6  -6  -1  190.46    9.39
   6   6   0  239.97   12.47
  -6   6   0  257.63   12.77
  -6   6   0  248.04   11.83
  -6  -6   0  246.09   11.98
  -6  -6   0  269.63   13.00
  -6  -6   0  253.68   12.20
   6  -6   0  265.81   12.00
   6  -6   0  263.10   12.47
  -6   6  -1   80.08    5.51
  -6   6  -1   92.24    6.70
   6   6   1   92.93    6.61
   6   6   1   91.22    6.77
  -6  -6  -1   85.07    5.91
  -6  -6  -1   97.70    7.16
   6  -6   1   88.74    5.73
   6  -6   1   93.59    5.90
   6   6   2   -1.36    1.89
  -6   6  -2    1.47    2.45
  -6   6  -2    5.39    1.94
  -6   6  -2    8.41    2.41
   6   6   2    4.04    2.45
   6  -6   2    1.57    1.85
   6  -6   2    2.90    2.15
  -6  -6  -2    2.14    1.97
  -6  -6  -2    2.75    2.74
  -6   6  -3   48.25    4.85
   6   6   3   60.45    6.38
  -6   6  -3   43.83    5.42
   6   6   3   53.45    5.34
   6  -6   3   49.68    4.70
  -6  -6  -3   47.43    4.14
  -6  -6  -3   39.50    4.90
  -6   6  -4   17.05    3.94
  -6   6  -4   25.92    3.79
   6   6   4   29.70    4.77
  -6  -6  -4   22.29    4.03
  -6  -6  -4   35.31    5.34
   6  -6   4   24.99    3.41
  -6   6  -5   30.41    4.49
   6   6   5   36.59    5.32
  -6   6  -5   37.11    5.42
  -6  -6  -5   49.24    5.46
   6  -6   5   40.59    4.45
   7   0 -11    0.23    1.51
  -7   0  11   -1.20    1.78
   7   0 -10  734.61   29.50
  -7   0  10  737.81   30.25
   7   0  -9    0.95    1.37
  -7   0   9   -0.66    1.52
   7   0  -8  161.28    7.76
  -7   0   8  168.02    7.70
   7   0  -8  174.29    8.12
  -7   0   8  159.19    8.25
   7   0  -8  171.10    8.68
  -7   0   7    0.80    1.33
  -7   0   7    1.11    1.07
  -7   0   7    2.26    1.20
   7   0  -7    1.08    1.28
   7   0  -7    2.18    1.27
   7   0  -7    2.03    1.11
   7   0  -7    2.07    1.06
   7   0  -6  951.53   36.98
  -7   0   6  941.17   36.38
   7   0  -6  859.94   35.87
   7   0  -6  900.56   35.98
  -7   0   6  961.28   36.05
   7   0  -6  968.47   36.18
  -7   0   5   -0.71    0.92
  -7   0   5    0.67    0.82
   7   0  -5    0.15    0.97
   7   0  -5   -1.73    0.64
  -7   0   5   -1.16    1.12
   7   0  -5   -1.44    0.77
   7   0  -5    1.22    0.84
  -7   0   4 1569.59   58.88
  -7   0   4 1608.59   58.74
  -7   0   4 1303.30   59.58
   7   0  -4 1614.40   58.69
   7   0  -4 1479.08   58.59
   7   0  -4 1615.52   59.54
   7   0  -4 1608.59   58.69
  -7   0   3   -0.96    0.80
  -7   0   3   -0.16    1.11
   7   0  -3   -0.85    0.67
   7   0  -3   -0.18    0.70
   7   0  -3    1.25    0.70
  -7   0   3    0.68    0.75
   7   0  -3    0.89    0.99
  -7   0   3   -0.67    0.75
  -7   0   2 5816.62  232.04
   7   0  -2 6423.31  233.53
  -7   0   2 6044.07  231.25
  -7   0   2 5954.23  231.65
   7   0  -2 6296.35  232.00
  -7   0   2 6243.28  232.27
   7   0  -2 6286.99  232.17
  -7   0   1   -0.01    0.47
   7   0  -1   -0.30    0.38
  -7   0   1   -0.22    0.48
  -7   0   1   -0.24    0.66
   7   0  -1    0.00    0.45
  -7   0   1    0.64    0.54
   7   0  -1    0.17    0.65
  -7   0   0 2084.38   80.90
   7   0   0 2214.79   81.53
  -7   0   0 2111.07   80.89
   7   0   0 2148.28   80.94
  -7   0   0 2151.18   80.98
  -7   0   0 2223.88   81.51
   7   0   0 2074.09   80.85
  -7   0  -1    0.20    0.65
  -7   0  -1    0.77    0.74
  -7   0  -1    0.01    0.65
  -7   0  -1    0.16    0.48
   7   0   1   -0.36    0.41
   7   0   1   -0.35    0.56
   7   0   1   -0.09    0.76
   7   0   1   -1.19    0.52
  -7   0  -2 3847.34  147.47
  -7   0  -2 4525.58  148.15
   7   0   2 3754.72  147.32
   7   0   2 3890.58  148.27
   7   0   2 3711.05  147.30
   7   0   2 4024.57  147.61
  -7   0  -2 3838.41  147.53
  -7   0  -2 3708.45  147.31
   7   0   3   -0.43    0.68
  -7   0  -3    1.47    1.08
   7   0   3   -0.16    1.06
   7   0   3   -0.27    0.77
  -7   0  -3   -0.21    0.78
  -7   0  -3    1.36    0.93
  -7   0  -3    0.72    0.98
  -7   0  -4 1648.81   61.22
   7   0   4 1599.65   61.39
   7   0   4 1620.94   61.02
  -7   0  -4 1644.18   61.32
  -7   0  -4 1589.76   60.82
   7   0   4 1505.92   62.14
   7   0   5    0.35    0.87
  -7   0  -5    0.26    1.10
   7   0   5   -0.67    1.06
  -7   0  -5    1.28    1.25
  -7   0  -5   -0.68    0.77
  -7   0  -5    1.28    1.09
   7   0   5   -0.58    0.98
  -7   0  -6  990.13   38.80
   7   0   6  999.84   38.47
   7   0   6  987.65   38.97
  -7   0  -6 1017.00   38.09
  -7   0  -6 1013.15   38.77
   7   0   6  923.15   39.79
   7   0   7    1.86    1.57
  -7   0  -7    0.30    1.67
  -7   0  -7    4.51    1.58
   7   0   7    1.30    1.62
  -7   0  -7    4.78    1.23
   7   0   7    2.98    1.30
   7   0   8   79.00    4.75
   7   0   8   78.29    5.41
  -7   0  -8   81.60    5.18
  -7   0  -8   79.93    6.02
  -7   0  -8   74.51    5.30
  -7   0  -9    2.17    2.03
   7   0   9   -1.37    1.56
   7   0   9    0.76    1.40
   7   0  10  772.48   32.21
  -7   0 -10  828.25   33.06
  -7   0 -11    0.68    2.05
   7   0  11   -0.71    1.44
  -7   1  11   75.14    5.61
   7   1 -11   72.31    4.81
   7  -1 -11   72.17    4.91
  -7  -1  11   55.81    5.23
  -7   1  10  101.04    6.34
   7   1 -10   97.55    6.33
   7   1 -10  105.43    5.73
  -7  -1  10   95.69    6.23
   7  -1 -10   91.50    5.63
   7   1  -9  295.22   13.00
  -7   1   9  312.62   13.95
  -7   1   9  302.73   13.74
   7   1  -9  317.94   13.92
  -7  -1   9  307.62   13.67
   7  -1  -9  288.23   13.10
  -7  -1   9  306.37   13.53
   7  -1  -9  295.26   14.88
   7   1  -8   20.14    2.80
   7   1  -8   14.00    2.00
  -7   1   8   13.62    2.33
  -7   1   8   18.55    2.73
   7  -1  -8   12.36    2.26
   7  -1  -8   14.03    2.94
  -7  -1   8   14.81    2.28
   7  -1  -8   12.14    2.01
  -7  -1   8   13.72    2.31
   7   1  -7   58.17    3.59
  -7   1   7   59.43    4.09
   7   1  -7   59.13    4.16
   7   1  -7   59.02    3.58
  -7   1   7   64.01    4.36
   7  -1  -7   54.63    4.02
   7  -1  -7   58.79    3.75
  -7  -1   7   55.12    3.93
  -7  -1   7   61.57    4.12
   7  -1  -7   56.77    5.04
  -7   1   6  510.89   20.51
   7   1  -6  488.81   19.71
   7   1  -6  516.42   20.36
   7   1  -6  526.05   20.02
  -7   1   6  495.12   20.18
  -7   1   6  507.98   19.23
   7  -1  -6  485.83   21.56
  -7  -1   6  504.63   20.31
  -7  -1   6  511.73   20.11
   7  -1  -6  509.29   19.92
  -7  -1   6  413.39   20.41
   7  -1  -6  452.39   20.14
   7  -1  -6  527.89   19.42
   7   1  -5   20.87    1.90
   7   1  -5   19.96    1.14
  -7   1   5   22.84    2.28
   7   1  -5   17.92    1.73
  -7   1   5   17.85    2.25
  -7   1   5   20.20    1.36
   7   1  -5   22.07    2.34
  -7  -1   5   15.91    2.12
   7  -1  -5   19.17    2.17
  -7  -1   5   20.46    2.24
  -7  -1   5   17.17    1.94
   7  -1  -5   21.24    3.04
   7  -1  -5   17.08    1.90
   7  -1  -5   19.93    1.37
  -7   1   4  223.71    9.51
  -7   1   4  197.39    8.18
  -7   1   4  216.11    8.46
  -7   1   4  208.23    9.08
   7   1  -4  210.67    8.78
   7   1  -4  220.41    9.24
   7   1  -4  221.48    9.17
  -7   1   4  215.16    8.22
   7   1  -4  220.48    8.25
  -7  -1   4  209.91    9.22
   7  -1  -4  199.96    9.16
  -7  -1   4  188.61    9.23
  -7  -1   4  217.49    8.92
   7  -1  -4  215.20    8.89
   7  -1  -4  207.04   10.24
   7   1  -3  112.52    5.26
   7   1  -3  104.02    4.84
   7   1  -3  110.42    5.20
  -7   1   3   95.40    4.24
   7   1  -3  113.24    4.41
  -7   1   3   90.95    6.09
  -7   1   3  116.97    4.60
  -7   1   3  107.00    4.18
  -7   1   3  111.00    5.08
  -7  -1   3  111.85    4.84
   7  -1  -3   99.53    5.12
   7  -1  -3  104.95    6.08
  -7  -1   3  114.30    5.30
   7  -1  -3  104.87    4.82
  -7  -1   3  108.16    5.20
  -7  -1   3  106.86    5.24
  -7   1   2 2570.66   96.72
  -7   1   2 2511.46   96.06
   7   1  -2 2643.73   96.80
  -7   1   2 2218.93   97.66
   7   1  -2 2489.10   96.55
   7   1  -2 2671.75   96.62
   7   1  -2 2747.35   97.24
  -7   1   2 2611.71   96.41
  -7  -1   2 2727.77   97.03
  -7  -1   2 2583.78   96.79
   7  -1  -2 2378.92   96.73
  -7  -1   2 2520.98   96.34
  -7  -1   2 2643.03   96.84
   7  -1  -2 2534.96   97.65
   7  -1  -2 2474.55   96.38
  -7   1   1   16.38    1.48
  -7   1   1   17.74    1.59
   7   1  -1   17.38    2.02
   7   1  -1   18.59    1.45
  -7   1   1   15.28    2.16
  -7   1   1   16.92    1.19
   7   1  -1   17.55    1.52
   7  -1  -1   17.51    2.12
   7  -1  -1   17.92    1.21
   7  -1  -1   14.65    1.51
  -7  -1   1   20.78    1.94
  -7  -1   1   19.09    1.69
  -7  -1   1   16.31    1.66
  -7  -1   1   19.09    1.09
   7   1   0  124.73    6.41
   7   1   0  133.74    5.67
   7   1   0  132.32    5.68
   7   1   0  122.48    4.96
  -7   1   0  126.36    5.61
  -7   1   0  130.11    5.67
  -7   1   0  117.30    6.20
  -7   1   0  128.10    5.39
   7  -1   0  138.25    6.07
  -7  -1   0  128.52    4.98
  -7  -1   0  145.24    6.32
   7  -1   0  122.85    5.05
  -7  -1   0  130.19    5.53
   7  -1   0  123.44    5.49
  -7  -1   0  127.83    5.63
   7   1   1   50.50    2.14
   7   1   1   51.40    2.99
   7   1   1   48.43    2.98
   7   1   1   49.20    3.76
   7   1   1   50.48    2.13
  -7   1  -1   50.86    2.77
  -7   1  -1   48.77    3.19
  -7   1  -1   47.86    3.05
  -7   1  -1   48.36    2.77
   7  -1   1   49.82    2.76
  -7  -1  -1   50.95    2.73
  -7  -1  -1   60.81    3.75
  -7  -1  -1   49.90    2.57
   7  -1   1   50.61    2.98
   7  -1   1   50.05    2.60
   7   1   2 1469.39   56.22
  -7   1  -2 1475.12   57.03
  -7   1  -2 1488.69   56.68
   7   1   2 1363.76   57.99
  -7   1  -2 1509.87   56.96
   7   1   2 1467.39   57.06
  -7   1  -2 1423.45   56.72
   7   1   2 1466.28   56.80
  -7  -1  -2 1455.07   56.58
   7  -1   2 1444.77   56.66
   7  -1   2 1550.75   56.88
  -7  -1  -2 1690.83   58.05
  -7  -1  -2 1492.90   56.43
   7  -1   2 1541.12   56.52
   7   1   3  833.50   33.02
   7   1   3  762.93   33.98
   7   1   3  840.83   32.60
  -7   1  -3  821.87   31.74
   7   1   3  842.15   32.12
  -7   1  -3  884.26   31.84
  -7   1  -3  806.21   32.90
  -7   1  -3  909.58   32.64
  -7   1  -3  848.74   32.71
  -7  -1  -3  847.28   32.39
   7  -1   3  849.02   32.75
   7  -1   3  810.39   32.48
   7  -1   3  899.16   32.38
  -7  -1  -3  810.05   32.58
  -7  -1  -3  835.97   32.23
   7   1   4    8.34    1.10
   7   1   4    4.87    1.89
  -7   1  -4    5.95    1.47
  -7   1  -4    5.53    0.68
   7   1   4    7.60    1.75
  -7   1  -4    6.77    1.59
  -7  -1  -4    7.07    1.31
   7  -1   4    4.10    1.13
  -7  -1  -4    6.24    1.12
   7  -1   4    8.84    1.28
   7  -1   4    6.64    1.41
  -7  -1  -4    5.16    1.28
  -7   1  -5   29.41    2.79
   7   1   5   25.19    3.61
   7   1   5   21.84    2.71
  -7   1  -5   29.59    2.12
   7   1   5   28.18    2.14
  -7   1  -5   29.23    1.69
  -7   1  -5   29.70    3.14
  -7  -1  -5   25.91    2.25
   7  -1   5   29.93    2.35
   7  -1   5   25.10    2.59
  -7  -1  -5   30.08    2.55
  -7  -1  -5   29.65    2.56
   7  -1   5   29.70    2.43
  -7   1  -6    2.34    1.64
   7   1   6    0.48    1.49
   7   1   6    0.53    0.94
  -7   1  -6    0.14    0.94
  -7   1  -6    2.08    1.69
   7   1   6    0.47    1.73
  -7  -1  -6    1.84    1.26
   7  -1   6    0.96    1.27
  -7  -1  -6    2.26    1.41
   7  -1   6    2.97    1.27
   7  -1   6   -0.19    1.10
  -7  -1  -6    1.59    1.17
  -7   1  -7   52.65    4.35
   7   1   7   48.30    5.22
   7   1   7   52.31    4.57
   7   1   7   51.05    3.44
  -7   1  -7   50.46    4.27
  -7  -1  -7   62.82    3.79
   7  -1   7   49.80    3.72
  -7  -1  -7   53.60    3.90
   7  -1   7   46.81    3.70
  -7  -1  -7   56.67    3.69
   7   1   8  238.39   11.94
   7   1   8  250.37   15.53
  -7   1  -8  262.22   11.83
  -7   1  -8  243.99   11.64
   7   1   8  237.73   10.66
   7  -1   8  227.07   11.02
  -7  -1  -8  248.55   11.18
  -7  -1  -8  236.93   10.63
   7  -1   8  225.57   10.89
   7   1   9   48.24    5.18
  -7   1  -9   41.34    4.50
   7   1   9   40.08    3.48
  -7   1  -9   54.96    5.13
   7  -1   9   42.66    3.85
  -7  -1  -9   50.79    3.69
  -7  -1  -9   44.22    4.33
  -7   1 -10    6.84    2.53
   7   1  10    5.40    2.44
   7   1  10    3.90    1.62
   7  -1  10    9.95    2.26
  -7  -1 -10    5.00    2.21
   7   2 -11   40.74    3.85
  -7   2  11   40.22    4.51
   7   2 -11   30.98    4.35
  -7  -2  11   33.96    4.04
   7  -2 -11   29.17    3.46
   7   2 -10  200.84   10.36
   7   2 -10  192.25    9.07
  -7   2  10  197.33    9.95
  -7   2  10  182.11   10.33
  -7  -2  10  186.49   10.05
  -7  -2  10  180.89    9.59
   7  -2 -10  180.10    9.29
  -7   2   9  164.21    9.06
   7   2  -9  153.75    7.61
   7   2  -9  175.83    9.06
  -7   2   9  147.87    8.19
  -7  -2   9  153.76    8.16
   7  -2  -9  150.35    7.92
   7  -2  -9  146.00    8.60
  -7  -2   9  164.37    8.69
   7  -2  -9  157.19   10.23
   7   2  -8    2.98    1.92
  -7   2   8    2.40    1.98
   7   2  -8    3.72    1.40
  -7   2   8    1.27    1.60
   7  -2  -8    1.48    1.77
  -7  -2   8    1.87    1.57
  -7  -2   8   -0.18    1.69
   7  -2  -8    1.06    1.53
   7  -2  -8    2.14    2.39
   7   2  -7  146.82    6.84
  -7   2   7  144.47    8.08
   7   2  -7  149.34    7.88
   7  -2  -7  138.51    7.08
  -7  -2   7  138.09    7.22
   7  -2  -7  137.66    7.80
   7  -2  -7  142.93    9.37
  -7  -2   7  151.74    7.90
  -7   2   6  384.25   16.29
   7   2  -6  353.07   14.96
   7   2  -6  360.83   15.22
   7   2  -6  389.63   15.98
  -7   2   6  373.07   15.55
  -7  -2   6  367.27   15.95
  -7  -2   6  368.95   15.25
   7  -2  -6  338.85   15.81
   7  -2  -6  363.79   17.62
   7  -2  -6  359.27   15.19
  -7   2   5  446.30   17.60
   7   2  -5  448.89   18.65
  -7   2   5  451.40   18.61
   7   2  -5  466.98   18.27
   7   2  -5  473.45   19.03
  -7   2   5  483.19   19.40
  -7  -2   5  421.82   18.36
  -7  -2   5  467.71   19.12
   7  -2  -5  446.05   18.35
   7  -2  -5  459.55   20.74
   7  -2  -5  434.50   18.99
  -7  -2   5  469.45   18.35
  -7   2   4  353.38   14.39
   7   2  -4  350.06   14.68
  -7   2   4  362.96   15.07
  -7   2   4  347.73   13.62
   7   2  -4  367.51   14.70
   7   2  -4  353.96   14.09
  -7  -2   4  345.06   14.75
  -7  -2   4  351.71   14.00
   7  -2  -4  361.06   14.13
  -7  -2   4  308.11   13.33
  -7  -2   4  339.66   14.14
   7  -2  -4  352.57   16.28
   7  -2  -4  311.73   14.61
  -7   2   3  121.88    5.81
   7   2  -3  112.37    5.19
  -7   2   3  118.02    5.35
   7   2  -3  116.66    6.30
   7   2  -3  125.20    6.12
   7   2  -3  122.66    5.67
  -7   2   3  138.56    6.61
  -7  -2   3  121.84    5.75
   7  -2  -3  122.97    6.18
  -7  -2   3  115.25    6.04
  -7  -2   3  126.08    5.41
   7  -2  -3  129.23    5.60
  -7  -2   3  123.45    6.18
   7  -2  -3  120.13    7.34
  -7   2   2 1073.83   43.99
   7   2  -2 1142.34   44.76
  -7   2   2 1158.22   44.87
   7   2  -2 1140.41   44.56
   7   2  -2 1204.88   45.11
  -7   2   2 1168.97   44.65
   7   2  -2 1176.08   45.86
  -7  -2   2 1285.24   45.27
  -7  -2   2 1169.33   45.08
   7  -2  -2 1137.62   43.90
   7  -2  -2 1196.26   44.51
  -7  -2   2 1236.51   44.30
  -7  -2   2 1106.37   45.03
   7  -2  -2 1151.13   46.35
   7  -2  -2 1143.07   45.12
   7   2  -1  310.36   12.52
  -7   2   1  289.31   11.91
  -7   2   1  294.40   12.42
   7   2  -1  297.59   12.42
   7   2  -1  293.94   13.61
  -7   2   1  276.03   13.79
  -7   2   1  298.23   12.47
  -7  -2   1  297.63   12.56
  -7  -2   1  311.77   12.58
  -7  -2   1  313.82   11.66
   7  -2  -1  302.08   13.56
  -7  -2   1  345.41   13.26
   7  -2  -1  287.27   12.52
   7  -2  -1  317.74   11.97
  -7   2   0 2774.43  102.14
   7   2   0 2673.37  102.10
   7   2   0 2723.26  102.02
  -7   2   0 2529.63  103.03
   7   2   0 2650.02  103.48
  -7   2   0 2665.54  101.61
  -7   2   0 2708.01  101.91
   7  -2   0 2767.68  102.71
   7  -2   0 2644.15  101.83
   7  -2   0 2729.03  101.20
  -7  -2   0 2638.07  101.78
  -7  -2   0 2756.36  101.96
   7   2   1  110.13    5.68
  -7   2  -1  104.12    6.06
  -7   2  -1  117.30    5.32
   7   2   1  116.20    5.54
  -7   2  -1  108.85    5.27
   7   2   1  103.56    6.75
  -7   2  -1  115.08    5.76
   7  -2   1  111.52    5.10
   7  -2   1  110.01    5.28
  -7  -2  -1  108.25    5.00
   7  -2   1  119.85    5.66
  -7  -2  -1  116.54    5.27
  -7   2  -2  584.64   23.22
  -7   2  -2  583.37   23.12
   7   2   2  546.11   25.03
   7   2   2  588.82   22.23
   7   2   2  585.06   23.72
  -7   2  -2  582.45   23.64
   7   2   2  587.78   23.35
  -7   2  -2  542.03   23.62
  -7  -2  -2  650.48   22.35
  -7  -2  -2  576.19   22.61
   7  -2   2  617.15   22.77
   7  -2   2  619.83   23.08
   7  -2   2  555.79   23.06
  -7  -2  -2  571.13   22.92
   7   2   3    1.28    1.61
   7   2   3   -0.14    1.03
   7   2   3   -0.04    1.02
   7   2   3    0.45    0.44
  -7   2  -3   -0.15    0.95
  -7   2  -3    2.70    1.32
  -7   2  -3    1.22    1.24
   7  -2   3   -0.05    0.85
   7  -2   3    1.67    0.77
  -7  -2  -3    0.82    0.60
  -7  -2  -3   -0.21    1.08
  -7  -2  -3   -0.09    0.92
   7  -2   3    2.34    0.72
  -7   2  -4  128.18    6.94
  -7   2  -4  124.12    6.48
   7   2   4  123.88    6.43
  -7   2  -4  126.12    6.17
   7   2   4  114.77    8.10
   7   2   4  124.19    5.48
   7  -2   4  136.85    5.90
  -7  -2  -4  131.22    5.91
   7  -2   4  127.04    6.15
  -7  -2  -4  123.70    6.44
   7  -2   4  137.37    5.74
  -7  -2  -4  133.26    5.55
   7   2   5  114.03    6.69
  -7   2  -5  115.39    6.60
  -7   2  -5  105.95    6.07
   7   2   5  108.58    7.89
   7   2   5  115.69    5.13
  -7  -2  -5  108.06    5.94
   7  -2   5  109.56    5.73
  -7  -2  -5  112.81    5.09
   7  -2   5  120.19    5.31
   7  -2   5  103.72    5.41
  -7  -2  -5  112.16    5.43
   7   2   6  151.29    8.46
   7   2   6  152.25    6.83
  -7   2  -6  156.92    8.39
  -7   2  -6  144.36    7.93
   7   2   6  143.31    9.79
  -7  -2  -6  148.58    7.57
   7  -2   6  155.08    7.49
   7  -2   6  153.93    7.02
  -7  -2  -6  156.07    7.13
  -7   2  -7  115.64    6.88
   7   2   7  107.12    8.53
  -7   2  -7  122.55    7.33
   7   2   7  120.61    5.78
   7   2   7  111.15    7.39
   7  -2   7  116.74    5.95
  -7  -2  -7  122.54    6.12
  -7  -2  -7  113.31    6.32
   7  -2   7  114.22    6.25
   7   2   8   53.69    6.20
  -7   2  -8   64.34    5.04
   7   2   8   59.01    3.77
  -7   2  -8   51.51    5.18
   7   2   8   49.24    5.34
   7  -2   8   57.92    4.33
  -7  -2  -8   62.26    6.57
  -7  -2  -8   65.43    4.34
  -7  -2  -8   53.02    4.23
   7   2   9   16.42    3.47
  -7   2  -9   12.10    3.01
  -7   2  -9   22.25    3.67
   7  -2   9   17.25    2.78
  -7  -2  -9   16.13    2.60
  -7  -2  -9   17.07    2.78
  -7   2 -10    2.05    2.34
   7   2  10    1.14    2.36
  -7   2 -10    3.45    2.70
   7  -2  10    2.30    1.84
  -7  -2 -10    1.68    1.77
  -7  -2 -10    1.90    1.95
  -7   3  10   57.25    4.81
   7   3 -10   55.34    5.79
  -7   3  10   49.01    5.70
   7   3 -10   41.72    4.02
   7  -3 -10   40.69    4.29
  -7  -3  10   52.14    5.47
  -7  -3  10   50.29    4.51
   7  -3 -10   53.45    5.60
   7   3  -9  123.77    6.70
  -7   3   9  136.53    7.55
   7   3  -9  117.03    7.95
  -7   3   9  135.87    8.60
   7  -3  -9  119.90    6.97
  -7  -3   9  135.52    8.14
   7  -3  -9  110.92    7.83
  -7  -3   9  120.12    7.03
  -7   3   8   77.96    5.19
  -7   3   8   72.91    6.00
   7   3  -8   73.16    5.78
   7   3  -8   72.83    4.62
  -7  -3   8   64.20    4.68
   7  -3  -8   71.31    5.83
   7  -3  -8   64.31    4.79
  -7  -3   8   71.03    5.73
  -7   3   7  543.96   22.60
   7   3  -7  530.90   21.98
  -7   3   7  499.30   21.29
   7   3  -7  508.36   20.78
   7  -3  -7  504.95   20.97
  -7  -3   7  515.16   22.04
  -7  -3   7  496.91   20.92
   7  -3  -7  464.25   21.86
   7  -3  -7  507.07   24.35
  -7   3   6  135.75    8.08
   7   3  -6  133.19    6.60
  -7   3   6  133.95    7.03
   7   3  -6  146.09    7.72
  -7  -3   6  125.79    7.60
  -7  -3   6  131.06    6.68
   7  -3  -6  118.52    7.57
   7  -3  -6  133.41    9.45
   7  -3  -6  126.73    6.76
  -7   3   5  142.05    8.07
   7   3  -5  140.28    7.55
  -7   3   5  147.88    7.22
   7   3  -5  146.57    6.95
   7   3  -5  137.19    7.61
  -7  -3   5  141.88    7.84
   7  -3  -5  124.78    7.64
  -7  -3   5  148.64    6.83
   7  -3  -5  141.35    9.54
   7  -3  -5  145.62    7.07
  -7   3   4   52.79    3.10
   7   3  -4   51.01    4.00
   7   3  -4   49.19    4.19
  -7   3   4   50.21    4.37
  -7   3   4   48.54    3.49
   7   3  -4   50.50    3.45
   7  -3  -4   51.47    4.20
   7  -3  -4   52.05    3.45
  -7  -3   4   53.01    4.15
  -7  -3   4   54.42    3.25
  -7  -3   4   49.32    3.20
  -7  -3   4   50.41    4.16
   7  -3  -4   55.94    5.60
   7   3  -3   95.55    4.93
  -7   3   3  111.01    5.33
  -7   3   3  119.53    6.49
   7   3  -3  107.57    5.85
   7   3  -3  113.47    5.59
   7   3  -3  103.96    6.58
  -7   3   3   99.72    5.41
   7  -3  -3  108.87    5.37
   7  -3  -3  111.65    6.16
  -7  -3   3  105.20    6.05
  -7  -3   3  118.27    5.10
  -7  -3   3  106.82    5.89
   7  -3  -3  108.05    7.59
   7   3  -2  198.96    9.03
  -7   3   2  203.57    8.75
  -7   3   2  186.87    8.62
   7   3  -2  185.39    8.72
  -7   3   2  182.72    7.79
  -7   3   2  207.75    9.54
   7   3  -2  180.78   10.05
   7   3  -2  186.46    8.51
   7  -3  -2  190.77    9.14
  -7  -3   2  199.47    9.08
  -7  -3   2  208.23    8.07
   7  -3  -2  210.40    8.47
   7  -3  -2  192.11   10.59
  -7  -3   2  190.93    9.01
  -7   3   1    4.71    0.96
   7   3  -1    2.37    1.19
   7   3  -1    5.13    1.45
   7   3  -1    4.66    1.89
   7   3  -1    4.37    1.28
  -7   3   1    5.58    1.60
  -7   3   1    5.12    1.23
  -7  -3   1    3.72    1.41
   7  -3  -1    3.95    1.44
   7  -3  -1    5.08    1.12
   7  -3  -1    3.89    1.90
  -7  -3   1    5.22    1.41
  -7  -3   1    5.90    0.79
  -7   3   0   16.62    2.00
  -7   3   0   18.71    2.33
  -7   3   0   17.70    1.84
   7   3   0   17.78    3.30
   7   3   0   22.79    2.46
   7   3   0   17.15    2.24
  -7  -3   0   12.99    1.76
   7  -3   0   18.19    1.59
  -7  -3   0   20.39    1.15
   7  -3   0   22.01    3.00
   7  -3   0   17.19    2.01
  -7  -3   0   20.82    2.31
   7   3   1  141.56    7.12
  -7   3  -1  140.91    6.80
  -7   3  -1  146.90    6.88
   7   3   1  143.24    7.46
   7   3   1  135.58    8.87
  -7   3  -1  145.73    7.48
  -7  -3  -1  147.14    6.64
   7  -3   1  157.50    7.02
  -7  -3  -1  154.32    5.78
   7  -3   1  145.48    6.75
  -7  -3  -1  145.72    6.92
   7  -3   1  159.92    6.09
  -7  -3  -1  142.31    5.80
   7  -3   1  144.54    7.54
  -7   3  -2  367.16   15.30
   7   3   2  363.80   15.49
  -7   3  -2  359.68   15.15
   7   3   2  370.44   16.00
   7   3   2  348.82   17.74
  -7   3  -2  390.54   16.01
  -7   3  -2  332.29   16.04
   7   3   2  379.91   14.32
   7  -3   2  382.51   15.35
   7  -3   2  372.80   14.76
  -7  -3  -2  367.01   14.98
  -7  -3  -2  363.05   14.59
   7  -3   2  355.95   15.15
  -7   3  -3   72.19    4.17
  -7   3  -3   69.32    4.54
   7   3   3   72.22    6.53
   7   3   3   64.78    4.96
  -7   3  -3   68.86    4.89
   7   3   3   73.16    4.63
  -7  -3  -3   72.37    4.72
  -7  -3  -3   71.63    4.03
   7  -3   3   72.65    3.66
   7  -3   3   76.16    3.90
  -7  -3  -3   71.90    3.47
  -7   3  -4   28.85    3.62
  -7   3  -4   41.00    3.52
   7   3   4   42.85    3.90
   7   3   4   40.19    5.64
   7   3   4   37.73    4.09
   7  -3   4   35.95    3.03
  -7  -3  -4   45.75    3.01
  -7  -3  -4   38.90    2.25
  -7  -3  -4   38.96    3.74
   7  -3   4   43.10    2.51
  -7   3  -5   14.13    2.57
   7   3   5   15.73    2.91
   7   3   5   11.48    3.55
  -7   3  -5   15.08    3.19
  -7  -3  -5   18.98    2.16
   7  -3   5   13.56    2.09
   7  -3   5   17.97    1.79
  -7  -3  -5   22.76    3.08
  -7   3  -6   15.58    3.07
   7   3   6   10.79    3.62
   7   3   6   10.01    2.75
  -7   3  -6   13.83    2.97
   7  -3   6   10.98    2.13
  -7  -3  -6   10.97    1.93
  -7  -3  -6   11.84    2.45
   7  -3   6   14.10    1.69
   7   3   7  232.72   12.37
  -7   3  -7  234.99   11.65
  -7   3  -7  232.65   12.00
  -7  -3  -7  243.40   11.18
  -7  -3  -7  212.15   15.66
  -7  -3  -7  239.66   10.42
   7  -3   7  226.65   10.94
   7   3   8   10.49    3.02
  -7   3  -8    6.32    2.76
  -7   3  -8   10.39    2.90
   7  -3   8   12.11    2.47
  -7  -3  -8    9.57    2.17
  -7  -3  -8    8.20    2.30
  -7   3  -9    3.17    2.52
  -7   3  -9    1.28    2.44
   7   3   9    5.91    2.83
   7  -3   9    6.96    2.29
  -7  -3  -9    1.94    1.96
  -7  -3  -9    6.25    2.08
   7   4  -9   51.80    5.72
   7   4  -9   56.48    4.53
  -7   4   9   60.37    5.08
  -7   4   9   59.91    6.63
   7  -4  -9   48.89    4.69
   7  -4  -9   50.80    5.74
  -7  -4   9   51.61    4.50
  -7  -4   9   45.71    5.55
   7   4  -8    2.69    1.69
  -7   4   8    3.61    1.94
  -7   4   8    1.40    2.48
   7   4  -8    2.39    2.45
  -7  -4   8    0.14    2.17
   7  -4  -8    2.27    2.29
   7  -4  -8    1.03    1.90
  -7  -4   8    2.17    1.70
   7   4  -7    9.94    2.11
   7   4  -7    8.29    2.87
  -7   4   7   10.66    2.32
  -7   4   7   14.59    3.60
   7  -4  -7    8.99    2.32
   7  -4  -7    9.56    2.89
  -7  -4   7    8.95    2.11
  -7  -4   7    9.25    2.87
   7   4  -6  166.67    8.53
   7   4  -6  183.68    9.61
  -7   4   6  174.19    8.81
  -7   4   6  178.07   10.14
   7  -4  -6  172.40    8.62
   7  -4  -6  155.50    9.53
  -7  -4   6  172.86    8.34
  -7  -4   6  171.31    9.56
  -7   4   5   19.37    2.60
   7   4  -5   22.77    3.35
   7   4  -5   22.02    2.79
  -7   4   5   25.00    4.00
  -7  -4   5   16.49    2.27
   7  -4  -5   18.81    3.45
   7  -4  -5   18.41    4.20
  -7  -4   5   24.97    3.70
  -7  -4   5   22.09    3.37
   7  -4  -5   22.69    2.90
   7   4  -4  142.50    7.80
  -7   4   4  149.99    8.51
  -7   4   4  136.51    7.15
   7   4  -4  135.01    7.28
   7  -4  -4  140.17   10.10
  -7  -4   4  144.64    6.74
   7  -4  -4  141.89    7.20
   7  -4  -4  135.37    8.05
  -7  -4   4  139.29    7.80
  -7  -4   4  145.70    8.17
  -7   4   3  241.59   11.31
   7   4  -3  246.35   13.19
  -7   4   3  268.61   12.58
   7   4  -3  250.00   11.83
   7   4  -3  249.53   11.50
  -7   4   3  247.19   11.18
  -7  -4   3  242.83   11.93
   7  -4  -3  267.43   14.46
  -7  -4   3  267.21   10.75
   7  -4  -3  247.22   12.15
  -7  -4   3  251.58   11.96
   7  -4  -3  271.11   11.27
  -7   4   2 1363.29   50.13
   7   4  -2 1222.79   49.25
  -7   4   2 1234.14   48.93
   7   4  -2 1145.37   48.70
   7   4  -2 1211.40   49.08
  -7   4   2 1210.92   48.97
   7   4  -2 1219.30   51.41
  -7  -4   2 1308.72   49.54
  -7  -4   2 1337.27   48.16
   7  -4  -2 1237.60   49.58
   7  -4  -2 1289.79   51.90
  -7  -4   2 1258.55   49.37
   7  -4  -2 1319.70   48.65
   7   4  -1   79.71    5.05
   7   4  -1   74.41    6.64
  -7   4   1   82.46    5.07
   7   4  -1   79.80    4.97
  -7   4   1   80.11    4.13
  -7   4   1   76.72    4.61
   7  -4  -1   83.25    6.69
  -7  -4   1   79.49    4.10
  -7  -4   1   84.41    5.21
  -7  -4   1   75.94    4.82
   7  -4  -1   75.02    5.17
   7  -4  -1   85.53    4.51
  -7   4   0   95.66    4.96
   7   4   0   91.16    5.52
   7   4   0   87.19    7.42
   7   4   0   88.48    5.68
  -7   4   0   91.87    5.78
  -7   4   0   93.07    5.21
  -7  -4   0   93.60    5.47
   7  -4   0  103.14    4.89
   7  -4   0   98.55    5.54
   7  -4   0   99.96    6.90
  -7  -4   0   90.28    5.25
  -7   4  -1   21.21    2.58
   7   4   1   28.50    4.73
  -7   4  -1   21.86    3.28
   7   4   1   18.21    2.63
  -7   4  -1   24.40    2.63
   7   4   1   26.71    3.37
  -7  -4  -1   22.80    2.66
  -7  -4  -1   21.67    2.33
   7  -4   1   21.40    2.52
   7  -4   1   20.74    2.55
   7  -4   1   24.57    3.51
   7   4   2   35.31    3.73
   7   4   2   30.30    3.83
  -7   4  -2   36.50    4.09
  -7   4  -2   33.98    3.17
   7   4   2   26.77    4.85
  -7   4  -2   30.46    3.20
   7  -4   2   30.88    2.73
   7  -4   2   32.14    3.42
   7  -4   2   31.91    3.07
  -7  -4  -2   34.41    2.56
  -7  -4  -2   28.53    3.43
  -7  -4  -2   36.54    3.24
   7   4   3   18.54    2.77
  -7   4  -3   22.80    2.65
   7   4   3   16.96    4.05
  -7   4  -3   18.15    2.83
   7   4   3   16.96    3.14
  -7   4  -3   17.52    3.06
  -7  -4  -3   16.88    2.35
  -7  -4  -3   18.82    1.79
   7  -4   3   24.09    2.87
   7  -4   3   24.16    2.18
  -7  -4  -3   15.90    2.85
  -7   4  -4   47.36    4.00
   7   4   4   39.13    4.06
   7   4   4   34.76    6.00
  -7   4  -4   37.68    4.65
   7   4   4   39.91    4.72
   7  -4   4   44.25    3.79
  -7  -4  -4   46.91    3.49
   7  -4   4   48.29    2.89
  -7  -4  -4   47.31    4.45
  -7   4  -5    2.47    2.06
   7   4   5   -1.91    1.82
  -7   4  -5    1.38    2.00
  -7  -4  -5   -0.78    1.41
   7  -4   5   -1.01    1.46
  -7  -4  -5    1.66    2.11
  -7   4  -6   36.03    4.81
  -7   4  -6   28.63    3.91
   7   4   6   26.78    4.24
  -7  -4  -6   27.91    2.82
  -7  -4  -6   25.94    3.64
   7  -4   6   26.88    3.20
  -7   4  -7   15.27    3.61
  -7   4  -7   15.38    3.31
   7   4   7   10.43    3.48
   7  -4   7   12.66    2.50
  -7  -4  -7   18.47    3.30
  -7  -4  -7   15.75    2.41
   7   4   8   20.77    4.26
  -7   4  -8   22.90    4.31
  -7   4  -8   24.38    4.07
   7  -4   8   21.76    3.44
  -7  -4  -8   21.73    3.49
   7   5  -8    9.97    2.69
   7   5  -8   15.50    3.55
  -7   5   8   15.95    4.16
  -7   5   8   15.19    2.87
   7  -5  -8   12.12    3.55
   7  -5  -8   13.97    3.00
  -7  -5   8   12.68    2.79
  -7  -5   8   16.78    3.68
   7   5  -7  183.78    9.43
   7   5  -7  174.46   10.30
  -7   5   7  188.29    9.55
  -7   5   7  171.26   10.97
  -7  -5   7  169.87   10.08
   7  -5  -7  167.28   10.67
  -7  -5   7  161.90   10.37
   7  -5  -7  174.57    9.24
  -7   5   6   -0.28    1.44
  -7   5   6    1.82    2.64
   7   5  -6    0.75    2.28
   7   5  -6   -0.66    1.52
  -7  -5   6   -0.94    2.46
   7  -5  -6   -0.22    1.81
  -7  -5   6    4.30    2.49
   7  -5  -6    0.42    2.32
  -7   5   5   46.09    5.45
   7   5  -5   42.51    4.58
  -7   5   5   42.81    3.91
   7   5  -5   41.07    4.19
   7  -5  -5   38.60    4.00
  -7  -5   5   43.72    5.18
  -7  -5   5   47.18    5.12
   7  -5  -5   40.26    5.16
   7   5  -4   15.55    2.93
  -7   5   4   12.17    3.08
   7   5  -4   15.00    2.68
  -7   5   4   12.40    2.34
   7  -5  -4   12.09    2.44
  -7  -5   4   17.15    3.38
   7  -5  -4   11.84    2.99
  -7  -5   4   14.08    3.23
   7   5  -3  130.88    7.40
  -7   5   3  151.65    8.69
  -7   5   3  123.84    6.95
   7   5  -3  130.17    7.45
   7  -5  -3  134.04    6.99
   7  -5  -3  121.87    7.96
  -7  -5   3  127.10    7.81
  -7  -5   3  135.55    7.92
  -7   5   2    6.01    2.48
   7   5  -2    2.84    1.87
   7   5  -2    4.47    2.77
   7   5  -2    3.12    1.92
  -7   5   2    3.70    1.63
   7  -5  -2    4.80    1.89
   7  -5  -2    1.74    1.96
   7  -5  -2    7.12    3.37
  -7  -5   2    2.78    2.08
  -7  -5   2    3.81    2.11
   7   5  -1    2.17    2.43
  -7   5   1    3.69    1.84
   7   5  -1   -0.46    1.30
   7   5  -1    1.42    1.67
  -7   5   1    1.78    1.36
   7  -5  -1   -3.68    1.34
   7  -5  -1   -1.01    2.40
   7  -5  -1   -2.26    1.35
  -7  -5   1    1.39    1.83
  -7  -5   1    2.29    2.06
   7   5   0   18.94    4.35
   7   5   0   17.42    2.83
  -7   5   0   18.02    2.48
  -7   5   0   22.83    3.32
   7   5   0   23.66    3.33
   7  -5   0   23.95    4.36
  -7  -5   0   19.18    2.75
   7  -5   0   16.54    2.40
  -7  -5   0   19.28    2.75
   7  -5   0   21.61    3.04
   7   5   1  170.58    9.47
  -7   5  -1  154.13    8.25
   7   5   1  161.91   11.75
  -7   5  -1  168.54    8.44
  -7   5  -1  182.85    9.53
   7   5   1  165.50    9.00
   7  -5   1  176.30   10.14
   7  -5   1  175.45    8.59
  -7  -5  -1  182.02    8.71
  -7  -5  -1  173.13    8.26
   7  -5   1  174.01    8.53
  -7   5  -2    2.46    2.35
  -7   5  -2    0.84    1.62
  -7   5  -2    0.84    1.45
   7   5   2    7.73    2.56
   7   5   2    1.18    1.83
  -7  -5  -2    0.63    2.17
  -7  -5  -2    2.00    1.36
   7  -5   2    3.26    1.65
  -7  -5  -2    2.49    1.79
   7  -5   2    4.17    1.58
   7   5   3   51.66    5.58
   7   5   3   61.14    5.50
  -7   5  -3   52.69    4.51
  -7   5  -3   58.97    5.80
   7  -5   3   62.78    3.86
  -7  -5  -3   56.35    5.30
   7  -5   3   56.19    4.44
  -7  -5  -3   57.64    4.26
  -7   5  -4   23.09    3.55
   7   5   4   26.15    3.65
   7   5   4   29.47    4.58
  -7   5  -4   26.10    4.24
   7  -5   4   25.81    3.25
  -7  -5  -4   24.21    2.88
  -7  -5  -4   23.67    3.70
   7   5   5   25.53    4.33
  -7   5  -5   27.96    4.45
  -7   5  -5   25.65    3.76
  -7  -5  -5   28.13    4.22
  -7  -5  -5   29.59    3.06
   7  -5   5   24.72    3.39
  -7   5  -6  217.13   12.06
   7   5   6  197.67   12.12
  -7   5  -6  202.32   11.15
  -7  -5  -6  202.42   11.07
  -7  -5  -6  208.42    9.58
   7  -5   6  199.76   10.30
  -7   5  -7   63.41    6.32
  -7   5  -7   76.17    7.38
   7   5   7   61.36    7.10
  -7  -5  -7   58.07    5.71
   7  -5   7   69.50    5.48
  -7   6   6  176.74   11.21
  -7   6   6  153.59    8.88
   7   6  -6  171.40   10.01
   7   6  -6  163.23    9.29
   7  -6  -6  159.77   10.48
  -7  -6   6  154.35   10.34
  -7  -6   6  154.71   10.04
   7  -6  -6  155.84    8.92
  -7   6   5    5.98    2.29
   7   6  -5    4.64    2.30
   7   6  -5    3.52    2.29
  -7   6   5    2.16    2.87
  -7  -6   5    2.34    3.00
   7  -6  -5    4.76    2.40
  -7  -6   5   12.67    3.58
   7  -6  -5    0.69    2.99
  -7   6   4   36.82    5.30
  -7   6   4   46.70    4.17
   7   6  -4   36.73    4.63
   7   6  -4   49.20    5.05
   7  -6  -4   42.38    5.58
  -7  -6   4   41.84    4.97
   7  -6  -4   47.83    4.52
  -7  -6   4   39.21    4.89
  -7   6   3   41.76    4.13
   7   6  -3   36.34    4.36
   7   6  -3   55.75    5.27
  -7   6   3   35.88    5.02
  -7  -6   3   41.79    4.64
   7  -6  -3   41.38    5.00
  -7  -6   3   44.62    5.08
   7   6  -2   83.80    6.08
  -7   6   2   85.83    5.65
   7   6  -2   85.86    6.30
   7  -6  -2   85.48    6.78
  -7  -6   2   92.54    6.54
  -7  -6   2   96.72    6.66
   7   6  -1  184.36   10.10
  -7   6   1  185.04    9.46
   7  -6  -1  195.04    9.65
  -7  -6   1  197.94   10.14
  -7  -6   1  187.19    9.89
   7  -6  -1  191.71   10.34
  -7   6   0  515.70   22.06
   7   6   0  522.20   22.80
  -7   6   0  518.08   22.92
   7  -6   0  509.96   22.02
  -7  -6   0  531.27   22.31
  -7  -6   0  528.82   22.10
   7  -6   0  540.02   22.55
   7   6   1    9.26    2.79
  -7   6  -1    7.92    2.10
   7   6   1    5.20    2.41
  -7   6  -1    9.62    2.94
  -7  -6  -1    9.92    2.63
   7  -6   1    9.22    2.32
   7  -6   1    9.63    2.30
  -7  -6  -1    9.94    3.25
   7   6   2   96.67    7.44
  -7   6  -2  108.56    7.60
  -7   6  -2  101.62    6.27
   7   6   2   96.65    7.06
  -7  -6  -2  106.76    7.68
   7  -6   2  107.14    6.26
   7  -6   2  102.06    6.45
  -7  -6  -2  108.24    6.36
  -7   6  -3   18.17    3.21
   7   6   3   19.15    3.56
  -7   6  -3   21.52    3.96
   7   6   3   10.41    3.14
   7  -6   3   18.53    3.20
  -7  -6  -3   17.30    2.83
  -7  -6  -3   12.98    3.54
  -7   6  -4   56.15    5.55
   7   6   4   51.13    5.55
   7   6   4   58.29    6.79
  -7   6  -4   57.32    6.27
  -7  -6  -4   51.47    4.52
   7  -6   4   47.35    4.79
  -7  -6  -4   62.55    6.19
  -7   6  -5  198.74   12.54
  -7   6  -5  239.07   12.06
   7   6   5  223.25   13.24
   7  -6   5  222.62   11.31
  -8   0  11    1.55    2.18
   8   0 -11    1.27    1.70
   8   0 -10  334.73   14.78
  -8   0  10  350.54   15.56
   8   0  -9   -0.49    1.31
  -8   0   9    0.10    1.68
   8   0  -8 1444.97   54.39
   8   0  -8 1430.86   55.15
   8   0  -8 1374.52   54.12
  -8   0   8 1362.94   54.65
  -8   0   8 1400.05   54.00
  -8   0   7   -0.44    1.19
   8   0  -7    0.78    1.26
  -8   0   7   -0.29    1.03
   8   0  -7    0.21    1.13
   8   0  -7   -0.10    0.99
   8   0  -7    0.45    1.02
  -8   0   6   62.91    3.44
   8   0  -6   53.78    3.44
   8   0  -6   56.03    3.41
   8   0  -6   55.33    3.29
  -8   0   6   62.42    3.81
   8   0  -6   61.62    4.21
   8   0  -5    1.52    0.88
  -8   0   5    0.40    0.83
   8   0  -5    1.56    1.10
  -8   0   5   -0.19    0.91
   8   0  -5   -0.20    0.68
   8   0  -5   -0.95    0.70
  -8   0   4   11.54    1.38
  -8   0   4   11.43    1.37
   8   0  -4   14.88    1.44
   8   0  -4   11.99    1.88
  -8   0   4   10.72    1.52
   8   0  -4   12.45    1.39
   8   0  -4   11.02    1.31
   8   0  -3    0.79    0.66
  -8   0   3    0.13    0.80
   8   0  -3   -1.30    0.62
   8   0  -3    0.04    0.94
  -8   0   3    0.02    0.82
  -8   0   3   -0.01    1.15
  -8   0   3   -0.16    0.76
  -8   0   2  144.05    6.12
   8   0  -2  147.35    6.11
  -8   0   2  149.68    6.24
   8   0  -2  160.93    6.93
  -8   0   2  138.31    6.96
  -8   0   2  139.78    6.20
   8   0  -2  145.11    6.11
   8   0  -1    0.63    0.87
  -8   0   1    0.44    0.70
  -8   0   1    1.16    0.97
  -8   0   1    0.91    0.73
   8   0  -1    0.59    0.58
   8   0  -1   -0.09    0.55
  -8   0   1    0.18    0.60
  -8   0   0 6673.37  281.67
  -8   0   0 7872.08  285.77
  -8   0   0 7547.28  282.73
   8   0   0 7344.91  282.34
   8   0   0 7692.30  285.65
  -8   0   0 7563.58  281.66
   8   0   0 7781.02  283.78
   8   0   1    0.90    1.01
   8   0   1    0.15    0.55
  -8   0  -1   -0.02    0.56
  -8   0  -1    1.08    0.93
  -8   0  -1   -0.09    0.75
   8   0   1   -0.29    0.72
  -8   0  -1   -0.61    0.76
   8   0   1   -0.30    0.71
  -8   0  -2 2018.76   79.48
   8   0   2 2091.73   79.35
   8   0   2 2187.61   79.67
   8   0   2 2112.92   80.41
  -8   0  -2 2112.62   79.60
   8   0   2 2068.60   79.35
  -8   0  -3    2.07    1.03
   8   0   3   -0.03    1.01
  -8   0  -3    2.73    1.19
   8   0   3    0.04    0.81
  -8   0  -3    1.09    0.91
  -8   0  -3    0.54    0.79
   8   0   3    0.84    0.70
  -8   0  -4  843.63   32.89
   8   0   4  877.10   33.54
  -8   0  -4  873.13   33.45
   8   0   4  811.94   34.34
   8   0   4  864.83   33.09
  -8   0  -4  867.53   33.32
  -8   0  -5   -0.57    0.82
  -8   0  -5    0.05    1.12
   8   0   5    0.56    0.87
  -8   0  -5    0.25    1.22
   8   0   5    0.61    1.32
   8   0   5   -0.46    1.01
   8   0   6  338.48   16.32
   8   0   6  366.28   15.52
   8   0   6  355.72   14.87
  -8   0  -6  367.28   14.54
  -8   0  -6  367.45   15.27
  -8   0  -6  364.83   15.34
  -8   0  -7   -0.83    0.97
   8   0   7   -1.53    1.34
  -8   0  -7    0.90    1.47
   8   0   7   -3.08    0.94
  -8   0  -7    0.82    1.46
   8   0   7    1.44    2.23
  -8   0  -8    3.24    1.97
   8   0   8    5.72    2.03
   8   0   8    1.07    1.39
  -8   0  -8    4.38    1.78
  -8   0  -9    0.29    2.03
   8   0   9   -0.75    1.70
   8   0   9    0.66    1.42
  -8   0 -10   26.45    3.75
   8   0  10   31.29    3.41
   8   1 -11  295.13   13.21
  -8   1  11  298.31   14.08
   8  -1 -11  289.29   13.31
  -8  -1  11  296.87   14.06
   8   1 -10  345.74   14.91
  -8   1  10  354.41   15.81
  -8  -1  10  347.58   15.62
   8  -1 -10  334.84   14.98
  -8   1   9   35.50    3.82
   8   1  -9   38.56    3.94
   8   1  -9   28.31    2.95
   8  -1  -9   35.59    4.50
   8  -1  -9   39.91    3.55
  -8  -1   9   37.57    3.66
  -8  -1   9   39.98    3.94
   8   1  -8  505.94   20.68
  -8   1   8  517.37   20.79
   8   1  -8  484.02   19.92
  -8   1   8  478.33   20.51
  -8  -1   8  507.44   20.46
   8  -1  -8  467.87   19.97
   8  -1  -8  501.68   21.95
  -8  -1   8  484.38   20.41
   8  -1  -8  468.35   20.34
   8   1  -7  140.41    6.72
   8   1  -7  149.79    6.99
  -8   1   7  149.93    7.55
  -8   1   7  150.01    7.36
   8   1  -7  149.53    7.42
   8  -1  -7  129.98    7.08
  -8  -1   7  138.16    7.03
   8  -1  -7  134.35    6.85
   8  -1  -7  141.39    8.43
  -8  -1   7  147.08    7.27
  -8   1   6  446.34   17.17
   8   1  -6  444.80   18.18
  -8   1   6  462.91   18.47
   8   1  -6  447.28   18.00
  -8   1   6  441.13   18.15
   8   1  -6  430.62   17.63
  -8  -1   6  445.18   18.17
   8  -1  -6  435.39   19.46
   8  -1  -6  439.02   17.77
   8  -1  -6  404.96   18.02
   8  -1  -6  448.76   17.17
  -8  -1   6  424.51   17.92
  -8   1   5  162.63    6.35
  -8   1   5  157.82    7.32
  -8   1   5  161.42    6.53
   8   1  -5  159.90    7.28
   8   1  -5  154.58    6.92
   8   1  -5  156.77    7.36
   8   1  -5  162.65    6.26
   8  -1  -5  157.84    7.01
  -8  -1   5  158.70    7.14
  -8  -1   5  155.17    7.31
   8  -1  -5  153.34    7.32
   8  -1  -5  160.67    8.51
  -8  -1   5  129.51    7.45
   8  -1  -5  158.90    6.33
   8   1  -4  221.64    9.30
   8   1  -4  218.37    8.27
  -8   1   4  210.63    8.48
  -8   1   4  215.32    8.15
   8   1  -4  218.07    9.18
   8   1  -4  216.07    8.83
  -8  -1   4  211.15    8.87
   8  -1  -4  194.36    9.09
   8  -1  -4  208.55   10.25
  -8  -1   4  203.97    9.15
  -8  -1   4  188.28    9.30
   8  -1  -4  209.67    8.81
  -8  -1   4  208.00    9.16
   8   1  -3  583.03   22.49
  -8   1   3  561.54   22.42
  -8   1   3  576.06   21.97
  -8   1   3  552.18   21.56
   8   1  -3  591.14   21.81
   8   1  -3  552.29   22.18
   8   1  -3  600.31   22.81
   8  -1  -3  540.75   22.42
   8  -1  -3  580.17   23.55
  -8  -1   3  582.22   22.54
  -8  -1   3  555.84   22.45
  -8  -1   3  565.39   22.09
   8  -1  -3  570.31   22.10
  -8  -1   3  557.42   22.70
   8   1  -2 1901.83   68.99
   8   1  -2 1906.26   69.97
  -8   1   2 1818.40   69.37
  -8   1   2 1844.12   69.08
  -8   1   2 1788.42   68.71
   8   1  -2 1786.59   69.21
  -8   1   2 1574.24   70.34
   8  -1  -2 1805.61   69.38
   8  -1  -2 1897.85   70.36
  -8  -1   2 1837.10   68.96
   8  -1  -2 1814.49   68.99
  -8  -1   2 1835.02   69.42
  -8  -1   2 1852.69   69.44
  -8  -1   2 1875.97   69.73
   8   1  -1  136.73    5.95
   8   1  -1  139.15    6.09
  -8   1   1  137.85    6.14
  -8   1   1  137.78    6.03
  -8   1   1  124.03    6.96
  -8   1   1  132.91    5.67
   8   1  -1  144.34    6.88
   8  -1  -1  144.76    5.69
  -8  -1   1  138.61    5.61
   8  -1  -1  140.30    6.11
  -8  -1   1  145.26    6.18
  -8  -1   1  153.84    6.66
   8  -1  -1  139.30    6.77
  -8  -1   1  139.91    6.20
  -8   1   0 1011.15   42.00
   8   1   0 1114.86   41.36
   8   1   0 1098.58   41.35
  -8   1   0 1093.88   41.36
  -8   1   0 1032.95   41.02
   8   1   0  992.87   40.64
  -8   1   0 1085.86   41.32
  -8  -1   0 1080.69   40.68
   8  -1   0 1047.74   40.74
   8  -1   0 1103.05   41.20
  -8  -1   0 1067.72   41.19
  -8  -1   0 1043.48   41.25
  -8  -1   0 1227.24   42.15
   8  -1   0 1110.35   41.78
   8   1   1  408.23   15.69
  -8   1  -1  369.90   15.59
  -8   1  -1  410.32   16.52
   8   1   1  417.67   16.41
  -8   1  -1  408.42   16.29
  -8   1  -1  402.75   16.83
   8   1   1  385.97   17.43
   8   1   1  403.59   15.67
   8   1   1  419.44   16.53
  -8   1  -1  397.61   16.20
  -8  -1  -1  409.86   16.10
  -8  -1  -1  479.78   17.41
   8  -1   1  406.30   16.29
  -8  -1  -1  408.27   16.24
   8  -1   1  433.41   16.63
   8  -1   1  417.49   16.14
   8  -1   1  421.36   15.69
   8   1   2  619.57   27.10
  -8   1  -2  697.80   26.14
  -8   1  -2  657.16   25.77
   8   1   2  650.45   26.08
   8   1   2  677.39   25.86
  -8   1  -2  664.56   25.70
  -8   1  -2  651.81   26.05
   8   1   2  657.80   25.19
   8  -1   2  671.69   25.98
   8  -1   2  642.99   25.67
   8  -1   2  690.54   25.57
  -8  -1  -2  644.25   25.59
  -8  -1  -2  663.00   25.47
  -8   1  -3   10.66    1.48
   8   1   3   10.89    1.52
   8   1   3   10.64    1.07
  -8   1  -3    7.14    1.38
  -8   1  -3    9.05    1.72
   8   1   3    6.82    1.91
   8   1   3   10.02    1.78
  -8  -1  -3   11.66    1.62
  -8  -1  -3    9.92    1.23
   8  -1   3    9.59    1.56
   8  -1   3   11.36    1.33
  -8  -1  -3   12.30    1.50
   8  -1   3   11.77    1.43
  -8   1  -4  574.51   20.53
   8   1   4  502.39   21.02
  -8   1  -4  520.57   19.57
  -8   1  -4  520.11   20.71
  -8   1  -4  520.91   20.98
   8   1   4  476.52   22.16
   8   1   4  507.89   20.01
   8  -1   4  498.76   20.37
  -8  -1  -4  490.59   20.25
   8  -1   4  502.94   20.86
  -8  -1  -4  492.65   20.39
  -8  -1  -4  512.93   20.20
   8  -1   4  534.75   20.36
   8   1   5   94.99    7.02
  -8   1  -5  131.67    5.78
  -8   1  -5  110.64    4.73
  -8   1  -5  123.11    6.10
   8   1   5  113.55    5.21
   8   1   5  112.50    6.23
  -8   1  -5  111.44    6.18
   8  -1   5   95.79    5.84
  -8  -1  -5  112.90    5.44
   8  -1   5  109.28    5.51
  -8  -1  -5  115.64    5.57
  -8  -1  -5  102.15    5.49
   8  -1   5  109.48    5.50
   8   1   6  285.12   11.32
   8   1   6  255.60   12.36
  -8   1  -6  273.36   12.30
  -8   1  -6  282.60   12.21
   8   1   6  258.60   13.69
  -8  -1  -6  265.71   11.54
   8  -1   6  251.60   12.76
  -8  -1  -6  264.76   11.47
  -8  -1  -6  270.38   11.50
   8  -1   6  268.35   11.62
   8  -1   6  266.63   11.66
   8   1   7   16.48    2.85
   8   1   7   16.04    2.00
   8   1   7   11.30    3.00
  -8   1  -7   13.89    2.75
  -8   1  -7   13.16    2.56
  -8  -1  -7   12.81    2.30
   8  -1   7   12.96    2.14
   8  -1   7   12.83    2.10
  -8  -1  -7   10.27    2.03
  -8  -1  -7   13.56    2.00
   8   1   8    0.59    1.82
  -8   1  -8    1.26    1.87
   8   1   8    1.50    1.19
  -8   1  -8    1.33    1.96
  -8  -1  -8    2.28    1.44
   8  -1   8    2.22    1.56
  -8  -1  -8    0.89    1.59
   8  -1   8   -0.38    1.31
   8   1   9   31.15    4.18
  -8   1  -9   25.28    3.70
  -8   1  -9   34.44    4.24
   8   1   9   24.82    2.79
  -8  -1  -9   27.60    3.36
   8  -1   9   28.59    3.31
  -8   1 -10  283.68   13.81
   8   1  10  257.08   13.75
   8   1  10  278.37   12.58
   8  -1  10  282.32   12.93
  -8  -1 -10  283.27   13.28
  -8   2  11   16.25    3.05
   8   2 -11   13.89    2.50
   8   2 -11   22.63    3.90
   8  -2 -11   16.71    2.65
  -8  -2  11   10.88    2.63
  -8   2  10  207.63   10.66
   8   2 -10  202.88    9.78
   8   2 -10  211.96   11.03
  -8   2  10  213.96   12.78
  -8  -2  10  211.12   10.68
   8  -2 -10  190.10    9.89
  -8  -2  10  211.65   10.45
  -8   2   9  220.12   10.96
   8   2  -9  236.09   11.51
   8   2  -9  231.94   10.31
  -8   2   9  240.54   11.71
   8  -2  -9  210.69   11.09
   8  -2  -9  214.48   12.75
  -8  -2   9  222.01   11.09
  -8  -2   9  224.41   10.73
   8  -2  -9  211.70   10.41
  -8   2   8  255.86   11.65
   8   2  -8  251.59   10.99
   8   2  -8  255.27   12.03
  -8   2   8  259.45   12.37
  -8  -2   8  234.80   11.26
   8  -2  -8  235.83   11.86
  -8  -2   8  254.21   11.94
   8  -2  -8  238.04   11.17
   8  -2  -8  249.28   13.58
   8   2  -7  642.02   26.09
  -8   2   7  677.45   27.43
   8   2  -7  689.09   27.13
  -8   2   7  689.01   26.84
  -8  -2   7  645.20   27.00
  -8  -2   7  657.04   26.39
   8  -2  -7  619.99   26.96
   8  -2  -7  654.46   28.93
   8  -2  -7  635.90   26.26
   8   2  -6   20.55    2.29
   8   2  -6   22.68    2.95
  -8   2   6   16.58    2.37
  -8   2   6   21.81    3.10
   8   2  -6   19.12    2.22
  -8  -2   6   23.31    3.02
   8  -2  -6   19.13    2.30
  -8  -2   6   17.72    2.21
   8  -2  -6   18.64    3.63
   8  -2  -6   21.40    2.88
   8   2  -5    8.48    1.48
  -8   2   5   10.96    2.30
   8   2  -5    4.27    1.61
  -8   2   5    9.24    1.10
   8   2  -5    8.73    1.69
  -8   2   5    4.42    1.52
  -8  -2   5    7.80    1.49
  -8  -2   5    6.87    1.78
  -8  -2   5    8.48    1.50
   8  -2  -5    6.59    1.87
   8  -2  -5    9.13    2.59
   8  -2  -5    7.12    1.51
   8   2  -4    8.83    1.69
   8   2  -4    7.64    1.36
  -8   2   4    9.47    1.18
   8   2  -4    8.16    1.74
   8   2  -4   10.56    1.01
  -8   2   4   10.44    2.10
  -8   2   4    8.10    1.44
   8  -2  -4    7.85    1.75
   8  -2  -4    7.51    2.29
  -8  -2   4    8.74    1.76
  -8  -2   4   11.73    1.57
  -8  -2   4    6.23    1.61
  -8  -2   4    8.89    1.36
   8  -2  -4   12.61    1.62
   8   2  -3  114.03    5.87
   8   2  -3  122.71    5.61
  -8   2   3  119.78    5.32
   8   2  -3  115.77    6.31
   8   2  -3  114.52    5.17
  -8   2   3  115.61    5.71
   8  -2  -3  119.98    7.20
  -8  -2   3  121.87    6.03
  -8  -2   3  113.41    5.92
   8  -2  -3  112.96    5.98
   8  -2  -3  120.58    5.42
  -8  -2   3  125.78    5.85
  -8  -2   3  117.05    5.21
   8   2  -2 1046.18   41.42
   8   2  -2 1041.86   40.08
   8   2  -2 1085.04   40.57
  -8   2   2 1050.75   40.40
  -8   2   2 1071.46   40.18
  -8   2   2  960.98   39.48
   8   2  -2 1038.39   40.29
  -8  -2   2 1069.33   39.67
   8  -2  -2 1024.87   40.55
   8  -2  -2 1074.33   39.91
   8  -2  -2 1054.36   41.82
  -8  -2   2 1055.77   40.55
  -8  -2   2 1003.61   40.48
  -8   2   1  297.82   12.60
  -8   2   1  332.18   13.23
   8   2  -1  332.26   13.26
   8   2  -1  320.39   13.15
  -8   2   1  325.30   13.21
   8   2  -1  311.96   12.25
   8   2  -1  310.60   14.38
  -8  -2   1  322.10   12.28
  -8  -2   1  308.95   13.16
   8  -2  -1  337.15   12.59
   8  -2  -1  306.22   13.21
  -8  -2   1  334.84   13.34
   8  -2  -1  332.90   14.30
  -8  -2   1  319.27   12.26
  -8   2   0  200.94    8.64
   8   2   0  182.44    9.73
  -8   2   0  174.84    9.39
   8   2   0  185.00    8.53
   8   2   0  195.69    8.52
  -8   2   0  181.89    8.04
  -8   2   0  208.53    8.46
  -8  -2   0  194.14    8.25
   8  -2   0  199.82    7.57
   8  -2   0  189.97    8.27
  -8  -2   0  194.87    8.40
   8  -2   0  202.51    9.11
  -8   2  -1   15.13    2.42
   8   2   1   15.62    2.02
  -8   2  -1   18.25    1.84
   8   2   1   15.67    2.79
  -8   2  -1   13.55    1.60
   8   2   1   14.21    1.85
  -8   2  -1   15.24    2.14
  -8  -2  -1   15.95    1.81
   8  -2   1   17.17    1.64
  -8  -2  -1   17.62    1.60
   8  -2   1   16.55    2.03
   8   2   2 1147.15   49.44
   8   2   2 1233.19   46.40
   8   2   2 1225.92   48.01
  -8   2  -2 1150.70   48.01
  -8   2  -2 1257.13   47.46
  -8   2  -2 1187.97   47.43
   8   2   2 1198.45   47.61
  -8   2  -2 1185.83   47.90
   8   2   2 1302.41   46.41
   8  -2   2 1244.18   47.43
  -8  -2  -2 1232.49   47.24
   8  -2   2 1312.94   47.44
   8  -2   2 1289.64   47.06
  -8  -2  -2 1264.92   46.95
   8   2   3    1.97    1.34
  -8   2  -3    1.98    1.32
   8   2   3    1.05    1.74
   8   2   3    1.57    0.52
  -8   2  -3    1.28    1.13
  -8   2  -3   -0.55    1.29
   8   2   3    1.51    1.18
   8  -2   3    1.12    0.89
   8  -2   3    1.66    0.75
  -8  -2  -3    2.92    1.09
   8  -2   3    1.06    0.82
  -8  -2  -3    1.01    1.27
  -8  -2  -3    4.40    0.85
   8   2   4  489.59   18.86
  -8   2  -4  471.32   20.40
  -8   2  -4  495.52   20.00
  -8   2  -4  471.46   20.39
   8   2   4  487.73   19.87
   8   2   4  496.62   20.59
   8   2   4  444.35   21.97
   8  -2   4  510.91   19.47
  -8  -2  -4  495.27   19.00
   8  -2   4  513.09   19.20
   8  -2   4  468.39   19.62
  -8  -2  -4  474.79   19.83
  -8  -2  -4  481.16   19.29
  -8   2  -5   91.12    5.53
   8   2   5   87.90    7.15
   8   2   5   82.89    5.84
   8   2   5   93.47    4.32
  -8   2  -5   90.53    5.73
   8  -2   5   86.82    4.99
  -8  -2  -5   90.70    4.76
   8  -2   5   91.76    4.58
  -8  -2  -5   96.25    5.31
  -8  -2  -5   89.26    4.38
  -8   2  -6    5.38    1.98
   8   2   6    1.92    2.37
  -8   2  -6    1.34    1.98
   8   2   6    2.95    1.03
   8   2   6    2.00    2.03
   8  -2   6    1.07    1.35
  -8  -2  -6    3.50    1.68
  -8  -2  -6    1.70    1.50
   8  -2   6    2.25    1.12
  -8   2  -7  296.31   13.15
   8   2   7  272.50   13.57
   8   2   7  269.35   15.22
  -8   2  -7  287.32   13.47
   8  -2   7  274.98   12.05
  -8  -2  -7  279.95   12.13
   8  -2   7  276.78   12.38
  -8  -2  -7  262.39   12.30
   8   2   8   21.97    3.65
  -8   2  -8   21.65    3.67
   8   2   8   21.98    4.29
  -8   2  -8   33.38    3.97
  -8  -2  -8   17.01    4.24
   8  -2   8   31.99    3.44
  -8  -2  -8   24.09    2.94
  -8  -2  -8   29.96    3.25
   8   2   9  215.10   12.39
  -8   2  -9  238.35   12.19
  -8   2  -9  255.09   12.40
   8  -2   9  233.30   11.23
  -8  -2  -9  228.20   10.94
  -8  -2  -9  237.98   11.11
  -8   2 -10    2.56    2.46
  -8   2 -10    7.41    2.89
   8   2  10    4.44    2.69
  -8  -2 -10    6.28    2.31
   8  -2  10    3.83    2.00
  -8  -2 -10    3.53    1.87
   8   3 -10    2.30    1.61
  -8   3  10    4.28    2.89
   8   3 -10    5.62    2.59
  -8   3  10    6.70    2.36
  -8  -3  10   -0.16    1.66
   8  -3 -10    6.71    2.82
  -8  -3  10    3.80    2.67
   8  -3 -10    1.08    2.00
  -8   3   9   19.39    3.12
  -8   3   9   23.47    4.13
   8   3  -9   16.67    2.51
   8   3  -9   10.88    3.14
  -8  -3   9   18.47    2.89
  -8  -3   9   13.07    3.17
   8  -3  -9   15.24    3.38
   8  -3  -9   17.21    2.80
   8   3  -8   32.02    4.06
  -8   3   8   33.06    3.68
  -8   3   8   38.93    4.90
   8   3  -8   35.34    3.46
  -8  -3   8   42.64    3.81
  -8  -3   8   43.87    4.68
   8  -3  -8   39.06    4.60
   8  -3  -8   36.19    3.61
  -8   3   7    3.96    2.43
   8   3  -7    4.11    1.50
   8   3  -7    5.08    2.28
  -8   3   7    3.78    1.79
   8  -3  -7    2.78    1.82
   8  -3  -7    0.73    2.39
  -8  -3   7    2.38    2.17
  -8  -3   7    2.41    1.58
   8  -3  -7    0.54    1.88
  -8   3   6   25.73    3.66
  -8   3   6   24.86    2.96
   8   3  -6   22.49    3.32
   8   3  -6   25.39    2.79
   8  -3  -6   17.44    3.96
  -8  -3   6   18.58    3.05
   8  -3  -6   19.39    2.52
  -8  -3   6   23.56    2.66
   8  -3  -6   15.73    3.05
  -8   3   5  302.02   13.39
   8   3  -5  311.40   13.85
   8   3  -5  302.49   13.11
  -8   3   5  324.77   14.51
   8   3  -5  292.13   13.97
  -8  -3   5  300.21   13.81
   8  -3  -5  298.15   14.03
   8  -3  -5  314.53   13.12
  -8  -3   5  298.70   13.89
  -8  -3   5  309.75   12.87
   8  -3  -5  312.30   16.07
  -8   3   4    8.06    2.41
  -8   3   4    6.40    1.48
   8   3  -4    5.84    1.92
   8   3  -4    8.45    1.95
   8   3  -4    9.62    1.72
  -8   3   4    6.47    1.38
   8  -3  -4    2.92    1.77
   8  -3  -4    8.69    2.99
  -8  -3   4    7.99    1.48
   8  -3  -4    7.21    1.60
  -8  -3   4    5.22    1.85
  -8  -3   4    5.99    1.97
   8   3  -3    5.93    1.23
  -8   3   3   12.06    2.41
   8   3  -3    7.45    1.57
  -8   3   3    6.39    1.44
   8   3  -3    5.87    1.96
   8   3  -3    7.80    1.87
  -8   3   3    6.92    1.46
  -8  -3   3    5.89    1.71
  -8  -3   3    7.00    2.00
   8  -3  -3    7.97    1.93
   8  -3  -3    8.20    1.47
   8  -3  -3    4.22    2.55
  -8  -3   3    6.88    1.19
   8   3  -2  196.11   10.59
   8   3  -2  204.92    9.34
  -8   3   2  193.66    8.14
  -8   3   2  198.82    9.10
   8   3  -2  189.51    8.89
  -8   3   2  203.32    9.11
   8   3  -2  203.18    9.20
   8  -3  -2  214.99    8.72
   8  -3  -2  211.47   11.07
  -8  -3   2  201.04    9.40
  -8  -3   2  204.48    9.44
  -8  -3   2  214.32    8.32
   8  -3  -2  208.04    9.55
  -8   3   1    2.44    0.85
  -8   3   1    1.38    1.01
   8   3  -1    3.13    1.70
  -8   3   1    0.65    1.33
   8   3  -1    1.63    1.13
   8   3  -1    2.81    1.24
  -8  -3   1    2.42    0.57
  -8  -3   1    2.19    1.43
   8  -3  -1    2.35    0.93
  -8  -3   1    1.28    1.12
   8  -3  -1    1.15    1.62
   8  -3  -1    1.19    1.14
  -8   3   0   62.60    4.12
   8   3   0   56.44    3.95
   8   3   0   60.64    3.93
   8   3   0   58.69    5.27
  -8   3   0   57.13    3.38
  -8   3   0   59.56    3.57
   8  -3   0   65.67    3.00
  -8  -3   0   58.32    3.81
   8  -3   0   54.46    3.69
  -8  -3   0   60.68    3.63
   8  -3   0   59.76    4.60
  -8   3  -1    3.54    1.23
  -8   3  -1    1.53    1.22
   8   3   1    1.74    1.18
   8   3   1    1.26    1.77
   8   3   1    1.89    1.35
  -8   3  -1    0.48    1.30
   8  -3   1    0.52    1.23
  -8  -3  -1    1.81    0.99
  -8  -3  -1    3.01    1.28
   8  -3   1    2.00    0.61
   8  -3   1    4.48    1.30
   8  -3   1    2.59    1.07
  -8   3  -2  264.95   13.10
  -8   3  -2  275.01   12.78
  -8   3  -2  285.16   12.13
  -8   3  -2  270.76   12.15
   8   3   2  271.53   14.66
   8   3   2  281.67   12.90
   8   3   2  277.90   12.42
  -8  -3  -2  282.50   11.90
   8  -3   2  297.41   12.25
   8  -3   2  284.19   12.11
   8  -3   2  300.98   11.73
  -8  -3  -2  287.08   11.53
   8   3   3  306.16   16.87
   8   3   3  325.95   15.14
  -8   3  -3  321.77   14.15
  -8   3  -3  341.27   14.48
  -8   3  -3  332.81   15.04
   8   3   3  319.81   14.52
  -8  -3  -3  342.90   13.38
   8  -3   3  355.81   13.60
  -8  -3  -3  341.28   14.68
   8  -3   3  313.31   14.12
  -8  -3  -3  347.80   13.93
   8  -3   3  359.74   13.86
   8   3   4  301.76   13.08
  -8   3  -4  273.22   13.53
   8   3   4  273.30   15.57
  -8   3  -4  286.40   12.97
   8   3   4  284.39   13.73
  -8  -3  -4  293.05   11.66
  -8  -3  -4  289.30   12.21
   8  -3   4  309.56   11.94
  -8  -3  -4  293.87   13.11
   8  -3   4  292.80   12.69
  -8   3  -5   21.92    3.60
   8   3   5   24.21    4.86
   8   3   5   23.12    3.51
  -8   3  -5   25.35    3.27
   8  -3   5   24.76    2.78
   8  -3   5   25.38    2.19
  -8  -3  -5   20.54    2.98
  -8  -3  -5   26.43    2.56
   8   3   6  147.28    9.06
  -8   3  -6  164.54    8.97
  -8   3  -6  154.55    8.46
   8   3   6  139.71   10.52
   8  -3   6  147.67    7.72
  -8  -3  -6  155.74    7.30
   8  -3   6  156.51    7.01
  -8  -3  -6  147.63    8.12
  -8   3  -7   21.28    3.60
   8   3   7   23.68    4.08
  -8   3  -7   18.67    3.57
  -8  -3  -7   23.27    3.20
  -8  -3  -7   21.20    2.66
   8  -3   7   19.84    2.96
  -8   3  -8   14.20    3.37
  -8   3  -8   11.21    3.18
   8   3   8   15.84    3.65
  -8  -3  -8   16.97    2.65
  -8  -3  -8   17.32    2.99
   8  -3   8   21.05    2.98
  -8   3  -9   24.23    3.89
   8   3   9   29.15    4.84
  -8   3  -9   17.24    3.75
  -8  -3  -9   23.03    3.19
  -8  -3  -9   22.71    3.25
   8  -3   9   24.27    3.43
  -8   4   9    1.53    1.97
   8   4  -9    1.71    2.57
  -8   4   9   -0.81    2.47
   8   4  -9   -0.20    1.54
   8  -4  -9    1.49    2.07
  -8  -4   9    2.09    2.55
  -8  -4   9    1.00    1.82
   8  -4  -9   -3.23    2.00
   8   4  -8   16.13    2.68
  -8   4   8   19.23    3.13
  -8   4   8   16.76    3.87
   8   4  -8   23.61    3.79
   8  -4  -8   16.65    2.83
  -8  -4   8   14.22    3.30
   8  -4  -8   21.41    3.85
  -8  -4   8   19.30    2.81
  -8   4   7    3.84    2.55
   8   4  -7    5.60    1.86
   8   4  -7    2.33    2.40
  -8   4   7    4.97    2.06
   8  -4  -7    2.38    1.91
  -8  -4   7    4.01    1.77
   8  -4  -7    2.65    2.45
  -8  -4   7    3.22    2.40
  -8   4   6  115.38    6.83
   8   4  -6  114.16    7.42
   8   4  -6  112.45    6.57
  -8   4   6  132.21    8.39
  -8  -4   6  123.83    7.77
   8  -4  -6  114.00    6.65
   8  -4  -6  123.93    7.99
  -8  -4   6  124.71    7.72
  -8  -4   6  122.37    6.41
   8   4  -5    2.53    1.52
  -8   4   5   -0.97    2.02
   8   4  -5    0.99    1.94
  -8   4   5   -0.18    1.41
   8  -4  -5    1.27    2.06
   8  -4  -5   -1.27    2.46
  -8  -4   5    1.13    2.08
  -8  -4   5   -1.34    2.02
   8  -4  -5    0.46    1.48
  -8  -4   5   -0.09    1.29
   8   4  -4  108.04    6.65
  -8   4   4  105.38    6.08
  -8   4   4  110.64    7.23
   8   4  -4   99.71    8.51
   8   4  -4  103.28    6.13
   8  -4  -4  114.22    8.90
   8  -4  -4  109.85    5.95
  -8  -4   4  114.02    5.51
   8  -4  -4  113.12    7.00
  -8  -4   4  113.55    6.93
  -8  -4   4  104.81    6.71
   8   4  -3    9.89    2.98
  -8   4   3   12.40    2.77
   8   4  -3    8.58    2.12
  -8   4   3   10.37    2.06
  -8   4   3    9.10    1.92
   8   4  -3   10.20    2.37
  -8  -4   3    9.08    2.50
  -8  -4   3    6.80    2.24
   8  -4  -3   11.18    2.58
  -8  -4   3   13.35    1.63
   8  -4  -3   13.54    2.07
   8  -4  -3    8.22    3.30
  -8   4   2  381.27   16.10
   8   4  -2  376.58   16.34
  -8   4   2  363.99   16.14
   8   4  -2  368.65   18.44
   8   4  -2  353.28   15.91
   8   4  -2  370.11   16.25
   8  -4  -2  421.92   15.78
   8  -4  -2  393.75   16.77
   8  -4  -2  399.40   18.87
  -8  -4   2  363.37   16.37
  -8  -4   2  389.46   16.56
   8   4  -1   16.00    2.45
  -8   4   1   18.76    2.45
   8   4  -1   16.26    3.67
  -8   4   1   20.37    2.82
   8   4  -1   20.15    2.63
   8  -4  -1   14.19    3.48
  -8  -4   1   21.47    2.73
  -8  -4   1   18.43    2.69
   8  -4  -1   16.42    1.96
   8  -4  -1   19.64    2.74
  -8   4   0  283.17   12.26
  -8   4   0  269.96   11.81
   8   4   0  253.50   12.63
  -8   4   0  268.40   12.75
   8   4   0  272.19   15.07
   8   4   0  278.49   12.61
  -8  -4   0  278.89   12.38
   8  -4   0  294.90   13.97
  -8  -4   0  270.89   12.11
   8  -4   0  307.72   11.54
   8  -4   0  276.45   12.36
  -8   4  -1  214.20   10.63
   8   4   1  219.75   10.29
   8   4   1  207.47   12.78
   8   4   1  208.70   10.61
  -8   4  -1  212.15    9.71
  -8   4  -1  213.31    9.84
   8  -4   1  228.65   10.99
  -8  -4  -1  215.34    9.92
   8  -4   1  213.04    9.86
   8  -4   1  215.62    9.73
  -8  -4  -1  206.53    9.45
  -8   4  -2    1.83    1.57
  -8   4  -2   -1.01    1.87
   8   4   2    0.88    2.14
   8   4   2    1.84    1.63
  -8   4  -2    0.76    1.35
   8   4   2   -1.36    1.57
  -8  -4  -2   -0.34    1.07
   8  -4   2   -0.25    1.35
   8  -4   2   -1.57    1.28
   8  -4   2    2.36    1.24
  -8  -4  -2    1.64    1.43
  -8  -4  -2   -0.77    1.75
   8   4   3  185.80   12.69
   8   4   3  198.16   10.76
  -8   4  -3  203.77    9.94
  -8   4  -3  207.16   10.80
  -8   4  -3  208.58    9.65
   8   4   3  206.79   10.14
  -8  -4  -3  204.68    8.70
   8  -4   3  220.38    9.04
  -8  -4  -3  194.95   10.24
   8  -4   3  199.04    9.66
  -8  -4  -3  219.68    9.49
  -8   4  -4    6.91    2.70
  -8   4  -4    7.27    2.18
   8   4   4   10.29    2.42
   8   4   4    7.12    2.55
   8   4   4    8.10    3.36
   8  -4   4    6.72    1.38
  -8  -4  -4    6.65    2.43
  -8  -4  -4   12.84    2.19
   8  -4   4   13.07    2.38
   8   4   5    2.03    2.13
  -8   4  -5    0.59    2.04
  -8   4  -5    0.75    1.84
   8  -4   5    0.82    1.74
  -8  -4  -5   -0.19    1.50
  -8  -4  -5    1.40    2.17
   8  -4   5    0.26    1.13
  -8   4  -6   41.05    4.60
  -8   4  -6   34.81    4.89
   8   4   6   28.65    4.56
  -8  -4  -6   36.71    3.29
  -8  -4  -6   32.09    4.03
   8  -4   6   34.54    3.67
  -8   4  -7   79.81    6.89
  -8   4  -7   82.10    6.51
   8   4   7   94.37    7.42
  -8  -4  -7   85.11    5.17
   8  -4   7   82.23    5.57
  -8  -4  -7   84.67    6.22
   8   4   8    6.38    3.05
  -8   4  -8    6.18    2.61
  -8   4  -8    3.46    2.94
   8  -4   8    7.16    2.38
  -8  -4  -8    3.33    2.38
  -8  -4  -8    5.75    2.23
  -8   5   8   10.74    3.76
   8   5  -8    8.74    2.51
  -8   5   8    3.55    2.01
   8   5  -8    3.39    2.67
   8  -5  -8    6.67    2.44
  -8  -5   8    9.19    3.53
   8  -5  -8    6.73    3.25
  -8  -5   8    7.81    3.04
   8   5  -7   -3.67    1.87
  -8   5   7    0.29    2.85
   8   5  -7    4.48    2.05
  -8   5   7    4.15    2.05
   8  -5  -7   -0.82    2.05
  -8  -5   7    1.30    2.92
  -8  -5   7    2.04    2.58
   8  -5  -7   -1.52    2.35
   8   5  -6    2.49    2.39
  -8   5   6    1.45    1.60
   8   5  -6    0.14    1.65
  -8   5   6    0.29    2.69
   8  -5  -6   -0.22    2.23
  -8  -5   6    0.28    2.66
  -8  -5   6    3.07    2.58
   8  -5  -6    2.00    2.00
   8   5  -5    1.78    1.72
   8   5  -5    3.30    2.27
  -8   5   5    3.01    1.79
  -8   5   5    2.85    2.68
   8  -5  -5    1.90    2.42
  -8  -5   5   -0.67    2.28
  -8  -5   5    6.34    2.86
   8  -5  -5    1.39    1.83
   8   5  -4   -0.51    1.67
   8   5  -4   -0.83    1.57
  -8   5   4    0.88    2.29
  -8   5   4    3.04    1.58
   8  -5  -4   -1.12    1.58
  -8  -5   4    1.30    2.16
   8  -5  -4    1.88    2.28
  -8  -5   4   -1.02    2.01
   8   5  -3   48.86    4.58
   8   5  -3   55.05    5.10
  -8   5   3   44.36    3.71
  -8   5   3   50.44    5.36
   8  -5  -3   51.02    4.00
  -8  -5   3   50.18    4.98
   8  -5  -3   40.86    4.68
  -8  -5   3   51.60    5.06
   8   5  -2   51.93    4.55
   8   5  -2   52.36    6.26
   8   5  -2   49.92    4.27
  -8   5   2   53.06    4.11
   8  -5  -2   55.87    4.95
   8  -5  -2   63.20    4.19
  -8  -5   2   51.64    4.45
  -8  -5   2   56.52    4.94
   8  -5  -2   69.74    7.03
  -8   5   1  193.25    9.64
   8   5  -1  173.27    9.41
  -8   5   1  184.41    9.02
   8   5  -1  175.82    9.97
   8   5  -1  169.03   11.87
   8  -5  -1  202.84    9.80
  -8  -5   1  189.02    9.39
  -8  -5   1  182.57    9.27
   8  -5  -1  186.90   11.58
  -8   5   0  150.71    8.57
   8   5   0  144.70    8.19
   8   5   0  150.12   10.95
  -8   5   0  144.13    7.61
   8   5   0  142.96    8.37
  -8  -5   0  159.32    8.14
   8  -5   0  152.95    7.85
  -8  -5   0  142.48    7.70
   8  -5   0  159.90    9.90
   8  -5   0  160.51    8.18
   8   5   1   83.81    6.17
   8   5   1   88.22    5.87
  -8   5  -1   78.56    5.07
  -8   5  -1   88.20    5.22
   8   5   1   78.52    8.12
  -8   5  -1   82.45    6.13
   8  -5   1   83.86    6.58
   8  -5   1   87.96    5.32
   8  -5   1   79.59    5.27
  -8  -5  -1   88.46    5.08
  -8  -5  -1   81.52    5.49
  -8   5  -2  117.54    6.78
  -8   5  -2  122.13    7.98
   8   5   2  141.52    7.87
  -8   5  -2  124.20    7.07
   8   5   2  124.31    8.07
   8  -5   2  135.69    6.75
  -8  -5  -2  130.70    6.54
   8  -5   2  126.48    7.06
  -8  -5  -2  141.60    7.15
  -8  -5  -2  122.24    7.93
  -8   5  -3   63.63    5.84
   8   5   3   66.84    5.48
   8   5   3   58.31    5.71
  -8   5  -3   69.37    5.02
   8  -5   3   67.42    4.16
  -8  -5  -3   73.94    6.02
  -8  -5  -3   70.68    4.72
   8  -5   3   59.20    4.75
   8   5   4   22.63    4.03
  -8   5  -4   14.35    2.95
  -8   5  -4   24.27    4.13
   8   5   4   23.75    3.61
  -8  -5  -4   22.78    2.80
  -8  -5  -4   25.44    3.86
   8  -5   4   17.29    2.88
  -8   5  -5   50.41    5.25
  -8   5  -5   49.11    5.71
   8   5   5   50.74    6.07
  -8  -5  -5   40.69    4.92
  -8  -5  -5   62.14    4.24
   8  -5   5   56.91    4.77
   8   5   6   86.79    7.51
  -8   5  -6   95.36    7.32
  -8   5  -6   97.78    6.97
   8  -5   6   82.07    6.09
  -8  -5  -6   89.55    6.80
  -8  -5  -6   88.49    5.48
  -8   5  -7   14.03    3.84
   8   5   7   13.96    3.78
  -8   5  -7   19.57    3.85
  -8  -5  -7   11.67    3.27
   8  -5   7   10.97    2.82
   8   6  -5    1.53    2.23
   8   6  -5    3.59    2.09
  -8   6   5    4.02    2.05
  -8   6   5   -1.64    2.47
   8  -6  -5    0.38    2.48
   8  -6  -5    3.95    2.12
  -8  -6   5    0.39    2.77
  -8  -6   5   -0.09    2.57
   8   6  -4    3.31    2.30
   8   6  -4    0.38    2.05
  -8   6   4    0.36    2.83
  -8   6   4    0.87    1.62
   8  -6  -4   -3.34    2.00
   8  -6  -4    0.66    2.56
  -8  -6   4   -4.78    2.30
  -8  -6   4   -3.19    2.24
   8   6  -3   58.61    5.71
  -8   6   3   55.41    4.65
   8   6  -3   55.19    5.41
   8  -6  -3   58.58    5.96
  -8  -6   3   67.48    6.17
  -8  -6   3   53.18    5.35
   8   6  -2    0.29    1.90
  -8   6   2    0.76    1.54
   8  -6  -2    3.11    2.35
  -8  -6   2   -7.40    2.02
  -8  -6   2    0.42    2.15
  -8   6   1    8.40    2.18
   8   6  -1    8.83    2.62
   8  -6  -1   10.26    2.93
  -8  -6   1   16.10    3.27
  -8  -6   1   14.59    2.82
  -8   6   0   16.04    3.37
   8   6   0   15.35    3.34
  -8   6   0   13.83    2.63
  -8  -6   0   17.37    2.80
   8  -6   0   20.16    3.00
   8  -6   0   11.99    2.82
  -8  -6   0   14.40    3.26
  -8   6  -1   81.09    5.60
  -8   6  -1   79.43    6.46
   8   6   1   90.00    6.79
   8   6   1   83.10    6.50
   8  -6   1   88.36    5.80
   8  -6   1   89.30    5.84
  -8  -6  -1   81.78    6.98
  -8  -6  -1   93.00    6.12
   8   6   2  188.05   10.64
   8   6   2  203.11   11.43
  -8   6  -2  174.92   10.86
  -8   6  -2  198.56    9.89
  -8  -6  -2  197.02    9.91
  -8  -6  -2  203.66   11.02
   8  -6   2  189.35    9.95
   8  -6   2  208.01    9.62
   8   6   3   99.56    7.07
  -8   6  -3   99.92    7.16
   8   6   3   94.54    7.68
  -8   6  -3  102.84    7.74
  -8  -6  -3  112.94    7.92
  -8  -6  -3   97.26    6.31
   8  -6   3  101.99    6.59
  -8   6  -4   12.04    3.56
   8   6   4   13.93    3.61
   8   6   4    9.26    2.99
  -8   6  -4   13.12    2.96
   8  -6   4   18.41    3.23
  -8  -6  -4    8.99    3.34
  -8  -6  -4   12.74    2.66
  -9   0  11    0.56    1.91
   9   0 -11    1.29    1.68
  -9   0  10  216.15   10.83
   9   0 -10  216.52   10.14
   9   0  -9   -2.07    1.22
  -9   0   9    1.29    1.77
   9   0  -8    2.77    1.44
  -9   0   8    3.17    1.78
  -9   0   8    1.02    1.31
   9   0  -8    1.09    1.46
   9   0  -7    0.73    1.33
  -9   0   7   -0.73    1.22
   9   0  -7   -1.47    0.89
  -9   0   7   -0.13    1.03
   9   0  -7    0.89    1.11
   9   0  -7   -0.75    1.14
  -9   0   6  266.23   10.96
  -9   0   6  258.46   11.32
   9   0  -6  261.16   10.96
   9   0  -6  246.33   10.92
   9   0  -6  260.15   10.82
   9   0  -6  267.11   11.93
   9   0  -5    0.44    1.01
   9   0  -5   -0.75    0.78
  -9   0   5   -0.49    0.76
   9   0  -5   -0.94    0.73
  -9   0   5    0.60    1.00
  -9   0   5    0.11    0.88
   9   0  -5   -0.60    0.71
  -9   0   4 1823.86   71.36
   9   0  -4 1998.83   72.19
  -9   0   4 1871.30   71.22
   9   0  -4 1841.73   71.15
   9   0  -4 1869.97   71.08
   9   0  -4 1852.37   71.09
  -9   0   4 1858.64   71.11
   9   0  -3   -0.21    0.91
  -9   0   3    1.04    0.84
   9   0  -3    0.94    0.67
  -9   0   3   -0.81    0.67
   9   0  -3    0.34    0.69
  -9   0   3   -0.43    0.74
   9   0  -2 2503.20   95.38
  -9   0   2 2575.33   95.52
  -9   0   2 2340.01   96.37
   9   0  -2 2672.44   96.29
  -9   0   2 2504.38   95.37
  -9   0   2 2467.34   95.50
   9   0  -2 2618.24   95.41
   9   0  -1    0.14    0.97
  -9   0   1   -0.37    0.95
  -9   0   1    0.18    0.78
  -9   0   1    0.77    0.71
   9   0  -1    0.32    0.64
  -9   0   1    0.59    0.79
   9   0  -1    0.50    0.71
  -9   0   0   76.40    3.66
   9   0   0   81.68    3.64
  -9   0   0   74.51    3.72
   9   0   0   77.00    3.68
   9   0   0   75.92    4.35
  -9   0   0   80.21    4.37
  -9   0   0   79.45    3.59
   9   0   1   -0.56    0.73
  -9   0  -1    1.15    0.92
   9   0   1    0.37    0.73
  -9   0  -1   -1.24    0.79
   9   0   1    0.35    0.57
   9   0   1    0.08    0.96
  -9   0  -1    1.19    0.99
  -9   0  -1   -0.33    0.59
  -9   0  -2 1799.90   70.12
  -9   0  -2 1826.69   70.23
   9   0   2 1773.11   71.05
  -9   0  -2 2114.03   70.95
   9   0   2 1762.87   69.93
   9   0   2 1820.45   69.97
   9   0   2 1830.93   70.27
   9   0   3    1.18    0.67
   9   0   3    0.71    1.05
   9   0   3    0.34    0.73
  -9   0  -3   -0.17    0.94
  -9   0  -3   -0.24    0.87
   9   0   3   -0.31    0.77
  -9   0  -3   -0.52    0.72
  -9   0  -4  780.98   29.89
   9   0   4  771.27   29.47
  -9   0  -4  751.83   29.26
  -9   0  -4  768.36   29.73
   9   0   4  722.50   30.84
   9   0   4  756.55   29.93
  -9   0  -5   -0.39    0.91
   9   0   5    0.25    0.91
  -9   0  -5    0.41    1.32
  -9   0  -5   -1.00    1.26
   9   0   5    0.03    1.06
   9   0   5   -0.80    1.29
  -9   0  -6   53.98    3.94
  -9   0  -6   52.02    3.96
  -9   0  -6   50.47    3.11
   9   0   6   45.85    4.53
   9   0   6   52.98    3.37
   9   0   6   56.30    4.08
  -9   0  -7   -0.25    1.49
   9   0   7    2.72    1.29
  -9   0  -7    0.06    1.76
   9   0   7   -0.90    1.36
  -9   0  -8   68.86    4.80
  -9   0  -8   65.24    4.95
   9   0   8   61.96    4.91
   9   0   8   59.75    4.15
   9   0   9   -0.98    1.23
   9   0   9    0.85    1.72
  -9   0  -9    2.04    1.90
  -9   0 -10   38.95    4.61
   9   0  10   31.50    3.50
  -9   1  11   99.76    6.77
   9   1 -11   98.99    5.92
   9  -1 -11   85.52    5.82
  -9  -1  11  101.23    6.64
   9   1 -10    0.07    1.43
  -9   1  10   -0.98    1.71
   9  -1 -10   -2.25    1.30
  -9  -1  10    1.84    1.94
   9   1  -9  117.95    6.38
   9   1  -9  130.91    7.09
  -9   1   9  119.65    7.05
  -9  -1   9  117.83    6.66
  -9  -1   9  123.43    6.96
   9  -1  -9  113.00    7.81
   9  -1  -9  124.64    6.49
   9   1  -8   64.77    4.08
   9   1  -8   60.16    4.52
  -9   1   8   66.41    4.69
  -9   1   8   65.10    4.81
   9  -1  -8   61.65    4.13
  -9  -1   8   66.61    4.49
   9  -1  -8   60.99    5.40
   9  -1  -8   55.79    4.29
  -9  -1   8   60.48    4.42
   9   1  -7   11.80    1.84
  -9   1   7   15.92    2.43
   9   1  -7   20.36    2.63
   9   1  -7   16.65    2.16
   9  -1  -7   13.48    2.17
   9  -1  -7   17.94    3.24
   9  -1  -7   19.12    2.28
  -9  -1   7   16.24    2.39
  -9  -1   7   14.16    2.23
   9   1  -6  322.20   13.28
   9   1  -6  322.79   13.32
   9   1  -6  294.95   12.77
  -9   1   6  309.82   12.31
  -9   1   6  302.91   13.25
   9  -1  -6  294.17   13.14
  -9  -1   6  307.41   13.08
  -9  -1   6  308.46   13.25
   9  -1  -6  319.76   14.64
   9  -1  -6  297.50   12.84
   9   1  -5  161.75    6.39
   9   1  -5  157.10    7.39
   9   1  -5  162.92    7.52
  -9   1   5  164.23    6.68
   9   1  -5  154.10    7.04
  -9   1   5  159.29    6.36
  -9  -1   5  166.15    7.24
   9  -1  -5  157.47    8.53
  -9  -1   5  150.92    7.40
   9  -1  -5  137.30    7.25
   9  -1  -5  159.37    7.07
  -9  -1   5  162.56    7.47
  -9   1   4 1809.67   67.90
   9   1  -4 1818.81   68.92
  -9   1   4 1820.12   68.31
   9   1  -4 1868.80   69.24
   9   1  -4 1762.57   68.58
  -9   1   4 1768.51   68.90
   9   1  -4 1842.17   68.09
  -9  -1   4 1809.81   68.91
   9  -1  -4 1828.27   70.17
  -9  -1   4 1841.00   68.99
   9  -1  -4 1686.35   68.84
   9  -1  -4 1803.32   68.55
  -9  -1   4 1772.41   68.59
   9   1  -3   53.11    2.97
  -9   1   3   52.30    3.14
  -9   1   3   54.86    2.74
  -9   1   3   51.88    2.31
   9   1  -3   52.83    3.45
   9   1  -3   54.27    2.58
   9   1  -3   54.06    3.19
  -9  -1   3   53.96    3.22
   9  -1  -3   47.73    3.10
   9  -1  -3   62.58    4.18
  -9  -1   3   50.39    3.14
   9  -1  -3   49.91    2.83
  -9  -1   3   51.21    2.79
   9   1  -2    7.50    1.57
   9   1  -2    9.63    1.09
  -9   1   2   10.80    1.23
  -9   1   2   10.08    0.88
  -9   1   2    8.39    1.30
   9   1  -2   10.15    1.32
   9  -1  -2   11.03    1.48
   9  -1  -2    9.03    1.07
  -9  -1   2   11.07    1.52
  -9  -1   2    9.06    1.42
  -9  -1   2    9.74    1.04
   9  -1  -2    8.22    1.75
   9   1  -1 2045.53   78.09
   9   1  -1 2083.10   77.06
   9   1  -1 1990.72   77.12
  -9   1   1 1978.17   76.74
  -9   1   1 2035.12   77.11
  -9   1   1 2034.86   77.22
  -9  -1   1 2020.09   76.67
  -9  -1   1 1953.71   77.13
   9  -1  -1 2015.90   77.12
   9  -1  -1 2075.59   76.72
  -9  -1   1 2033.86   77.20
   9  -1  -1 2133.54   77.97
   9   1   0  229.05    9.43
  -9   1   0  226.23    9.15
  -9   1   0  205.18   10.10
   9   1   0  224.14    9.44
   9   1   0  221.78   10.39
  -9   1   0  235.75    9.43
  -9   1   0  214.96    9.41
   9  -1   0  224.40    8.82
   9  -1   0  235.77    9.30
   9  -1   0  247.09    9.97
  -9  -1   0  217.58    9.23
  -9  -1   0  226.15    9.37
  -9  -1   0  223.18    8.74
  -9   1  -1   87.92    4.62
   9   1   1   93.49    4.53
  -9   1  -1   85.51    4.29
   9   1   1   89.06    5.50
   9   1   1   86.91    4.58
  -9   1  -1   90.40    4.99
   9   1   1   91.37    3.73
  -9   1  -1   94.18    4.40
   9  -1   1   94.59    3.81
  -9  -1  -1   90.78    4.21
   9  -1   1   90.32    4.36
  -9  -1  -1   90.63    4.33
   9  -1   1   96.15    4.76
   9  -1   1   93.39    4.25
   9   1   2    2.14    1.02
   9   1   2   -0.21    0.89
   9   1   2    0.84    1.27
  -9   1  -2    0.48    0.92
   9   1   2    1.34    0.52
  -9   1  -2   -0.58    1.12
  -9   1  -2    1.46    0.86
  -9   1  -2   -0.31    0.95
   9  -1   2    0.01    0.85
  -9  -1  -2    0.76    0.71
   9  -1   2    1.37    0.79
  -9  -1  -2    2.22    0.86
   9  -1   2    1.53    0.77
  -9   1  -3  414.36   17.10
  -9   1  -3  453.48   17.34
   9   1   3  394.36   18.58
  -9   1  -3  467.21   16.14
   9   1   3  424.37   17.06
   9   1   3  408.99   17.46
   9   1   3  417.29   16.48
  -9   1  -3  428.92   17.48
   9  -1   3  417.12   16.94
  -9  -1  -3  401.87   16.82
   9  -1   3  435.01   16.88
   9  -1   3  421.49   17.41
  -9  -1  -3  418.46   16.75
  -9  -1  -3  409.64   17.04
   9   1   4  304.81   12.28
  -9   1  -4  303.73   13.27
   9   1   4  272.61   14.36
  -9   1  -4  338.74   12.94
  -9   1  -4  315.34   13.02
   9   1   4  309.36   12.78
  -9   1  -4  311.50   11.83
   9   1   4  301.92   13.33
  -9  -1  -4  312.19   12.65
  -9  -1  -4  303.19   12.55
   9  -1   4  306.82   12.69
  -9  -1  -4  292.87   12.69
   9  -1   4  297.32   13.25
   9  -1   4  303.82   12.65
   9   1   5   47.33    4.81
  -9   1  -5   50.98    3.84
   9   1   5   45.75    3.93
  -9   1  -5   44.35    3.86
   9   1   5   51.42    2.93
   9  -1   5   45.81    3.71
   9  -1   5   47.59    3.26
  -9  -1  -5   53.20    3.31
  -9  -1  -5   51.98    3.39
   9  -1   5   50.63    3.27
  -9  -1  -5   46.33    3.15
  -9   1  -6   33.47    3.51
   9   1   6   37.00    3.93
  -9   1  -6   27.94    3.34
   9   1   6   27.89    4.22
   9   1   6   28.40    2.38
   9  -1   6   29.13    2.80
  -9  -1  -6   28.42    2.77
  -9  -1  -6   31.07    2.86
  -9  -1  -6   28.21    2.78
   9  -1   6   30.79    2.92
   9   1   7   33.24    3.90
  -9   1  -7   39.09    4.03
  -9   1  -7   36.68    3.80
   9   1   7   28.72    4.55
   9   1   7   33.04    2.78
   9  -1   7   33.11    3.17
  -9  -1  -7   31.05    3.16
  -9  -1  -7   36.10    3.54
  -9  -1  -7   33.59    2.94
   9  -1   7   37.50    3.34
  -9   1  -8  189.67   10.08
  -9   1  -8  222.66   10.40
   9   1   8  187.62    8.98
   9   1   8  196.53   10.51
  -9  -1  -8  195.93    9.07
   9  -1   8  190.42    9.62
   9  -1   8  193.04    9.35
  -9  -1  -8  205.26    9.68
   9   1   9   16.86    2.55
   9   1   9   17.85    3.45
  -9   1  -9   22.31    3.58
  -9   1  -9   20.07    3.51
   9  -1   9   21.12    2.95
  -9  -1  -9   32.03    3.82
   9   1  10   43.03    5.29
  -9   1 -10   49.33    5.26
   9  -1  10   49.59    4.42
  -9  -1 -10   51.24    4.88
  -9   2  11  431.93   19.45
   9   2 -11  442.30   18.51
   9  -2 -11  413.86   18.48
  -9  -2  11  431.45   19.12
   9   2 -10  104.19    6.07
   9   2 -10  117.58    7.17
  -9   2  10   95.05    6.48
   9  -2 -10  106.43    6.24
  -9  -2  10  101.83    6.79
  -9  -2  10   99.11    6.52
  -9   2   9   48.09    4.12
   9   2  -9   42.72    3.60
   9   2  -9   45.64    4.75
  -9   2   9   47.14    5.00
  -9  -2   9   36.12    3.82
  -9  -2   9   40.99    4.38
   9  -2  -9   42.94    4.43
   9  -2  -9   45.93    3.95
   9   2  -8  551.58   22.62
   9   2  -8  560.37   23.62
  -9   2   8  586.33   24.02
  -9   2   8  578.41   23.44
  -9  -2   8  574.41   23.55
   9  -2  -8  516.09   23.37
   9  -2  -8  558.59   25.42
   9  -2  -8  552.06   22.75
  -9  -2   8  537.62   22.90
  -9   2   7   10.33    2.59
   9   2  -7    8.42    2.32
  -9   2   7    7.52    2.04
   9   2  -7    7.94    1.71
   9  -2  -7    6.30    2.13
  -9  -2   7   11.09    2.39
   9  -2  -7    9.08    2.94
   9  -2  -7   11.26    2.01
  -9  -2   7   10.29    2.12
  -9   2   6   76.09    5.32
   9   2  -6   68.91    4.14
   9   2  -6   69.77    4.40
  -9   2   6   69.69    4.54
   9   2  -6   75.24    4.84
   9  -2  -6   66.30    4.76
  -9  -2   6   65.77    4.63
   9  -2  -6   72.01    4.34
   9  -2  -6   63.53    5.93
  -9  -2   6   70.82    4.21
  -9   2   5 1010.67   39.26
   9   2  -5  963.36   38.78
   9   2  -5  984.40   39.44
  -9   2   5  974.07   38.20
   9   2  -5 1034.63   39.45
  -9   2   5 1087.87   40.03
  -9  -2   5  999.05   38.72
   9  -2  -5  937.23   39.39
   9  -2  -5  991.63   41.19
   9  -2  -5 1010.28   38.79
  -9  -2   5  987.04   39.45
  -9  -2   5 1018.32   39.44
   9   2  -4   72.62    4.58
  -9   2   4   69.69    4.14
  -9   2   4   70.49    3.60
   9   2  -4   74.46    4.02
   9   2  -4   81.09    4.59
   9   2  -4   71.90    3.38
  -9  -2   4   78.63    4.59
  -9  -2   4   73.83    3.77
   9  -2  -4   65.12    5.45
   9  -2  -4   71.35    3.94
   9  -2  -4   69.83    4.49
  -9  -2   4   69.92    4.35
   9   2  -3  326.97   13.30
   9   2  -3  332.82   14.66
   9   2  -3  343.89   14.11
   9   2  -3  327.34   13.71
  -9   2   3  330.61   13.44
  -9   2   3  328.91   13.89
  -9  -2   3  336.00   14.10
  -9  -2   3  336.87   14.09
   9  -2  -3  352.06   13.47
   9  -2  -3  335.89   15.43
  -9  -2   3  332.56   13.23
   9  -2  -3  315.12   14.05
   9   2  -2    4.77    1.22
  -9   2   2    6.19    1.31
   9   2  -2    4.93    1.06
   9   2  -2    5.70    1.67
  -9   2   2    7.14    0.82
  -9   2   2    5.41    1.21
   9  -2  -2    8.08    1.57
   9  -2  -2    6.44    1.03
  -9  -2   2    5.98    1.51
  -9  -2   2    5.53    1.44
   9  -2  -2    6.36    1.92
  -9  -2   2    5.40    0.76
   9   2  -1    3.61    0.41
   9   2  -1    2.55    1.12
   9   2  -1    4.16    1.59
  -9   2   1    3.98    1.20
  -9   2   1    3.58    1.06
   9   2  -1    3.43    1.08
  -9   2   1    4.31    0.91
  -9  -2   1    3.21    1.18
   9  -2  -1    4.64    1.17
  -9  -2   1    3.09    1.14
  -9  -2   1    3.53    0.43
   9  -2  -1    3.45    0.75
   9  -2  -1    3.46    1.52
   9   2   0 1201.11   49.82
  -9   2   0 1220.04   48.39
  -9   2   0 1244.44   47.87
   9   2   0 1227.04   48.37
  -9   2   0 1280.09   48.25
   9   2   0 1277.51   48.35
  -9  -2   0 1203.65   48.16
  -9  -2   0 1244.54   48.02
   9  -2   0 1275.61   48.09
   9  -2   0 1268.92   47.30
   9  -2   0 1337.43   48.98
  -9   2  -1   17.99    2.24
  -9   2  -1   16.13    1.81
   9   2   1   20.06    2.31
   9   2   1   15.23    1.99
  -9   2  -1   15.96    1.83
   9   2   1   18.54    3.07
  -9   2  -1   17.90    2.92
   9  -2   1   17.25    2.07
   9  -2   1   15.73    1.73
  -9  -2  -1   15.33    1.61
  -9  -2  -1   16.88    1.91
   9  -2   1   17.11    1.66
  -9   2  -2   15.01    2.31
   9   2   2   13.21    2.09
   9   2   2   13.96    1.90
  -9   2  -2   14.16    1.72
   9   2   2   12.33    2.68
  -9   2  -2   15.67    2.30
  -9   2  -2   16.96    2.06
  -9  -2  -2   17.97    1.86
   9  -2   2   14.42    1.72
   9  -2   2   18.51    1.66
  -9  -2  -2   14.03    1.43
   9  -2   2   15.09    1.85
   9   2   3   48.93    4.96
  -9   2  -3   48.90    3.72
  -9   2  -3   53.05    3.90
  -9   2  -3   57.92    3.71
   9   2   3   52.66    2.42
   9   2   3   57.84    3.78
   9   2   3   48.99    3.86
   9  -2   3   55.34    3.01
   9  -2   3   51.68    3.34
  -9  -2  -3   53.33    3.79
  -9  -2  -3   52.90    2.81
   9  -2   3   56.86    3.30
  -9  -2  -3   52.58    3.12
   9   2   4  476.20   20.66
   9   2   4  430.56   22.07
   9   2   4  478.52   20.00
  -9   2  -4  491.71   20.66
  -9   2  -4  490.60   20.15
   9   2   4  483.31   18.96
  -9  -2  -4  504.50   19.22
  -9  -2  -4  502.58   19.54
   9  -2   4  489.88   19.83
   9  -2   4  502.93   19.75
   9  -2   4  514.64   19.41
  -9  -2  -4  481.96   20.03
  -9   2  -5   15.65    2.84
   9   2   5   14.43    3.49
   9   2   5   16.51    2.77
  -9   2  -5   11.72    2.26
  -9  -2  -5   14.38    2.35
   9  -2   5   16.22    1.86
  -9  -2  -5   18.05    1.90
  -9  -2  -5   14.22    2.06
   9  -2   5   17.15    2.28
  -9   2  -6  118.74    6.73
   9   2   6  101.74    8.33
  -9   2  -6  122.96    7.22
   9   2   6  118.82    7.25
   9  -2   6  111.55    6.06
  -9  -2  -6  114.44    6.29
   9  -2   6  112.35    5.78
  -9  -2  -6  121.03    6.00
   9   2   7   97.48    6.80
  -9   2  -7   99.22    6.69
   9   2   7   88.78    7.83
  -9   2  -7   96.65    6.22
  -9  -2  -7  103.85    5.66
   9  -2   7   98.64    5.45
   9  -2   7   92.92    5.62
  -9  -2  -7   95.59    5.75
  -9   2  -8   40.87    4.56
  -9   2  -8   43.00    4.77
   9   2   8   36.05    5.65
   9   2   8   45.94    5.30
  -9  -2  -8   44.36    4.05
  -9  -2  -8   43.30    3.89
   9  -2   8   41.87    4.04
  -9   2  -9   14.76    3.43
   9   2   9   23.46    4.04
  -9   2  -9   27.06    4.17
  -9  -2  -9   15.69    2.72
  -9  -2  -9   19.63    3.00
   9  -2   9   18.02    2.91
  -9   2 -10    2.54    2.45
  -9   2 -10   -1.86    2.00
   9   2  10    0.16    2.05
  -9  -2 -10    2.45    2.07
   9  -2  10   -1.34    1.59
   9   3 -10   81.11    5.49
  -9   3  10   79.64    6.06
  -9   3  10   78.63    6.95
   9   3 -10   87.56    6.73
  -9  -3  10   74.33    6.27
   9  -3 -10   78.20    6.55
   9  -3 -10   75.83    5.54
  -9  -3  10   81.35    5.81
   9   3  -9    2.65    2.42
   9   3  -9    3.33    1.73
  -9   3   9    0.34    2.43
  -9   3   9    1.33    1.86
   9  -3  -9    2.41    1.86
  -9  -3   9    0.20    1.67
  -9  -3   9    0.93    2.27
   9  -3  -9    2.35    2.24
  -9   3   8    2.08    2.45
   9   3  -8    3.31    2.41
   9   3  -8    4.40    1.82
  -9   3   8    7.33    2.17
  -9  -3   8    6.76    2.62
   9  -3  -8    4.97    1.93
   9  -3  -8    4.44    2.33
  -9  -3   8    4.86    1.84
  -9   3   7  146.72    7.60
   9   3  -7  130.69    6.91
  -9   3   7  141.47    8.52
   9   3  -7  139.43    7.88
  -9  -3   7  118.79    7.71
   9  -3  -7  122.65    7.93
   9  -3  -7  137.73   12.58
   9  -3  -7  128.39    6.94
  -9  -3   7  133.02    6.88
  -9   3   6    0.96    1.37
   9   3  -6    0.99    1.30
   9   3  -6    1.80    2.00
  -9   3   6    0.60    2.05
   9  -3  -6    3.27    1.61
  -9  -3   6    1.63    2.25
  -9  -3   6    3.91    1.47
   9  -3  -6    1.89    2.49
   9  -3  -6    0.17    1.78
  -9  -3   6    1.26    1.71
   9   3  -5  567.86   23.74
   9   3  -5  606.71   24.49
  -9   3   5  630.75   25.17
   9   3  -5  551.66   24.73
  -9   3   5  582.02   24.06
  -9  -3   5  588.43   24.57
   9  -3  -5  573.22   24.60
  -9  -3   5  593.94   23.42
   9  -3  -5  624.92   23.71
  -9  -3   5  573.40   24.43
   9  -3  -5  580.04   26.70
   9   3  -4   74.11    4.52
  -9   3   4   73.43    4.51
  -9   3   4   75.22    4.12
   9   3  -4   68.15    5.29
   9   3  -4   77.41    5.03
  -9   3   4   84.63    5.75
   9  -3  -4   77.08    6.65
   9  -3  -4   66.63    5.06
  -9  -3   4   77.27    3.97
   9  -3  -4   70.43    4.27
  -9  -3   4   69.74    4.83
  -9  -3   4   79.03    4.99
   9   3  -3   22.96    2.09
  -9   3   3   19.42    2.18
   9   3  -3   18.15    3.05
   9   3  -3   21.80    2.48
   9   3  -3   20.84    2.60
  -9  -3   3   22.59    2.69
   9  -3  -3   17.67    1.98
   9  -3  -3   18.29    3.41
  -9  -3   3   24.17    1.86
  -9  -3   3   22.70    2.78
  -9   3   2   72.02    4.22
  -9   3   2   70.40    4.27
   9   3  -2   65.82    5.46
   9   3  -2   68.11    4.11
   9   3  -2   75.52    4.54
   9   3  -2   72.92    4.41
   9  -3  -2   81.67    3.89
  -9  -3   2   70.91    4.63
   9  -3  -2   71.55    4.65
  -9  -3   2   82.11    4.69
  -9  -3   2   72.61    3.36
   9  -3  -2   71.31    5.85
   9   3  -1   56.71    3.90
  -9   3   1   59.09    3.26
  -9   3   1   59.99    4.07
   9   3  -1   55.23    5.14
  -9   3   1   63.69    3.84
   9   3  -1   63.91    3.98
  -9  -3   1   63.11    4.00
   9  -3  -1   67.43    3.25
   9  -3  -1   59.43    3.98
  -9  -3   1   64.93    2.67
   9  -3  -1   64.42    5.10
  -9  -3   1   63.10    3.95
  -9   3   0   37.64    2.88
  -9   3   0   35.68    3.47
   9   3   0   37.04    3.22
  -9   3   0   36.32    2.69
   9   3   0   35.88    4.31
   9   3   0   35.99    3.11
   9  -3   0   35.91    3.58
   9  -3   0   38.01    2.06
  -9  -3   0   32.54    2.60
   9  -3   0   38.73    3.00
  -9  -3   0   34.03    3.06
   9   3   1    0.58    1.69
   9   3   1    2.62    1.44
   9   3   1   -0.26    1.11
  -9   3  -1   -0.24    1.47
  -9   3  -1    0.54    1.00
  -9   3  -1    2.11    1.23
   9  -3   1    0.75    1.30
   9  -3   1   -0.68    0.95
   9  -3   1   -0.12    0.96
  -9  -3  -1    0.48    1.35
  -9  -3  -1    1.52    1.01
  -9   3  -2   31.98    2.70
   9   3   2   28.93    3.32
  -9   3  -2   32.81    3.10
   9   3   2   32.85    4.89
   9   3   2   29.41    3.23
  -9   3  -2   33.85    3.74
   9  -3   2   31.55    2.69
   9  -3   2   34.53    2.93
  -9  -3  -2   33.47    2.31
   9  -3   2   35.36    2.53
  -9  -3  -2   38.12    2.96
   9   3   3    8.81    2.88
  -9   3  -3   11.04    1.93
  -9   3  -3    7.59    2.21
   9   3   3    6.13    2.01
   9   3   3   11.33    2.31
  -9   3  -3   10.91    2.22
  -9  -3  -3    9.83    1.27
   9  -3   3    9.95    1.42
   9  -3   3    8.95    1.79
   9  -3   3    9.34    1.52
  -9  -3  -3    5.25    2.06
  -9  -3  -3    8.60    1.76
   9   3   4  382.86   20.75
  -9   3  -4  422.14   18.87
   9   3   4  409.95   18.90
   9   3   4  418.67   18.19
  -9   3  -4  419.46   18.23
   9  -3   4  429.05   17.93
  -9  -3  -4  428.84   18.31
   9  -3   4  469.69   17.21
  -9  -3  -4  447.03   16.92
  -9  -3  -4  430.52   17.42
  -9   3  -5  252.24   12.17
   9   3   5  228.08   12.03
   9   3   5  224.14   13.91
  -9   3  -5  250.44   11.54
   9  -3   5  255.83   10.23
  -9  -3  -5  220.67   11.22
  -9  -3  -5  242.90   10.47
   9  -3   5  229.60   10.86
  -9   3  -6    5.34    2.63
   9   3   6    6.71    2.55
  -9   3  -6    3.90    1.98
   9   3   6    2.05    2.35
  -9  -3  -6    3.30    2.17
   9  -3   6    2.26    1.10
  -9  -3  -6    3.21    1.55
   9  -3   6    2.44    1.60
  -9   3  -7    2.07    2.34
  -9   3  -7   -2.10    1.72
   9   3   7    1.42    2.25
  -9  -3  -7   -2.21    1.83
  -9  -3  -7   -0.05    1.59
   9  -3   7   -0.07    1.57
  -9   3  -8   10.18    3.29
   9   3   8   11.48    3.20
  -9   3  -8    8.45    2.73
  -9  -3  -8    7.53    2.38
  -9  -3  -8    4.79    2.16
   9  -3   8    6.73    2.24
  -9   3  -9    9.81    3.14
   9   3   9   15.15    3.48
  -9   3  -9   17.72    3.60
  -9  -3  -9   17.41    2.87
  -9  -3  -9    9.88    2.61
   9  -3   9   11.27    2.56
  -9   4   9   73.25    7.27
   9   4  -9   60.70    4.91
   9   4  -9   69.65    6.64
  -9   4   9   63.51    5.35
  -9  -4   9   50.48    5.72
  -9  -4   9   55.99    4.86
   9  -4  -9   67.94    6.91
   9  -4  -9   58.83    5.08
   9   4  -8   21.75    3.24
  -9   4   8   25.77    4.54
  -9   4   8   29.11    3.81
   9   4  -8   21.15    3.79
   9  -4  -8   24.06    3.32
  -9  -4   8   20.25    3.83
   9  -4  -8   29.06    4.50
  -9  -4   8   26.48    3.24
   9   4  -7   26.41    4.01
  -9   4   7   27.13    4.41
  -9   4   7   21.61    3.09
   9   4  -7   25.92    3.26
  -9  -4   7   25.72    4.16
  -9  -4   7   17.05    3.50
   9  -4  -7   31.53    4.37
  -9  -4   7   18.47    2.58
   9  -4  -7   22.67    3.04
   9   4  -6   12.76    2.44
  -9   4   6   12.27    3.38
   9   4  -6    9.14    2.80
  -9   4   6   18.38    2.87
   9  -4  -6    9.30    2.23
  -9  -4   6    5.47    2.88
  -9  -4   6   12.79    2.09
   9  -4  -6   10.87    3.08
  -9  -4   6   13.21    2.93
  -9   4   5   59.32    4.48
  -9   4   5   60.83    5.72
   9   4  -5   53.75    4.33
   9   4  -5   63.03    5.07
  -9  -4   5   64.52    5.19
   9  -4  -5   57.49    5.31
   9  -4  -5   59.89    4.32
  -9  -4   5   59.33    3.91
  -9  -4   5   58.54    5.43
  -9   4   4  375.69   16.33
   9   4  -4  330.71   14.93
   9   4  -4  323.98   16.67
   9   4  -4  335.96   15.31
  -9   4   4  332.74   14.88
   9  -4  -4  358.83   18.16
  -9  -4   4  333.60   15.45
   9  -4  -4  349.94   14.58
   9  -4  -4  330.31   15.69
  -9  -4   4  348.73   15.62
  -9   4   3    8.27    1.96
   9   4  -3    8.13    2.07
  -9   4   3    8.09    1.88
   9   4  -3    6.65    2.02
   9   4  -3    9.76    2.97
   9  -4  -3   11.49    2.67
  -9  -4   3    9.43    2.32
   9  -4  -3   10.80    1.90
   9  -4  -3    9.36    3.39
  -9  -4   3   11.27    2.45
   9   4  -2  202.16   12.02
   9   4  -2  201.13   10.02
  -9   4   2  195.69    9.91
   9   4  -2  201.05    9.72
  -9   4   2  211.77    9.85
   9   4  -2  210.65   10.10
  -9  -4   2  226.26   10.32
  -9  -4   2  210.24   10.18
   9  -4  -2  216.74   10.43
   9  -4  -2  218.50   12.25
   9  -4  -2  235.14    9.41
  -9   4   1   10.23    2.35
   9   4  -1   14.34    2.37
  -9   4   1   13.46    2.03
   9   4  -1   10.81    3.28
   9   4  -1   11.44    2.33
   9  -4  -1   14.94    1.80
  -9  -4   1    8.69    2.15
  -9  -4   1   12.86    2.18
   9  -4  -1   11.20    3.19
   9  -4  -1   10.65    2.19
   9   4   0  306.55   14.30
  -9   4   0  316.67   13.76
  -9   4   0  292.78   13.25
   9   4   0  306.51   14.08
   9   4   0  295.87   16.53
  -9   4   0  328.42   14.47
  -9  -4   0  335.90   13.74
   9  -4   0  335.24   13.92
   9  -4   0  338.62   15.43
  -9  -4   0  322.00   13.92
   9   4   1  177.36    8.96
   9   4   1  178.99    9.38
  -9   4  -1  175.20    9.26
  -9   4  -1  190.09    8.67
  -9   4  -1  173.62    8.39
   9   4   1  160.51   11.22
  -9  -4  -1  192.89    8.73
   9  -4   1  176.46    8.39
   9  -4   1  178.47    9.43
  -9  -4  -1  171.62    8.14
   9  -4   1  183.39    8.64
   9   4   2   49.57    6.08
  -9   4  -2   54.38    4.27
  -9   4  -2   59.80    4.20
   9   4   2   54.58    4.57
   9   4   2   57.65    5.09
  -9   4  -2   59.72    5.04
  -9  -4  -2   60.35    4.27
  -9  -4  -2   64.89    3.66
   9  -4   2   65.76    3.90
   9  -4   2   63.03    4.29
   9  -4   2   61.25    4.51
  -9   4  -3   41.45    3.77
   9   4   3   23.21    4.76
   9   4   3   37.88    4.57
   9   4   3   30.29    3.63
  -9   4  -3   38.19    4.47
  -9   4  -3   32.00    3.68
  -9  -4  -3   41.61    2.58
  -9  -4  -3   34.89    3.30
  -9  -4  -3   27.28    3.70
   9  -4   3   36.05    2.74
   9  -4   3   38.07    3.44
  -9   4  -4    4.28    2.18
  -9   4  -4    4.23    2.54
   9   4   4    1.16    1.95
   9   4   4    3.84    2.05
   9  -4   4    1.14    1.07
  -9  -4  -4    1.69    1.61
   9  -4   4    5.27    1.74
  -9  -4  -4    2.88    2.24
   9   4   5   16.11    3.40
  -9   4  -5    8.55    2.80
  -9   4  -5   15.66    3.14
  -9  -4  -5   12.56    2.16
   9  -4   5    9.52    2.35
   9  -4   5   15.19    1.90
  -9  -4  -5    9.76    2.75
  -9   4  -6    7.56    2.87
   9   4   6    7.01    2.93
  -9   4  -6    9.37    2.87
  -9  -4  -6    5.76    2.56
  -9  -4  -6    7.06    2.04
   9  -4   6    6.52    2.13
   9   4   7   28.51    4.82
  -9   4  -7   24.75    4.11
  -9   4  -7   35.32    4.60
   9  -4   7   29.45    3.64
  -9  -4  -7   25.13    3.87
  -9  -4  -7   25.53    3.12
   9   4   8    0.89    2.50
  -9   4  -8    9.12    3.22
  -9   4  -8    2.19    2.64
  -9  -4  -8    1.22    1.95
   9  -4   8   -0.04    1.78
  -9  -4  -8    2.38    2.32
   9   5  -8    7.13    2.42
  -9   5   8    9.69    3.94
  -9   5   8    6.06    2.56
   9   5  -8   12.15    3.47
   9  -5  -8   12.48    3.57
   9  -5  -8    7.65    2.55
  -9  -5   8   11.55    3.72
  -9  -5   8    8.33    3.43
   9   5  -7    0.44    1.84
  -9   5   7   -3.39    2.47
   9   5  -7    1.44    2.49
  -9   5   7    2.55    1.75
  -9  -5   7   -1.46    2.02
   9  -5  -7   -2.44    2.20
  -9  -5   7   -3.73    2.32
   9  -5  -7    1.31    2.02
  -9   5   6    3.05    1.86
  -9   5   6   -2.48    2.26
   9   5  -6   -2.68    2.15
   9   5  -6    1.58    1.93
   9  -5  -6   -0.86    2.15
   9  -5  -6    1.85    1.96
  -9  -5   6   -1.20    2.27
  -9  -5   6    4.76    2.66
  -9   5   5   39.95    5.20
  -9   5   5   38.34    4.08
   9   5  -5   33.10    4.31
   9   5  -5   36.82    4.19
   9  -5  -5   32.81    4.84
  -9  -5   5   32.80    4.53
  -9  -5   5   33.24    4.42
   9  -5  -5   36.56    3.70
  -9   5   4   -0.56    2.06
  -9   5   4    1.65    1.57
   9   5  -4    1.34    2.07
   9   5  -4    1.24    1.78
   9  -5  -4   -1.47    1.51
  -9  -5   4   -1.64    1.96
   9  -5  -4    2.39    2.31
  -9  -5   4    2.48    2.56
   9   5  -3   44.81    4.40
   9   5  -3   47.88    4.67
  -9   5   3   43.39    3.76
  -9  -5   3   38.91    4.26
  -9  -5   3   33.13    4.15
   9  -5  -3   46.87    3.75
   9  -5  -3   34.68    4.39
   9   5  -2   13.28    3.76
  -9   5   2    8.84    2.08
   9   5  -2   10.10    2.39
   9  -5  -2    7.13    2.41
  -9  -5   2    6.16    2.34
   9  -5  -2    6.56    3.40
  -9  -5   2    9.73    2.67
  -9   5   1   41.02    3.77
   9   5  -1   48.61    4.66
  -9   5   1   48.44    4.68
   9   5  -1   54.51    6.47
   9  -5  -1   53.07    4.51
  -9  -5   1   46.12    4.48
   9  -5  -1   50.54    5.92
  -9  -5   1   50.04    4.20
   9   5   0  213.94   10.88
  -9   5   0  220.02   11.21
  -9   5   0  214.28   10.38
   9   5   0  205.07   13.61
   9   5   0  212.28   11.08
   9  -5   0  233.27   12.45
  -9  -5   0  226.79   10.76
  -9  -5   0  230.91   10.42
   9  -5   0  213.40   10.40
   9  -5   0  220.54   10.65
   9   5   1    0.73    1.73
  -9   5  -1    0.57    1.98
  -9   5  -1    0.35    1.45
   9   5   1    3.21    2.16
  -9  -5  -1    1.54    2.14
   9  -5   1   -0.59    2.26
  -9  -5  -1    3.51    1.60
   9  -5   1    1.38    1.58
   9  -5   1    0.92    1.59
   9   5   2  233.34   12.69
   9   5   2  242.46   12.17
  -9   5  -2  247.34   11.64
  -9   5  -2  241.79   11.53
  -9   5  -2  226.22   12.42
  -9  -5  -2  258.85   11.53
   9  -5   2  267.22   11.23
   9  -5   2  250.07   11.68
  -9  -5  -2  239.26   12.42
  -9  -5  -2  257.58   11.56
   9   5   3   12.87    3.29
  -9   5  -3   20.62    3.13
   9   5   3   15.87    3.17
  -9   5  -3   18.07    3.63
  -9  -5  -3   19.64    2.79
   9  -5   3   13.23    2.60
  -9  -5  -3   14.64    3.32
   9  -5   3   20.61    2.42
  -9   5  -4  128.14    8.57
   9   5   4  134.53    8.18
  -9   5  -4  136.30    7.96
   9   5   4  134.51    9.10
   9  -5   4  134.28    7.72
  -9  -5  -4  140.54    7.23
  -9  -5  -4  133.09    8.36
   9   5   5   -0.54    2.04
  -9   5  -5    2.73    2.22
  -9   5  -5   -2.08    2.38
  -9  -5  -5    0.39    1.83
  -9  -5  -5    1.21    2.49
   9  -5   5   -0.18    1.86
  -9   5  -6   38.79    5.46
   9   5   6   38.61    5.45
  -9   5  -6   41.72    5.02
  -9  -5  -6   38.86    5.03
   9  -5   6   37.56    4.44
  -9  -5  -6   42.32    3.85
   9   6  -5   18.80    3.69
  -9   6   5   18.00    3.09
  -9   6   5   21.59    4.76
   9   6  -5   15.63    3.17
  -9  -6   5   17.83    3.94
  -9  -6   5   22.02    4.17
   9  -6  -5   14.44    3.78
   9  -6  -5   16.91    3.45
   9   6  -4   93.84    6.59
   9   6  -4   84.75    6.42
  -9   6   4   85.39    6.01
  -9  -6   4   92.50    7.16
   9  -6  -4   88.72    7.41
  -9  -6   4   86.38    6.91
  -9   6   3    4.28    1.95
   9   6  -3    6.64    2.50
  -9  -6   3   -0.77    2.55
  -9  -6   3    4.91    2.69
   9  -6  -3    1.93    2.54
  -9   6   2   57.18    4.66
   9   6  -2   56.66    5.46
  -9  -6   2   63.93    5.34
   9  -6  -2   65.52    5.84
  -9  -6   2   53.03    5.45
   9   6  -1   49.15    5.22
  -9   6   1   55.02    4.42
   9  -6  -1   47.75    4.95
   9  -6  -1   48.51    4.36
  -9  -6   1   54.59    4.69
  -9  -6   1   53.28    5.06
  -9   6   0   13.27    3.23
  -9   6   0    9.65    2.35
   9   6   0   12.29    3.12
  -9  -6   0    9.99    2.48
  -9  -6   0   15.95    3.21
   9  -6   0   13.06    2.59
   9  -6   0   14.99    2.86
   9   6   1   11.44    3.11
   9   6   1   15.30    3.26
  -9   6  -1    6.88    3.09
  -9   6  -1    9.83    2.33
  -9  -6  -1    7.57    2.54
   9  -6   1   16.36    2.85
   9  -6   1    9.97    2.29
  -9  -6  -1   15.98    3.48
  -9   6  -2   25.03    4.30
  -9   6  -2   16.17    2.81
   9   6   2   22.14    3.61
   9   6   2   20.02    4.02
   9  -6   2   18.02    2.81
  -9  -6  -2   17.98    3.00
  -9  -6  -2   22.44    4.11
   9  -6   2   15.49    2.98
   9   6   3    1.49    2.64
  -9   6  -3    2.66    2.91
   9   6   3    2.66    2.12
   9  -6   3    2.45    2.01
  -9  -6  -3    3.53    2.29
  -9  -6  -3    1.48    2.97
  -9   6  -4    8.54    2.63
  -9   6  -4    2.27    2.44
   9   6   4    2.78    2.36
   9   6   4    3.64    2.57
  -9  -6  -4    3.98    2.12
   9  -6   4    7.27    2.43
  -9  -6  -4    0.11    2.66
 -10   0  11   -3.60    1.81
  10   0 -11   -1.35    1.35
 -10   0  10  420.52   18.55
  10   0 -10  420.22   17.84
  10   0  -9    1.12    1.39
 -10   0   9    1.61    1.90
  10   0  -8 2214.99   86.05
  10   0  -8 2339.43   87.18
 -10   0   8 2264.62   85.85
 -10   0   8 2182.54   86.54
  10   0  -7    1.28    1.19
  10   0  -7   -0.71    1.17
  10   0  -7    0.76    1.35
  10   0  -7   -0.66    1.08
 -10   0   7    0.35    1.45
 -10   0   7    0.99    1.17
 -10   0   6  729.88   29.54
 -10   0   6  747.66   29.16
  10   0  -6  785.18   30.33
  10   0  -6  719.45   29.18
  10   0  -6  751.08   29.13
 -10   0   6  744.82   29.15
  10   0  -6  736.89   28.98
 -10   0   5    0.88    1.13
 -10   0   5   -0.31    0.83
  10   0  -5    0.92    1.14
  10   0  -5   -0.30    0.80
 -10   0   5   -1.64    0.78
  10   0  -5   -0.59    0.71
  10   0  -5    1.19    0.94
  10   0  -4  174.09    7.38
 -10   0   4  178.77    7.45
 -10   0   4  172.77    7.54
  10   0  -4  180.60    8.43
  10   0  -4  164.54    7.47
 -10   0   4  176.95    7.73
 -10   0   3    0.02    0.73
  10   0  -3    0.47    0.65
 -10   0   3    1.20    0.87
  10   0  -3   -0.79    0.63
  10   0  -3    0.53    0.96
 -10   0   3    0.06    0.80
  10   0  -2 1239.94   45.57
 -10   0   2 1181.85   44.55
  10   0  -2 1202.33   44.59
 -10   0   2 1181.24   44.71
 -10   0   2 1064.09   44.63
  10   0  -2 1147.26   44.55
  10   0  -1    0.86    0.68
 -10   0   1   -0.11    0.73
 -10   0   1   -0.89    0.71
  10   0  -1   -0.11    1.00
 -10   0   1    0.04    0.66
  10   0  -1   -0.12    0.67
  10   0   0  445.65   17.37
 -10   0   0  397.00   17.22
 -10   0   0  451.27   17.25
 -10   0   0  447.32   17.41
  10   0   0  448.83   17.26
  10   0   0  459.55   18.24
  10   0   1    0.18    0.98
 -10   0  -1    0.21    0.75
  10   0   1    0.15    0.80
  10   0   1   -0.09    0.54
 -10   0  -1   -0.01    0.59
 -10   0  -1    0.48    0.80
  10   0   1    1.08    0.76
  10   0   2   51.20    2.76
  10   0   2   55.81    2.91
  10   0   2   51.85    3.76
  10   0   2   52.77    3.14
 -10   0  -2   55.85    3.12
 -10   0  -2   57.48    3.13
  10   0   3   -0.30    0.77
 -10   0  -3   -0.87    0.78
 -10   0  -3   -0.92    0.95
  10   0   3    0.76    0.68
  10   0   3    0.00    1.07
  10   0   3    0.85    0.76
 -10   0  -3   -1.08    0.78
 -10   0  -4  598.33   23.87
  10   0   4  612.26   24.07
  10   0   4  640.72   24.68
 -10   0  -4  624.79   24.40
  10   0   4  585.58   25.59
 -10   0  -4  625.78   24.56
 -10   0  -5    1.24    1.50
  10   0   5    1.80    0.99
  10   0   5   -0.08    1.19
 -10   0  -5    4.55    1.10
 -10   0  -5    0.58    1.40
  10   0   5    2.07    1.64
  10   0   6  153.53    7.32
  10   0   6  156.50    8.03
  10   0   6  149.47    8.92
 -10   0  -6  158.79    7.78
 -10   0  -6  168.65    8.00
  10   0   7    1.03    1.17
 -10   0  -7    3.39    1.80
  10   0   7   -2.90    1.23
 -10   0  -7    3.30    1.94
 -10   0  -8   -1.10    1.59
 -10   0  -8    1.64    1.81
  10   0   8    0.28    1.28
  10   0   8    0.38    1.60
  10   0   9    2.00    1.49
 -10   0  -9    0.35    2.11
  10   0   9    0.19    1.71
 -10   0 -10    2.05    2.26
  10   0  10    4.71    1.90
 -10   1  11   -3.91    1.70
  10   1 -11    1.31    1.70
  10  -1 -11    2.09    1.57
 -10  -1  11    2.37    2.26
 -10   1  10   99.21    6.53
  10   1 -10   89.14    5.61
  10  -1 -10   96.66    5.81
 -10  -1  10   92.40    6.22
  10   1  -9  422.70   17.58
 -10   1   9  381.63   16.94
  10   1  -9  368.62   16.10
 -10  -1   9  381.67   16.71
  10  -1  -9  361.41   16.14
  10  -1  -9  365.36   17.78
 -10  -1   9  396.72   16.51
 -10   1   8  497.08   20.76
  10   1  -8  486.20   20.06
  10   1  -8  518.23   20.68
  10  -1  -8  467.60   20.29
 -10  -1   8  491.51   20.52
  10  -1  -8  489.46   21.90
  10  -1  -8  479.05   20.12
 -10  -1   8  499.70   20.43
  10   1  -7   48.26    3.56
  10   1  -7   59.48    4.08
  10   1  -7   58.26    3.97
 -10   1   7   64.46    4.31
 -10  -1   7   58.62    4.04
  10  -1  -7   55.28    3.83
  10  -1  -7   55.87    4.02
  10  -1  -7   51.43    4.86
 -10  -1   7   55.30    3.95
  10   1  -6  250.47   11.01
 -10   1   6  247.54   10.10
  10   1  -6  261.36   11.17
  10   1  -6  227.39   10.51
 -10   1   6  249.47   11.06
 -10  -1   6  241.42   10.78
  10  -1  -6  247.25   12.24
 -10  -1   6  252.18   11.00
  10  -1  -6  241.71   10.88
  10  -1  -6  239.17   10.60
 -10  -1   6  255.28   11.01
  10   1  -5   54.65    3.36
  10   1  -5   58.07    3.82
 -10   1   5   51.48    3.53
  10   1  -5   56.74    3.69
 -10   1   5   56.93    2.98
  10   1  -5   60.35    2.72
 -10  -1   5   51.80    3.35
 -10  -1   5   56.42    3.68
  10  -1  -5   55.10    3.38
  10  -1  -5   57.40    4.60
  10  -1  -5   55.16    3.62
 -10  -1   5   57.73    3.77
 -10   1   4  179.67    7.70
 -10   1   4  182.49    7.26
  10   1  -4  182.34    8.23
 -10   1   4  179.51    8.28
  10   1  -4  188.23    8.64
  10   1  -4  185.73    7.49
  10   1  -4  190.57    8.05
  10  -1  -4  184.95    9.34
 -10  -1   4  194.28    8.38
  10  -1  -4  179.12    8.21
 -10  -1   4  184.47    7.96
  10  -1  -4  186.91    7.91
 -10  -1   4  182.93    8.27
  10   1  -3  736.15   27.76
  10   1  -3  710.52   28.12
  10   1  -3  734.28   28.92
 -10   1   3  707.22   27.47
 -10   1   3  714.35   28.34
 -10   1   3  747.72   27.96
  10  -1  -3  691.67   28.24
  10  -1  -3  736.22   27.93
 -10  -1   3  710.08   27.92
 -10  -1   3  716.52   28.32
  10  -1  -3  748.36   29.44
 -10  -1   3  726.41   28.35
  10   1  -2  154.68    6.32
 -10   1   2  153.73    6.43
  10   1  -2  143.11    6.51
  10   1  -2  147.54    7.31
 -10   1   2  149.97    6.67
 -10   1   2  139.61    5.98
 -10  -1   2  145.85    6.65
 -10  -1   2  142.44    6.16
  10  -1  -2  157.51    7.54
  10  -1  -2  143.85    6.18
 -10  -1   2  147.28    6.62
  10  -1  -2  153.15    6.64
 -10   1   1   97.60    4.58
  10   1  -1   95.92    4.46
  10   1  -1   93.57    4.58
  10   1  -1   98.67    5.46
 -10   1   1   91.01    4.58
 -10   1   1   88.71    4.15
  10  -1  -1  100.64    4.56
 -10  -1   1   95.50    4.06
  10  -1  -1   93.18    4.08
 -10  -1   1   93.32    4.56
 -10  -1   1   96.82    4.65
  10  -1  -1   98.40    5.27
 -10   1   0   35.52    2.46
  10   1   0   32.66    3.06
  10   1   0   31.04    2.35
  10   1   0   33.03    2.31
 -10   1   0   32.82    2.07
 -10   1   0   30.62    2.20
 -10  -1   0   31.63    1.59
 -10  -1   0   29.16    2.18
  10  -1   0   31.49    2.11
  10  -1   0   29.56    1.71
 -10  -1   0   33.85    2.18
  10  -1   0   35.56    2.77
  10   1   1  914.80   34.66
  10   1   1  872.05   33.86
 -10   1  -1  884.49   34.76
 -10   1  -1  895.72   34.54
  10   1   1  849.58   35.88
  10   1   1  886.67   34.76
 -10   1  -1  883.71   34.43
  10  -1   1  890.79   34.52
  10  -1   1  941.45   34.43
 -10  -1  -1  890.37   34.48
  10  -1   1  922.68   33.95
  10  -1   1  946.75   35.08
 -10  -1  -1  843.87   34.32
  10   1   2   62.42    3.50
 -10   1  -2   58.79    3.22
 -10   1  -2   59.13    3.39
  10   1   2   61.19    3.65
 -10   1  -2   61.77    3.71
  10   1   2   57.12    2.69
 -10   1  -2   54.77    2.54
  10   1   2   53.10    4.40
 -10  -1  -2   58.46    3.26
  10  -1   2   66.15    3.77
  10  -1   2   56.20    2.53
 -10  -1  -2   56.33    3.07
  10  -1   2   61.10    3.28
  10  -1   2   58.64    3.17
  10   1   3    2.98    1.73
  10   1   3    4.44    1.30
  10   1   3    4.17    1.32
 -10   1  -3    3.95    1.27
  10   1   3    3.39    0.78
 -10   1  -3    4.29    1.56
 -10  -1  -3    5.19    1.25
 -10  -1  -3    7.53    1.49
  10  -1   3    7.76    1.31
 -10  -1  -3    3.44    1.06
  10  -1   3    5.62    1.17
  10  -1   3    6.91    1.52
  10   1   4   25.70    2.47
  10   1   4   24.00    2.79
 -10   1  -4   24.38    2.57
 -10   1  -4   27.04    3.04
  10   1   4   22.43    1.82
  10   1   4   22.79    3.64
  10  -1   4   21.56    2.15
 -10  -1  -4   24.14    2.23
  10  -1   4   24.79    2.28
  10  -1   4   21.30    2.58
 -10  -1  -4   27.51    2.31
 -10  -1  -4   25.33    2.43
  10   1   5   60.08    4.46
 -10   1  -5   58.41    4.00
  10   1   5   53.28    5.20
  10   1   5   56.55    3.24
 -10   1  -5   57.86    4.34
  10  -1   5   54.23    3.61
  10  -1   5   56.13    4.21
  10  -1   5   54.33    3.65
 -10  -1  -5   60.99    3.81
 -10  -1  -5   56.34    3.58
 -10  -1  -5   55.56    3.69
  10   1   6   84.55    6.83
  10   1   6   89.50    5.80
  10   1   6   87.65    4.57
 -10   1  -6   84.79    5.71
 -10   1  -6   98.80    5.61
 -10  -1  -6   96.19    5.18
  10  -1   6   93.01    5.01
  10  -1   6   85.39    5.12
 -10  -1  -6   86.51    5.14
 -10  -1  -6   81.56    4.85
  10   1   7   30.12    4.71
  10   1   7   32.51    3.94
  10   1   7   27.72    2.56
 -10   1  -7   39.38    4.11
 -10   1  -7   25.87    3.51
 -10  -1  -7   33.37    3.30
 -10  -1  -7   26.96    2.77
 -10  -1  -7   35.99    3.45
  10  -1   7   26.97    2.88
  10  -1   7   25.39    3.03
 -10   1  -8   -0.75    1.86
  10   1   8   -1.79    1.66
 -10   1  -8    2.33    1.98
  10  -1   8   -1.93    1.18
 -10  -1  -8    1.11    1.89
  10  -1   8    2.02    1.55
 -10   1  -9   16.05    3.15
 -10   1  -9   12.88    3.12
  10   1   9   14.21    3.18
  10  -1   9   12.25    2.43
 -10  -1  -9   21.15    3.32
 -10   1 -10    0.58    2.39
  10   1  10    0.02    1.99
  10  -1  10    3.00    1.84
 -10  -1 -10   -0.19    1.91
 -10   2  11   67.67    5.85
  10   2 -11   75.92    5.33
  10  -2 -11   70.11    5.30
 -10  -2  11   82.40    5.90
 -10   2  10   36.53    4.49
  10   2 -10   36.00    4.44
  10   2 -10   42.14    3.95
 -10  -2  10   28.97    3.71
  10  -2 -10   29.96    3.47
 -10  -2  10   31.59    4.03
 -10   2   9   30.34    3.86
  10   2  -9   25.23    2.85
  10   2  -9   33.37    4.16
 -10   2   9   29.00    4.00
  10  -2  -9   25.08    3.52
 -10  -2   9   23.92    3.21
  10  -2  -9   27.22    3.09
 -10  -2   9   23.14    3.38
 -10   2   8  264.73   12.51
  10   2  -8  257.68   12.00
  10   2  -8  240.96   11.13
 -10   2   8  246.09   11.83
  10  -2  -8  245.89   11.93
 -10  -2   8  247.09   11.84
  10  -2  -8  238.88   13.52
  10  -2  -8  243.69   11.19
 -10  -2   8  246.82   11.39
  10   2  -7    8.94    1.90
 -10   2   7    7.47    2.12
 -10   2   7    6.27    2.28
  10   2  -7    7.50    2.31
  10  -2  -7    8.18    1.89
 -10  -2   7    8.26    2.36
  10  -2  -7    5.07    2.56
 -10  -2   7    9.79    2.05
  10  -2  -7    7.82    2.26
 -10   2   6 1298.87   50.72
  10   2  -6 1269.91   50.16
  10   2  -6 1349.12   50.88
  10   2  -6 1233.32   50.68
  10  -2  -6 1210.48   50.74
  10  -2  -6 1326.91   50.16
 -10  -2   6 1312.34   50.16
 -10  -2   6 1333.99   50.87
 -10  -2   6 1314.29   50.86
  10  -2  -6 1321.94   52.79
  10   2  -5  613.16   24.88
  10   2  -5  602.49   25.55
 -10   2   5  637.07   25.34
 -10   2   5  605.43   24.27
  10   2  -5  655.49   25.50
 -10  -2   5  625.40   24.70
 -10  -2   5  640.23   25.47
  10  -2  -5  636.62   27.22
  10  -2  -5  605.69   25.43
 -10  -2   5  621.52   25.45
  10  -2  -5  639.32   24.80
  10   2  -4  124.48    6.77
 -10   2   4  123.28    5.62
  10   2  -4  130.02    6.50
  10   2  -4  113.38    5.96
 -10   2   4  120.65    6.24
  10   2  -4  119.75    5.39
  10  -2  -4  124.55    7.76
  10  -2  -4  127.86    5.87
 -10  -2   4  134.96    6.57
 -10  -2   4  124.55    5.69
 -10  -2   4  122.00    6.44
  10  -2  -4  123.61    6.45
  10   2  -3  582.36   23.80
 -10   2   3  604.86   24.02
  10   2  -3  575.10   23.37
  10   2  -3  626.69   24.16
 -10   2   3  590.85   23.53
  10   2  -3  596.06   24.87
 -10  -2   3  584.91   24.07
  10  -2  -3  584.54   24.10
  10  -2  -3  630.93   23.46
  10  -2  -3  627.16   25.63
 -10  -2   3  587.47   24.07
 -10  -2   3  608.93   23.24
  10   2  -2   25.29    2.08
  10   2  -2   29.36    2.40
 -10   2   2   29.13    2.27
  10   2  -2   29.30    3.12
 -10   2   2   27.82    2.37
 -10   2   2   24.69    1.62
  10  -2  -2   28.39    3.30
 -10  -2   2   29.32    1.63
  10  -2  -2   30.42    1.91
  10  -2  -2   26.17    2.41
 -10  -2   2   27.24    2.41
 -10  -2   2   22.38    2.39
 -10   2   1   37.20    2.34
 -10   2   1   44.85    2.90
  10   2  -1   41.99    3.79
 -10   2   1   41.57    2.93
  10   2  -1   37.06    2.72
  10   2  -1   41.57    2.93
  10  -2  -1   44.66    3.66
 -10  -2   1   41.00    2.99
  10  -2  -1   41.01    2.13
 -10  -2   1   41.86    1.77
 -10  -2   1   47.21    2.95
  10  -2  -1   39.00    2.79
  10   2   0  315.46   13.45
 -10   2   0  318.02   12.95
 -10   2   0  320.19   13.30
 -10   2   0  331.05   13.58
  10   2   0  295.18   14.75
  10   2   0  312.00   13.39
 -10  -2   0  309.86   13.24
  10  -2   0  325.73   12.33
  10  -2   0  343.87   14.02
  10  -2   0  324.80   13.14
 -10  -2   0  322.60   13.10
 -10   2  -1  326.20   13.82
 -10   2  -1  345.01   14.02
 -10   2  -1  342.97   14.42
  10   2   1  326.57   14.31
  10   2   1  312.79   15.70
  10   2   1  330.55   14.14
 -10  -2  -1  331.14   13.87
  10  -2   1  353.07   14.34
  10  -2   1  352.76   14.07
 -10  -2  -1  340.20   13.64
  10  -2   1  352.81   13.73
 -10   2  -2  877.51   36.10
  10   2   2  850.82   37.73
 -10   2  -2  911.16   35.65
  10   2   2  910.32   36.20
  10   2   2  914.19   35.83
 -10   2  -2  918.40   35.61
  10  -2   2  921.51   35.61
  10  -2   2  970.50   35.76
 -10  -2  -2  920.70   35.44
 -10  -2  -2  881.55   35.10
  10  -2   2  960.14   35.26
 -10   2  -3  221.62   10.33
 -10   2  -3  207.46   10.12
 -10   2  -3  216.83    9.78
  10   2   3  198.30   11.61
  10   2   3  217.58   10.27
  10   2   3  219.09    9.82
 -10  -2  -3  211.74    9.32
 -10  -2  -3  219.36    9.01
  10  -2   3  227.58    9.61
 -10  -2  -3  210.03    9.85
  10  -2   3  213.74    9.50
  10  -2   3  224.70    9.18
  10   2   4    6.97    2.63
  10   2   4    8.98    1.96
  10   2   4    7.25    2.04
 -10   2  -4   11.20    2.58
 -10   2  -4    7.09    2.04
  10  -2   4    9.07    1.70
 -10  -2  -4    9.62    1.78
  10  -2   4    9.89    1.50
 -10  -2  -4   10.57    1.47
  10  -2   4   10.51    1.74
 -10  -2  -4    8.29    1.92
 -10   2  -5   18.76    2.97
  10   2   5   16.53    3.72
 -10   2  -5   19.81    2.72
  10   2   5   18.76    3.01
  10  -2   5   19.96    2.17
 -10  -2  -5   20.55    2.28
  10  -2   5   22.44    2.60
 -10  -2  -5   16.65    2.53
 -10  -2  -5   20.54    2.08
 -10   2  -6  262.58   12.04
  10   2   6  244.50   14.20
 -10   2  -6  252.74   12.42
  10   2   6  253.12   12.57
  10  -2   6  244.90   11.37
 -10  -2  -6  243.89   11.44
 -10  -2  -6  267.02   11.25
  10  -2   6  258.68   11.14
 -10   2  -7    2.22    2.08
  10   2   7   -0.16    1.91
  10   2   7    2.17    1.91
 -10   2  -7    3.28    2.26
  10  -2   7    2.07    1.33
 -10  -2  -7    2.58    1.66
 -10  -2  -7   -1.22    1.44
  10  -2   7   -0.15    1.38
  10   2   8   18.53    3.54
 -10   2  -8   10.97    3.15
 -10   2  -8   17.80    3.35
  10  -2   8   11.52    2.32
 -10  -2  -8    9.66    2.20
 -10  -2  -8   11.69    2.51
 -10   2  -9    1.75    2.54
  10   2   9    5.19    2.57
 -10   2  -9    3.89    2.55
  10  -2   9    2.91    1.84
 -10  -2  -9    6.13    2.37
 -10   3  10  123.82    8.44
  10   3 -10  119.79    7.88
 -10   3  10  119.76    7.56
  10   3 -10  113.49    6.79
  10  -3 -10  103.36    6.59
  10  -3 -10  107.42    7.74
 -10  -3  10  105.25    7.49
 -10  -3  10  109.27    6.85
  10   3  -9   59.89    5.74
  10   3  -9   59.21    4.59
 -10   3   9   51.49    5.70
 -10   3   9   41.58    4.56
  10  -3  -9   53.24    4.43
 -10  -3   9   51.94    5.24
  10  -3  -9   50.55    5.27
 -10  -3   9   56.50    4.55
  10   3  -8  150.78    7.92
 -10   3   8  163.50    9.55
  10   3  -8  155.45    8.83
 -10   3   8  155.81    8.53
  10  -3  -8  141.92    7.82
 -10  -3   8  146.70    8.71
 -10  -3   8  151.73    7.82
  10  -3  -8  152.95    8.92
 -10   3   7  280.07   12.91
  10   3  -7  259.99   12.27
  10   3  -7  267.81   13.04
 -10   3   7  313.05   14.13
 -10  -3   7  262.53   13.13
  10  -3  -7  279.34   12.32
 -10  -3   7  266.15   12.12
  10  -3  -7  261.99   13.26
 -10  -3   7  291.67   13.40
 -10   3   6  197.09    9.72
  10   3  -6  202.54   10.09
 -10   3   6  220.11   10.93
  10   3  -6  194.84    9.33
 -10  -3   6  199.78   10.16
 -10  -3   6  203.60    9.07
 -10  -3   6  189.09    9.95
  10  -3  -6  200.60    9.27
  10  -3  -6  197.97   10.29
  10  -3  -6  175.90   11.75
  10   3  -5  303.11   13.41
  10   3  -5  323.22   14.10
  10   3  -5  291.17   14.39
 -10   3   5  309.34   13.69
 -10  -3   5  314.48   14.12
  10  -3  -5  308.55   14.19
  10  -3  -5  309.60   13.17
 -10  -3   5  314.79   14.11
 -10  -3   5  309.18   12.90
  10  -3  -5  308.98   16.07
 -10   3   4   19.34    2.21
  10   3  -4   26.35    2.76
 -10   3   4   19.61    2.61
  10   3  -4   21.53    3.34
  10   3  -4   22.94    3.01
  10  -3  -4   22.03    2.34
  10  -3  -4   22.31    4.08
 -10  -3   4   23.63    2.09
  10  -3  -4   22.81    3.06
 -10  -3   4   22.83    2.91
 -10  -3   4   14.70    2.63
  10   3  -3  665.75   29.57
  10   3  -3  723.27   28.41
 -10   3   3  711.38   27.87
 -10   3   3  682.75   28.09
  10   3  -3  670.63   27.57
  10   3  -3  693.91   28.08
 -10  -3   3  726.44   28.46
  10  -3  -3  732.45   27.54
 -10  -3   3  732.89   27.16
  10  -3  -3  681.29   28.44
 -10  -3   3  676.83   28.31
  10  -3  -3  732.58   30.42
 -10   3   2  595.31   23.91
  10   3  -2  572.24   23.67
  10   3  -2  574.14   23.90
  10   3  -2  562.92   25.61
 -10   3   2  593.22   23.87
  10  -3  -2  641.74   23.19
 -10  -3   2  585.04   23.97
  10  -3  -2  594.56   25.67
 -10  -3   2  603.30   24.14
  10  -3  -2  573.17   24.05
 -10  -3   2  607.43   23.13
  10   3  -1  141.73    7.23
 -10   3   1  144.51    7.36
 -10   3   1  137.31    6.44
 -10   3   1  155.04    7.23
  10   3  -1  138.78    7.23
  10   3  -1  144.75    8.92
  10  -3  -1  143.05    6.27
 -10  -3   1  162.53    7.30
  10  -3  -1  151.34    8.44
 -10  -3   1  156.58    7.43
  10  -3  -1  153.96    7.31
 -10   3   0  150.82    7.72
  10   3   0  142.65    7.45
 -10   3   0  151.55    7.28
  10   3   0  147.63    7.62
  10   3   0  136.89    9.09
 -10   3   0  145.63    6.89
 -10  -3   0  154.11    7.11
  10  -3   0  153.91    7.21
  10  -3   0  155.52    6.16
 -10  -3   0  156.01    7.45
  10  -3   0  162.22    8.24
 -10   3  -1   -0.20    1.18
 -10   3  -1    1.58    1.21
  10   3   1    0.35    1.28
 -10   3  -1    0.94    1.64
  10   3   1    1.53    1.38
  10   3   1   -1.26    1.45
  10  -3   1    1.20    1.05
 -10  -3  -1    1.56    1.47
  10  -3   1    0.43    1.31
 -10  -3  -1    0.68    1.05
  10  -3   1   -0.89    0.89
  10   3   2  140.49    7.17
  10   3   2  127.92    9.00
  10   3   2  121.69    7.28
 -10   3  -2  124.82    7.39
 -10   3  -2  132.45    6.64
 -10   3  -2  127.49    6.70
  10  -3   2  144.25    6.32
 -10  -3  -2  137.00    6.10
  10  -3   2  133.82    6.71
 -10  -3  -2  134.93    6.55
  10  -3   2  138.02    6.77
 -10   3  -3   32.30    3.13
  10   3   3   30.50    3.42
 -10   3  -3   26.45    3.59
  10   3   3   24.68    3.40
  10   3   3   38.41    5.65
 -10   3  -3   34.05    3.48
  10  -3   3   35.12    2.94
 -10  -3  -3   34.95    3.07
 -10  -3  -3   34.45    2.32
  10  -3   3   39.52    2.87
  10  -3   3   38.05    2.65
 -10  -3  -3   36.17    3.60
  10   3   4  150.34    8.75
  10   3   4  155.73    8.20
 -10   3  -4  163.32    8.26
 -10   3  -4  163.64    8.91
  10   3   4  142.51   10.41
 -10  -3  -4  157.90    6.86
 -10  -3  -4  160.98    7.49
 -10  -3  -4  143.74    8.18
  10  -3   4  168.86    7.17
  10  -3   4  156.36    7.85
 -10   3  -5    0.67    2.11
 -10   3  -5   -1.06    1.89
  10   3   5    3.20    2.66
  10   3   5    0.44    1.65
  10   3   5   -0.25    1.72
  10  -3   5    1.20    1.43
  10  -3   5    3.43    1.19
 -10  -3  -5    2.44    1.50
 -10  -3  -5    0.10    1.98
 -10   3  -6   56.30    5.66
 -10   3  -6   48.31    4.77
  10   3   6   44.94    5.17
 -10  -3  -6   51.19    3.89
  10  -3   6   47.59    3.38
  10  -3   6   50.13    4.08
 -10  -3  -6   56.03    4.84
 -10   3  -7   50.73    5.44
 -10   3  -7   51.09    5.00
  10   3   7   41.07    5.12
 -10  -3  -7   50.80    4.63
 -10  -3  -7   50.84    4.00
  10  -3   7   41.41    4.06
 -10   3  -8   19.38    3.97
 -10   3  -8   26.72    4.07
  10   3   8   24.12    4.20
 -10  -3  -8   23.74    3.20
 -10  -3  -8   24.16    3.41
  10  -3   8   26.05    3.49
 -10   3  -9    2.50    2.53
  10   3   9    3.11    2.45
 -10   3  -9    1.82    2.64
  10  -3   9    0.74    1.67
 -10  -3  -9    5.45    2.18
 -10  -3  -9    5.13    2.25
  10   4  -9   13.64    2.65
 -10   4   9   14.02    3.88
 -10   4   9   12.95    2.97
[truncated: 212,160 more chars]
